# Supplementary material for: A statistical network pre-processing method to improve relevance and significance of gene lists in microarray gene expression studies
Source: BMC Bioinformatics. 2022 Sep 27;23(Suppl 6):393. doi: 10.1186/s12859-022-04936-z (PMC9516794; doi:10.1186/s12859-022-04936-z)
Supplement: Supplementary file 1 — Additional file 1: Provides detailed information about the other investigated GSE data sets. [file 12859_2022_4936_MOESM1_ESM.pdf]

## Sheet: GSE1297-UpRegulatedEnr
		Enrichment Results using the list of relevant Up Regulated DEGs from data set GSE1297
PathwayID	ProteinsIntersection	PathwayName	Pvalue	FDRCorrection	BonferroniCorrection
Pathway1138	1	Synthesis of 5-eicosatetraenoic acids	0.00158639	0.0133546	0.734501
Pathway1137	1	Synthesis of Leukotrienes (LT) and Eoxins (EX)	0.00164982	0.0136405	0.763869
Pathway2077	1	HIV Transcription Initiation	0.00317153	0.0257617	1
Pathway2078	1	RNA Polymerase II HIV Promoter Escape	0.00317153	0.0253176	1
Pathway2076	1	Transcription of the HIV genome	0.00469208	0.0368209	1
Pathway2515	1	RNA Polymerase II Pre-transcription Events	0.0053886	0.0415821	1
Pathway2075	1	Late Phase of HIV Life Cycle	0.00981535	0.0745001	1
Pathway2064	1	HIV Life Cycle	0.0106364	0.0794297	1
Pathway794	1	Ub-specific processing proteases	0.0129713	0.0953285	1
Pathway2518	1	RNA Polymerase II Transcription Initiation	0.0176328	0.127562	1
Pathway2519	1	RNA Polymerase II Promoter Escape	0.0176328	0.1256	1
Pathway2516	1	RNA Polymerase II Transcription Pre-Initiation And Promoter Opening	0.0176328	0.123697	1
Pathway2517	1	RNA Polymerase II Transcription Initiation And Promoter Clearance	0.0176328	0.12185	1
Pathway2063	1	HIV Infection	0.0183877	0.125198	1
Pathway792	1	Deubiquitination	0.0284876	0.191156	1
Pathway450	1	Hydroxycarboxylic acid-binding receptors	0.104225	0.689375	1
Pathway453	1	Free fatty acid receptors	0.104225	0.679666	1
Pathway465	1	PLC beta mediated events	0.104225	0.670226	1
Pathway464	1	G-protein mediated events	0.104225	0.661045	1
Pathway467	1	phospho-PLA2 pathway	0.104225	0.652112	1
Pathway466	1	Ca-dependent events	0.104225	0.643417	1
Pathway469	1	Calmodulin induced events	0.104225	0.634951	1
Pathway468	1	CaM pathway	0.104225	0.626705	1
Pathway472	1	CaMK IV-mediated phosphorylation of CREB	0.104225	0.61867	1
Pathway477	1	G alpha (z) signalling events	0.104225	0.610839	1
Pathway483	1	G alpha (12/13) signalling events	0.104225	0.603203	1
Pathway484	1	G-protein beta:gamma signalling	0.104225	0.595756	1
Pathway486	1	G beta:gamma signalling through PLC beta	0.104225	0.588491	1
Pathway864	1	Activation of the AP-1 family of transcription factors	0.104225	0.581401	1
Pathway435	1	Formyl peptide receptors bind formyl peptides and many other ligands	0.104225	0.574479	1
Pathway438	1	Muscarinic acetylcholine receptors	0.104225	0.567721	1
Pathway448	1	P2Y receptors	0.104225	0.561119	1
Pathway1557	1	Ras activation upon Ca2+ influx through NMDA receptor	0.104225	0.55467	1
Pathway1556	1	CREB1 phosphorylation through NMDA receptor-mediated activation of RAS signaling	0.104225	0.548367	1
Pathway1560	1	CREB1 phosphorylation through the activation of CaMKII/CaMKK/CaMKIV cascasde	0.104225	0.542205	1
Pathway939	1	CLEC7A (Dectin-1) induces NFAT activation	0.104225	0.536181	1
Pathway1123	1	Synthesis of IPs in the ER lumen	0.104225	0.530289	1
Pathway1122	1	IPs transport between cytosol and ER lumen	0.104225	0.524525	1
Pathway1124	1	IPs transport between ER lumen and cytosol	0.104225	0.518885	1
Pathway1514	1	BMAL1:CLOCK,NPAS2 activates circadian gene expression	0.104225	0.513365	1
Pathway366	1	SOS-mediated signalling	0.104225	0.507961	1
Pathway382	1	GRB2 events in ERBB2 signaling	0.104225	0.50267	1
Pathway383	1	PI3K events in ERBB2 signaling	0.104225	0.497487	1
Pathway393	1	PI3K events in ERBB4 signaling	0.104225	0.492411	1
Pathway392	1	SHC1 events in ERBB4 signaling	0.104225	0.487437	1
Pathway306	1	PI-3K cascade:FGFR3	0.104225	0.482563	1
Pathway305	1	SHC-mediated cascade:FGFR3	0.104225	0.477785	1
Pathway2285	1	ADP signalling through P2Y purinoceptor 12	0.104225	0.473101	1
Pathway2286	1	ADP signalling through P2Y purinoceptor 1	0.104225	0.468508	1
Pathway315	1	PI-3K cascade:FGFR4	0.104225	0.464003	1
Pathway314	1	SHC-mediated cascade:FGFR4	0.104225	0.459584	1
Pathway2288	1	Thrombin signalling through proteinase activated receptors (PARs)	0.104225	0.455248	1
Pathway2291	1	Adrenaline signalling through Alpha-2 adrenergic receptor	0.104225	0.450993	1
Pathway836	1	Activation of RAS in B cells	0.104225	0.446817	1
Pathway834	1	Downstream signaling events of B Cell Receptor (BCR)	0.104225	0.442718	1
Pathway270	1	SHC1 events in EGFR signaling	0.104225	0.438693	1
Pathway283	1	SHC-mediated cascade:FGFR1	0.104225	0.434741	1
Pathway284	1	PI-3K cascade:FGFR1	0.104225	0.43086	1
Pathway296	1	PI-3K cascade:FGFR2	0.104225	0.427047	1
Pathway295	1	SHC-mediated cascade:FGFR2	0.104225	0.423301	1
Pathway575	1	PI3K/AKT Signaling	0.104225	0.41962	1
Pathway579	1	PI5P, PP2A and IER3 Regulate PI3K/AKT Signaling	0.104225	0.416002	1
Pathway578	1	Negative regulation of the PI3K/AKT network	0.104225	0.412447	1
Pathway580	1	PTEN Regulation	0.104225	0.408951	1
Pathway582	1	Regulation of PTEN mRNA translation	0.104225	0.405515	1
Pathway581	1	Regulation of PTEN gene transcription	0.104225	0.402136	1
Pathway1139	1	Synthesis of 15-eicosatetraenoic acid derivatives	0.104225	0.398812	1
Pathway1189	1	PIPs transport between Golgi and plasma membranes	0.104225	0.395543	1
Pathway1193	1	PIPs transport between early endosome and Golgi membranes	0.104225	0.392327	1
Pathway1194	1	PIPs transport between early and late endosome membranes	0.104225	0.389164	1
Pathway1195	1	Synthesis of PIPs at the late endosome membrane	0.104225	0.38605	1
Pathway1196	1	PIPs transport between late endosome and Golgi membranes	0.104225	0.382986	1
Pathway1191	1	PIPs transport between plasma and early endosome membranes	0.104225	0.379971	1
Pathway1228	1	Synthesis of Lipoxins (LX)	0.104225	0.377002	1
Pathway1116	1	Synthesis of IP3 and IP4 in the cytosol	0.104285	0.374295	1
Pathway1513	1	Circadian Clock	0.104285	0.371416	1
Pathway303	1	FRS-mediated FGFR3 signaling	0.104285	0.368581	1
Pathway312	1	FRS-mediated FGFR4 signaling	0.104285	0.365789	1
Pathway271	1	GAB1 signalosome	0.104285	0.363038	1
Pathway281	1	FRS-mediated FGFR1 signaling	0.104285	0.360329	1
Pathway293	1	FRS-mediated FGFR2 signaling	0.104285	0.35766	1
Pathway977	1	Interleukin receptor SHC signaling	0.104285	0.35503	1
Pathway1188	1	Synthesis of PIPs at the Golgi membrane	0.104285	0.352439	1
Pathway1192	1	Synthesis of PIPs at the early endosome membrane	0.104285	0.349885	1
Pathway566	1	MAP2K and MAPK activation	0.104285	0.347368	1
Pathway462	1	Opioid Signalling	0.104345	0.345085	1
Pathway479	1	Effects of PIP2 hydrolysis	0.104345	0.342638	1
Pathway481	1	Gastrin-CREB signalling pathway via PKC and MAPK	0.104345	0.340225	1
Pathway482	1	EGFR Transactivation by Gastrin	0.104345	0.337846	1
Pathway402	1	MET activates RAS signaling	0.104345	0.335499	1
Pathway1115	1	Inositol phosphate metabolism	0.104345	0.333186	1
Pathway332	1	PI3K/AKT activation	0.104345	0.330903	1
Pathway381	1	SHC1 events in ERBB2 signaling	0.104345	0.328652	1
Pathway304	1	Phospholipase C-mediated cascade; FGFR3	0.104345	0.326432	1
Pathway313	1	Phospholipase C-mediated cascade; FGFR4	0.104345	0.324241	1
Pathway809	1	Metabolism of Angiotensinogen to Angiotensins	0.104345	0.322079	1
Pathway268	1	EGFR interacts with phospholipase C-gamma	0.104345	0.319946	1
Pathway282	1	Phospholipase C-mediated cascade: FGFR1	0.104345	0.317842	1
Pathway1251	1	Acetylcholine regulates insulin secretion	0.104345	0.315764	1
Pathway1253	1	Fatty Acids bound to GPR40 (FFAR1) regulate insulin secretion	0.104345	0.313714	1
Pathway294	1	Phospholipase C-mediated cascade; FGFR2	0.104345	0.31169	1
Pathway574	1	Intracellular signaling by second messengers	0.104345	0.309692	1
Pathway586	1	DAG and IP3 signaling	0.104345	0.307719	1
Pathway565	1	RAF activation	0.104345	0.305772	1
Pathway1555	1	Long-term potentiation	0.104405	0.304023	1
Pathway929	1	Role of phospholipids in phagocytosis	0.104405	0.302123	1
Pathway309	1	FGFR4 ligand binding and activation	0.104405	0.300247	1
Pathway300	1	FGFR3b ligand binding and activation	0.104405	0.298393	1
Pathway302	1	Downstream signaling of activated FGFR3	0.104405	0.296563	1
Pathway2284	1	Signal amplification	0.104405	0.294754	1
Pathway311	1	Downstream signaling of activated FGFR4	0.104405	0.292968	1
Pathway310	1	betaKlotho-mediated ligand binding	0.104405	0.291203	1
Pathway2287	1	Thromboxane signalling through TP receptor	0.104405	0.289459	1
Pathway292	1	Downstream signaling of activated FGFR2	0.104405	0.287736	1
Pathway291	1	FGFR2c ligand binding and activation	0.104405	0.286034	1
Pathway478	1	G alpha (q) signalling events	0.104466	0.284515	1
Pathway863	1	MAPK targets/ Nuclear events mediated by MAP kinases	0.104466	0.282851	1
Pathway331	1	PLC-gamma1 signalling	0.104466	0.281207	1
Pathway301	1	FGFR3c ligand binding and activation	0.104466	0.279581	1
Pathway329	1	Frs2-mediated activation	0.104466	0.277974	1
Pathway299	1	FGFR3 ligand binding and activation	0.104466	0.276386	1
Pathway571	1	MAPK3 (ERK1) activation	0.104466	0.274816	1
Pathway570	1	RAF-independent MAPK1/3 activation	0.104466	0.273263	1
Pathway572	1	MAPK1 (ERK2) activation	0.104466	0.271728	1
Pathway308	1	Signaling by FGFR4	0.104526	0.270365	1
Pathway2280	1	Platelet sensitization by LDL	0.104526	0.268863	1
Pathway2301	1	Tie2 Signaling	0.104526	0.267378	1
Pathway2347	1	Signal transduction by L1	0.104586	0.266061	1
Pathway862	1	MAP3K8 (TPL2)-dependent MAPK1/3 activation	0.104586	0.264607	1
Pathway1129	1	Regulation of lipid metabolism by PPARalpha	0.104586	0.263169	1
Pathway2290	1	Platelet Aggregation (Plug Formation)	0.104586	0.261747	1
Pathway328	1	Prolonged ERK activation events	0.104586	0.26034	1
Pathway276	1	FGFR1b ligand binding and activation	0.104586	0.258947	1
Pathway278	1	FGFR1c and Klotho ligand binding and activation	0.104586	0.25757	1
Pathway290	1	FGFR2b ligand binding and activation	0.104586	0.256207	1
Pathway280	1	Downstream signaling of activated FGFR1	0.104586	0.254859	1
Pathway289	1	FGFR2 ligand binding and activation	0.104586	0.253524	1
Pathway298	1	Signaling by FGFR3	0.104586	0.252204	1
Pathway1130	1	PPARA activates gene expression	0.104586	0.250897	1
Pathway1227	1	Biosynthesis of specialized proresolving mediators (SPMs)	0.104586	0.249604	1
Pathway2278	1	Elevation of cytosolic Ca2+ levels	0.104646	0.248467	1
Pathway275	1	FGFR1 ligand binding and activation	0.104646	0.247199	1
Pathway277	1	FGFR1c ligand binding and activation	0.104646	0.245944	1
Pathway2289	1	GPVI-mediated activation cascade	0.104706	0.244842	1
Pathway269	1	GRB2 events in EGFR signaling	0.104706	0.243612	1
Pathway2356	1	RET signaling	0.104766	0.242533	1
Pathway370	1	Downstream signal transduction	0.104766	0.241326	1
Pathway452	1	Opsins	0.104826	0.240269	1
Pathway457	1	Class C/3 (Metabotropic glutamate/pheromone receptors)	0.104826	0.239086	1
Pathway1570	1	GABA B receptor activation	0.104826	0.237914	1
Pathway376	1	VEGFR2 mediated cell proliferation	0.104826	0.236753	1
Pathway832	1	B Cell Activation	0.104826	0.235604	1
Pathway833	1	Antigen activates B Cell Receptor (BCR) leading to generation of second messengers	0.104826	0.234466	1
Pathway1190	1	Synthesis of PIPs at the plasma membrane	0.104826	0.233338	1
Pathway860	1	JNK (c-Jun kinases) phosphorylation and activation mediated by activated human TAK1	0.104886	0.232355	1
Pathway461	1	G alpha (i) signalling events	0.104946	0.231381	1
Pathway431	1	Chemokine receptors bind chemokines	0.104946	0.230284	1
Pathway274	1	Signaling by FGFR1	0.104946	0.229198	1
Pathway2394	1	Oxidative Stress Induced Senescence	0.105066	0.228383	1
Pathway322	1	TRKA activation by NGF	0.105066	0.227316	1
Pathway861	1	activated TAK1 mediates p38 MAPK activation	0.105126	0.226388	1
Pathway1554	1	Post NMDA receptor activation events	0.105126	0.22534	1
Pathway324	1	Signalling to ERKs	0.105126	0.224302	1
Pathway1135	1	Arachidonic acid metabolism	0.105126	0.223273	1
Pathway938	1	CLEC7A (Dectin-1) signaling	0.105186	0.22238	1
Pathway931	1	DAP12 signaling	0.105186	0.221369	1
Pathway319	1	NGF processing	0.105186	0.220368	1
Pathway2281	1	Platelet Adhesion to exposed collagen	0.105186	0.219375	1
Pathway808	1	Synthesis, secretion, and deacylation of Ghrelin	0.105246	0.218516	1
Pathway2277	1	Platelet calcium homeostasis	0.105306	0.217664	1
Pathway321	1	Activation of TRKA receptors	0.105306	0.216697	1
Pathway978	1	Interleukin-3, Interleukin-5 and GM-CSF signaling	0.105306	0.215738	1
Pathway698	1	Smooth Muscle Contraction	0.105366	0.21491	1
Pathway529	1	Ca2+ pathway	0.105366	0.213968	1
Pathway898	1	Activation of C3 and C5	0.105426	0.213155	1
Pathway1529	1	GABA synthesis	0.105426	0.212228	1
Pathway318	1	Expression and Processing of Neurotrophins	0.105426	0.211309	1
Pathway378	1	Signaling by SCF-KIT	0.105486	0.210518	1
Pathway1356	1	Serotonin and melatonin biosynthesis	0.105486	0.209615	1
Pathway373	1	VEGF binds to VEGFR leading to receptor dimerization	0.105547	0.208838	1
Pathway372	1	VEGF ligand-receptor interactions	0.105547	0.207949	1
Pathway858	1	TAK1-dependent IKK and NF-kB activation	0.105607	0.207186	1
Pathway859	1	MAP kinase activation	0.105727	0.206546	1
Pathway953	1	ALPK1 signaling pathway	0.105727	0.205678	1
Pathway361	1	IRS-mediated signalling	0.105727	0.204818	1
Pathway2328	1	NCAM signaling for neurite out-growth	0.105727	0.203964	1
Pathway897	1	Alternative complement activation	0.105787	0.203233	1
Pathway1551	1	Activation of NMDA receptors and postsynaptic events	0.105787	0.202393	1
Pathway1569	1	GABA receptor activation	0.105787	0.201561	1
Pathway1524	1	Serotonin Neurotransmitter Release Cycle	0.105787	0.200735	1
Pathway1526	1	Dopamine Neurotransmitter Release Cycle	0.105787	0.199915	1
Pathway1523	1	Norepinephrine Neurotransmitter Release Cycle	0.105787	0.199103	1
Pathway360	1	IRS activation	0.105787	0.198296	1
Pathway185	1	Transcriptional activation of mitochondrial biogenesis	0.105847	0.197609	1
Pathway374	1	VEGFA-VEGFR2 Pathway	0.105967	0.197039	1
Pathway399	1	IRS-related events triggered by IGF1R	0.105967	0.19625	1
Pathway857	1	IRAK2 mediated activation of TAK1 complex	0.106027	0.195579	1
Pathway397	1	IGF1R signaling cascade	0.106027	0.194803	1
Pathway396	1	Signaling by Type 1 Insulin-like Growth Factor 1 Receptor (IGF1R)	0.106087	0.194143	1
Pathway869	1	TICAM1,TRAF6-dependent induction of TAK1 complex	0.106147	0.193488	1
Pathway930	1	DAP12 interactions	0.106147	0.192729	1
Pathway359	1	Insulin receptor signalling cascade	0.106207	0.192085	1
Pathway369	1	Signaling by PDGF	0.106207	0.191338	1
Pathway2181	1	Cell recruitment (pro-inflammatory response)	0.106207	0.190596	1
Pathway2182	1	Purinergic signaling in leishmaniasis infection	0.106207	0.18986	1
Pathway992	1	Interleukin-17 signaling	0.106207	0.18913	1
Pathway287	1	Signaling by FGFR2	0.106267	0.188512	1
Pathway886	1	TRAF6-mediated induction of TAK1 complex within TLR4 complex	0.106387	0.188004	1
Pathway894	1	Lectin pathway of complement activation	0.106387	0.187289	1
Pathway895	1	Ficolins bind to repetitive carbohydrate structures on the target cell surface	0.106387	0.18658	1
Pathway893	1	Creation of C4 and C2 activators	0.106507	0.186086	1
Pathway896	1	Classical antibody-mediated complement activation	0.106507	0.185386	1
Pathway705	1	Ion homeostasis	0.106507	0.184692	1
Pathway563	1	RAF/MAP kinase cascade	0.106507	0.184003	1
Pathway854	1	Toll Like Receptor 10 (TLR10) Cascade	0.106687	0.183628	1
Pathway855	1	MyD88 cascade initiated on plasma membrane	0.106687	0.182948	1
Pathway870	1	Toll Like Receptor 5 (TLR5) Cascade	0.106687	0.182273	1
Pathway892	1	Initial triggering of complement	0.106687	0.181603	1
Pathway371	1	Signaling by VEGF	0.106687	0.180938	1
Pathway900	1	Regulation of Complement cascade	0.106747	0.180379	1
Pathway825	1	Downstream TCR signaling	0.106747	0.179723	1
Pathway273	1	Signaling by FGFR	0.106747	0.179072	1
Pathway562	1	ERK1/ERK2 pathway	0.106747	0.178425	1
Pathway1352	1	Metabolism of amine-derived hormones	0.106807	0.177883	1
Pathway873	1	TRAF6 mediated induction of NFkB and MAP kinases upon TLR7/8 or 9 activation	0.106927	0.177445	1
Pathway401	1	MET Receptor Activation	0.106927	0.176811	1
Pathway400	1	Signaling by MET	0.106927	0.176182	1
Pathway2400	1	Heme signaling	0.106987	0.175656	1
Pathway687	1	Inactivation, recovery and regulation of the phototransduction cascade	0.106987	0.175035	1
Pathway934	1	FCERI mediated Ca+2 mobilization	0.107047	0.174516	1
Pathway685	1	The phototransduction cascade	0.107047	0.173904	1
Pathway2186	1	FCGR3A-mediated IL10 synthesis	0.107107	0.173393	1
Pathway524	1	Beta-catenin independent WNT signaling	0.107107	0.172789	1
Pathway823	1	Translocation of ZAP-70 to Immunological synapse	0.107227	0.172382	1
Pathway880	1	MyD88:MAL(TIRAP) cascade initiated on plasma membrane	0.107347	0.171978	1
Pathway887	1	Toll Like Receptor 2 (TLR2) Cascade	0.107347	0.171385	1
Pathway889	1	Toll Like Receptor TLR6:TLR2 Cascade	0.107347	0.170796	1
Pathway888	1	Toll Like Receptor TLR1:TLR2 Cascade	0.107347	0.170211	1
Pathway320	1	Signaling by NTRK1 (TRKA)	0.107347	0.16963	1
Pathway824	1	Generation of second messenger molecules	0.107347	0.169053	1
Pathway890	1	Regulation of TLR by endogenous ligand	0.107407	0.168574	1
Pathway891	1	Complement cascade	0.107407	0.168004	1
Pathway2176	1	Parasite infection	0.107407	0.167439	1
Pathway2177	1	Leishmania phagocytosis	0.107407	0.166877	1
Pathway2178	1	FCGR3A-mediated phagocytosis	0.107407	0.166319	1
Pathway902	1	NOD1/2 Signaling Pathway	0.107467	0.165857	1
Pathway865	1	Toll Like Receptor 3 (TLR3) Cascade	0.107527	0.165398	1
Pathway368	1	Insulin receptor recycling	0.107587	0.164942	1
Pathway879	1	Transfer of LPS from LBP carrier to CD14	0.107647	0.16449	1
Pathway966	1	Interleukin-1 signaling	0.107647	0.163949	1
Pathway358	1	Signaling by Insulin receptor	0.107647	0.163411	1
Pathway822	1	Phosphorylation of CD3 and TCR zeta chains	0.107647	0.162877	1
Pathway881	1	MyD88-independent TLR4 cascade	0.107707	0.162437	1
Pathway882	1	TRIF(TICAM1)-mediated TLR4 signaling	0.107707	0.16191	1
Pathway933	1	FCERI mediated MAPK activation	0.107707	0.161386	1
Pathway926	1	Fcgamma receptor (FCGR) dependent phagocytosis	0.107767	0.160955	1
Pathway826	1	Costimulation by the CD28 family	0.107767	0.160437	1
Pathway561	1	MAPK family signaling cascades	0.107767	0.159923	1
Pathway380	1	Signaling by ERBB2	0.107826	0.159501	1
Pathway821	1	TCR signaling	0.107826	0.158993	1
Pathway872	1	MyD88 dependent cascade initiated on endosome	0.107886	0.158576	1
Pathway871	1	Toll Like Receptor 7/8 (TLR7/8) Cascade	0.107946	0.158162	1
Pathway932	1	Fc epsilon receptor (FCERI) signaling	0.107946	0.157663	1
Pathway1048	1	Transferrin endocytosis and recycling	0.108006	0.157255	1
Pathway317	1	Signaling by NTRKs	0.108066	0.156849	1
Pathway183	1	Mitochondrial biogenesis	0.108066	0.156358	1
Pathway2344	1	L1CAM interactions	0.108186	0.156044	1
Pathway1020	1	Amino acid transport across the plasma membrane	0.108426	0.155904	1
Pathway974	1	Interleukin-9 signaling	0.108486	0.155508	1
Pathway973	1	Interleukin-2 signaling	0.108546	0.155113	1
Pathway984	1	Interleukin-7 signaling	0.108606	0.154722	1
Pathway972	1	Interleukin-2 family signaling	0.108666	0.154332	1
Pathway937	1	C-type lectin receptors (CLRs)	0.108786	0.15403	1
Pathway1001	1	FLT3 Signaling	0.108786	0.15356	1
Pathway993	1	Interleukin-20 family signaling	0.109085	0.153515	1
Pathway1172	1	Hydrolysis of LPE	0.109085	0.15305	1
Pathway1174	1	PI and PC transport between ER and Golgi membranes	0.109085	0.152588	1
Pathway1170	1	Synthesis of PE	0.109085	0.152128	1
Pathway1177	1	Synthesis of PS	0.109085	0.151671	1
Pathway1183	1	Synthesis of CL	0.109085	0.151217	1
Pathway1184	1	Acyl chain remodeling of CL	0.109085	0.150766	1
Pathway1180	1	Acyl chain remodelling of PI	0.109085	0.150317	1
Pathway1181	1	Synthesis of PG	0.109085	0.149871	1
Pathway1171	1	Acyl chain remodelling of PE	0.109145	0.149509	1
Pathway1176	1	Hydrolysis of LPC	0.109145	0.149068	1
Pathway1187	1	Synthesis of PIPs at the ER membrane	0.109145	0.14863	1
Pathway878	1	Toll Like Receptor 4 (TLR4) Cascade	0.109205	0.148276	1
Pathway455	1	Calcitonin-like ligand receptors	0.109265	0.147923	1
Pathway436	1	Relaxin receptors	0.109265	0.147492	1
Pathway443	1	Hormone ligand-binding receptors	0.109265	0.147063	1
Pathway445	1	Prostanoid ligand receptors	0.109265	0.146637	1
Pathway444	1	Eicosanoid ligand-binding receptors	0.109265	0.146213	1
Pathway447	1	Nucleotide-like (purinergic) receptors	0.109265	0.145792	1
Pathway449	1	Adenosine P1 receptors	0.109265	0.145373	1
Pathway2274	1	Prostacyclin signalling through prostacyclin receptor	0.109265	0.144956	1
Pathway1179	1	Synthesis of PI	0.109265	0.144542	1
Pathway1175	1	Acyl chain remodelling of PC	0.109265	0.14413	1
Pathway1223	1	Plasmalogen biosynthesis	0.109265	0.143721	1
Pathway441	1	Histamine receptors	0.109325	0.143392	1
Pathway440	1	Dopamine receptors	0.109325	0.142987	1
Pathway442	1	Serotonin receptors	0.109325	0.142584	1
Pathway1178	1	Acyl chain remodelling of PS	0.109325	0.142184	1
Pathway439	1	Adrenoceptors	0.109385	0.141863	1
Pathway391	1	Signaling by ERBB4	0.109385	0.141467	1
Pathway1169	1	Acyl chain remodeling of DAG and TAG	0.109385	0.141073	1
Pathway877	1	Toll Like Receptor 9 (TLR9) Cascade	0.109445	0.140758	1
Pathway2370	1	POU5F1 (OCT4), SOX2, NANOG activate genes related to proliferation	0.109445	0.140368	1
Pathway267	1	Signaling by EGFR	0.109445	0.13998	1
Pathway901	1	Nucleotide-binding domain, leucine rich repeat containing receptor (NLR) signaling pathways	0.109505	0.139671	1
Pathway1164	1	Triglyceride biosynthesis	0.109505	0.139287	1
Pathway437	1	Amine ligand-binding receptors	0.109565	0.138982	1
Pathway459	1	G alpha (s) signalling events	0.109624	0.138678	1
Pathway980	1	Interleukin-4 and Interleukin-13 signaling	0.109684	0.138376	1
Pathway1221	1	Wax and plasmalogen biosynthesis	0.109684	0.138	1
Pathway1222	1	Wax biosynthesis	0.109684	0.137626	1
Pathway456	1	Glucagon-type ligand receptors	0.109804	0.137404	1
Pathway433	1	Vasopressin-like receptors	0.109804	0.137033	1
Pathway1256	1	Glucagon signaling in metabolic regulation	0.109804	0.136665	1
Pathway1255	1	Glucagon-like Peptide-1 (GLP1) regulates insulin secretion	0.109804	0.136298	1
Pathway1168	1	Synthesis of PA	0.109804	0.135934	1
Pathway1045	1	Vasopressin regulates renal water homeostasis via Aquaporins	0.109864	0.135645	1
Pathway1163	1	Triglyceride metabolism	0.109864	0.135285	1
Pathway1173	1	Synthesis of PC	0.109984	0.135073	1
Pathway964	1	Interleukin-1 family signaling	0.110044	0.134789	1
Pathway1029	1	Metal ion SLC transporters	0.110104	0.134506	1
Pathway1540	1	Neurotransmitter receptors and postsynaptic signal transmission	0.110104	0.134152	1
Pathway1532	1	Neurotransmitter clearance	0.110163	0.133873	1
Pathway61	1	Pyroptosis	0.110343	0.13374	1
Pathway1043	1	Aquaporin-mediated transport	0.110403	0.133464	1
Pathway1009	1	ABC transporters in lipid homeostasis	0.110403	0.133116	1
Pathway811	1	Synthesis, secretion, and inactivation of Glucagon-like Peptide-1 (GLP-1)	0.110523	0.132914	1
Pathway458	1	GPCR downstream signalling	0.110583	0.132642	1
Pathway817	1	Surfactant metabolism	0.110642	0.132371	1
Pathway810	1	Incretin synthesis, secretion, and inactivation	0.110642	0.13203	1
Pathway699	1	Cardiac conduction	0.110642	0.13169	1
Pathway1186	1	PI Metabolism	0.110642	0.131352	1
Pathway2402	1	Cytoprotection by HMOX1	0.110702	0.131087	1
Pathway680	1	Visual phototransduction	0.110762	0.130824	1
Pathway1209	1	Synthesis of bile acids and bile salts	0.110762	0.130491	1
Pathway1047	1	Iron uptake and transport	0.110882	0.1303	1
Pathway2369	1	Transcriptional regulation of pluripotent stem cells	0.111121	0.130251	1
Pathway509	1	WNT ligand biogenesis and trafficking	0.111301	0.130132	1
Pathway430	1	Peptide ligand-binding receptors	0.111361	0.129874	1
Pathway1208	1	Bile acid and bile salt metabolism	0.111361	0.129548	1
Pathway2282	1	Platelet activation, signaling and aggregation	0.111421	0.129292	1
Pathway2273	1	Platelet homeostasis	0.11178	0.129385	1
Pathway56	1	Regulated Necrosis	0.111899	0.1292	1
Pathway1167	1	Glycerophospholipid biosynthesis	0.111959	0.128948	1
Pathway1252	1	Free fatty acids regulate insulin secretion	0.112079	0.128765	1
Pathway2300	1	Cell surface interactions at the vascular wall	0.112438	0.128858	1
Pathway454	1	Class B/2 (Secretin family receptors)	0.112497	0.128608	1
Pathway2183	1	Leishmania parasite growth and survival	0.112557	0.128359	1
Pathway2184	1	Anti-inflammatory response favouring Leishmania parasite infection	0.112557	0.128044	1
Pathway852	1	Toll-like Receptor Cascades	0.112737	0.127934	1
Pathway429	1	Class A/1 (Rhodopsin-like receptors)	0.112737	0.127621	1
Pathway1261	1	PP2A-mediated dephosphorylation of key metabolic factors	0.112737	0.12731	1
Pathway1262	1	ChREBP activates metabolic gene expression	0.112737	0.127	1
Pathway2401	1	Cellular response to chemical stress	0.112856	0.126826	1
Pathway1259	1	Insulin effects increased synthesis of Xylulose-5-Phosphate	0.112856	0.126519	1
Pathway508	1	Signaling by WNT	0.112856	0.126213	1
Pathway806	1	Peptide hormone metabolism	0.113035	0.126109	1
Pathway2444	1	TP53 Regulates Metabolic Genes	0.113155	0.125939	1
Pathway696	1	Muscle contraction	0.113454	0.125969	1
Pathway1166	1	Phospholipid metabolism	0.113514	0.125734	1
Pathway1008	1	ABC-family proteins mediated transport	0.114231	0.126226	1
Pathway19	1	Programmed Cell Death	0.114589	0.126321	1
Pathway1530	1	Reuptake of GABA	0.114828	0.126284	1
Pathway1528	1	GABA synthesis, release, reuptake and degradation	0.114828	0.125984	1
Pathway2175	1	Leishmania infection	0.115306	0.12621	1
Pathway1033	1	Na+/Cl- dependent neurotransmitter transporters	0.115903	0.126564	1
Pathway428	1	GPCR ligand binding	0.116022	0.126396	1
Pathway1049	1	Ion channel transport	0.116142	0.126229	1
Pathway1091	1	Pentose phosphate pathway	0.116619	0.126451	1
Pathway427	1	Signaling by GPCR	0.116619	0.126156	1
Pathway1522	1	Neurotransmitter release cycle	0.117454	0.126763	1
Pathway1249	1	Regulation of insulin secretion	0.117752	0.126789	1
Pathway182	1	Organelle biogenesis and maintenance	0.118408	0.127199	1
C14orf179, IFT43, WDTC2, KIAA0590, IFT140, Nbla10696, KIAA1992, IFT139, TTC21B, CEV14, TRIP11, Nbla00487, MEC17, C6orf134, ATAT1]
Pathway1202	1	0.118944	1
Pathway1078	1	0.119421	1
Pathway963	1	0.123943	1
1569, R-1569, Actemra&reg;, tocilizumab, sapelizumab (deprecated INN), RG-6168, Enspryng&reg;, RNF55, CBL2, CBL, IL27B, EBI3, IL12RB2, IL12RB, IL12R, IL12RB1, mt-HSP70, HSPA9B, GRP75, HSPA9, RAL, RALA, MMIF, GLIF, MIF, GST2, GSTA2, CFL, CFL1, MSAP, MTAP, CNN2, PLANH2, PAI2, SERPINB2, CA1, HNRPA2B1, HNRNPA2B1, TALDOR, TALDO, TAL, TALDO1, GSTTLP28, GSTO1, H731, PDCD4, ANX2, SNRPA1, SOD2, PLS2, LCP1…
Pathway1132	1	0.124002	1
250, CA9, CA12, UNQ690/PRO1335, CA14, CA13, CA3, CA7, RH50, RHAG, IDH3A, IDH3B, IDH3G, OGDH, DLTS, DLST, PHE3, LAD, GCSL, DLD, SUCLG1, SUCLA2, SUCLG2, YISKL, C16orf36, FAHD1, ME2, DCI, ECI1, SDR18C1, DECR, DECR1, ACBD6, MCEE, MUT, MMUT, MMAA, PCCA, PCCB, DBI, ACBD7, ACAD10, UNQ493/PRO1009, ACSF2, ACAD11, ACAA2, STARD2, PCTP, BACH, ACOT7, PNAS-27, HT012, THEM2, ACOT13, STARD15, CACH1, CACH, ACOT12…
Pathway2319	1	0.125071	1
UNC5C, HMFN1661, KIAA0843, ABLIM3, LIMAB1, KIAA0059, ABLIM, ABLIM1, KIAA1808, ABLIM2, PRKM4, ERK4, MAPK4, PRKM6, ERK3, MAPK6, FLN1, FLN, FLNA, EMS1, CTTN, PITPN, PITPNA, TRPC4, TRP5, TRPC5, SIAH2, HUMSIAH, SIAH1, VIL2, EZR, RGM, RGMA, RGMC, HFE2, HJV, RGMB, KIAA1132, DSCAM2, DSCAML1, DSCAM, SAPK3, ERK6, MAPK12, SAPK4, PRKM13, MAPK13, NTN4, KIAA0167, CENTG1, AGAP2, CD24A, CD24, MIC5, CAML1, L1CAM,…
Pathway2318	1	0.12614	1
UNC5C, HMFN1661, KIAA0843, ABLIM3, LIMAB1, KIAA0059, ABLIM, ABLIM1, KIAA1808, ABLIM2, PRKM4, ERK4, MAPK4, PRKM6, ERK3, MAPK6, FLN1, FLN, FLNA, EMS1, CTTN, PITPN, PITPNA, TRPC4, TRP5, TRPC5, SIAH2, HUMSIAH, SIAH1, VIL2, EZR, RGM, RGMA, RGMC, HFE2, HJV, RGMB, KIAA1132, DSCAM2, DSCAML1, DSCAM, SAPK3, ERK6, MAPK12, SAPK4, PRKM13, MAPK13, NTN4, KIAA0167, CENTG1, AGAP2, CD24A, CD24, MIC5, CAML1, L1CAM,…
Pathway266	1	0.126377	1
2, COBRA1, NELFB, PTPRS, PTPU2, GLEPP1, PTPRO, TRKB, NTRK2, BDNF, NTF5, NTF4, MOCA, KIAA0299, DOCK3, NCK5A, CDK5R, CDK5R1, CDKN5, CDK5, TRKA, TRK, MTC, NTRK1, NGFB, NGF, MEF2, MEF2A, VHR, DUSP3, VRK3, EGR4, VGF, BHLHB26, ID2, BHLHB27, ID4, TRB1, GIG2, C8FW, TRIB1, TRPH, TPRH, TPH, TPH1, BHLHA18, LYL1, RAD, RRAD, HEIR1, BHLHB25, 1R21, ID3, NCK5AI, CDK5R2, HASH1, BHLHA46, ASH1, ASCL1, HTF4, HEB, BH…
Pathway1248	1	0.126614	1
, ATP5G1, ATP5MC1, ATP5L, ATP5MG, MTATP8, ATPASE8, ATP8, MT-ATP8, ATPO, ATP5O, ATP5PO, CDABP0051, ANT3, AAC3, SLC25A6, ANT2, AAC2, SLC25A5, ARL2, BART1, BART, ARL2BP, ANT1, AAC1, SLC25A4, SCOD1, SCO1, PRO0477, CCDC44, TACO1, SURF-1, SURF1, LRP130, LRPPRC, SCO2, COX19, COX7C, COX5B, MTCO1, COXI, COI, MT-CO1, COX6B, COX6B1, COX6AL, COX6A1, COX7RP, COX7AR, COX7A2L, MTCO2, MT-CO2, COX2, COX6C, NDUFA4…
Pathway1088	1	0.127267	1
SS2, PTDSS2, KIAA1560, GPAT1, GPAM, GPAT2, CDS2, PGS1, PNAS-129, PLIP, MOSP, PTPMT1, CLS1, C20orf155, CRLS1, G4.5, EFE2, TAZ, HADH, HADHA, MSTP029, HADHB, HSPC132, 15E1.1, TRIAP1, SLMO1, C18orf43, PRELID3A, SBBI12, CGI-106, PRELI, PRELID1, TIG3, RIG1, RARRES3, PLAAT4, HRLP5, HRASLS5, PLAAT5, HRASLS, PLAAT1, HRASLS2, PLAAT2, ABHD4, PLD6, KIAA0205, FAM34A, LPGAT1, KIAA0249, LPIN2, LIPN3L, LPIN3, KI…
Pathway1520	1	0.127326	1
SLC25A6, ANT2, AAC2, SLC25A5, ARL2, BART1, BART, ARL2BP, ANT1, AAC1, SLC25A4, SCOD1, SCO1, PRO0477, CCDC44, TACO1, SURF-1, SURF1, LRP130, LRPPRC, SCO2, COX19, COX7C, COX5B, MTCO1, COXI, COI, MT-CO1, COX6B, COX6B1, COX6AL, COX6A1, COX7RP, COX7AR, COX7A2L, MTCO2, MT-CO2, COX2, COX6C, NDUFA4, COX8L, COX8, COX8A, MTCO3, COXIII, COIII, MT-CO3, COX4, COX4I1, COX7B, COX5A, PTD019, HSPC203, C14orf112, CO…
Pathway1086	1	0.127385	1
SS2, PTDSS2, KIAA1560, GPAT1, GPAM, GPAT2, CDS2, PGS1, PNAS-129, PLIP, MOSP, PTPMT1, CLS1, C20orf155, CRLS1, G4.5, EFE2, TAZ, HADH, HADHA, MSTP029, HADHB, HSPC132, 15E1.1, TRIAP1, SLMO1, C18orf43, PRELID3A, SBBI12, CGI-106, PRELI, PRELID1, TIG3, RIG1, RARRES3, PLAAT4, HRLP5, HRASLS5, PLAAT5, HRASLS, PLAAT1, HRASLS2, PLAAT2, ABHD4, PLD6, KIAA0205, FAM34A, LPGAT1, KIAA0249, LPIN2, LIPN3L, LPIN3, KI…
Pathway1012	1	0.127682	1
BCL8B, NBEA, PRKAR2, PKR2, PRKAR2A, TSE1, PRKAR1, PKR1, PRKAR1A, PRKAR2B, PRKAR1B, PFRX, F6PK, PFKFB1, PFKFB4, PFKFB2, PFKFB3, WBSCR14, MIO, BHLHD14, MLXIPL, AQP2, RAB11, RAB11A, KIAA0941, RAB11FIP2, KIAA1119, MYO5B, AQP4, AQP3, LIPE, FABP4, FABP12, FABP9, FABPI, FABP2, FABP5, MDGI, FABP11, FABP3, MRG, FABPB, BLBP, FABP7, ILLBP, ILBP, FABP6, ADCY5, KIAA0511, ADCY3, KIAA1060, ADCY2, KIAA0422, ADCY…
Pathway2364	1	0.130762	1
D, PHE1A, PDHA1, PDHAL, PDHA2, PHE1B, PDHB, DLTA, DLAT, MN, G250, CA9, CA12, CA4, UNQ690/PRO1335, CA14, CA13, CA3, CA7, CA2, CA1, CA5B, CA5, CA5A, CS, ACO2, IDH2, CHIP28, AQP1, HBB, HBA2, HBA1, EPB3, DI, AE1, SLC4A1, NNT, COQ10B, UNQ6192/PRO20219, COQ10A, ND4, NADH4, MTND4, MT-ND4, ND5, NADH5, MTND5, MT-ND5, NDUFB5, NDUFB4, NDUFA10, NDUFB8, NDUFB2, NDUFA2, NDUFA3, NDUFB10, NDUFA5, NDUFB3, UQOR22,…
Pathway1025	1	0.131058	1
NADH3, MTND3, MT-ND3, MITRAC15, C7orf44, COA1, ND2, NADH2, MTND2, MT-ND2, ND6, NADH6, MTND6, MT-ND6, NDUFS5, NDUFV3, NDUFV2, NDUFS4, DAP13, NDUFA12, NDUFS1, UQOR1, NDUFV1, NDUFS6, CA5B, CA5, CA5A, MN, G250, CA9, CA12, UNQ690/PRO1335, CA14, CA13, CA3, CA7, RH50, RHAG, IDH3A, IDH3B, IDH3G, OGDH, DLTS, DLST, PHE3, LAD, GCSL, DLD, SUCLG1, SUCLA2, SUCLG2, YISKL, C16orf36, FAHD1, ME2, SLC6A12, B0AT1, S…
Pathway1083	1	0.131768	1
, ATPW, ATP5S, DMAC2L, PSEC0033, ATP5G2, ATP5MC2, My032, ATP5H, ATP5PD, ATP5JL, ATP5J2, ATP5MF, ATP5F1, ATP5PB, MTATP6, ATPASE6, ATP6, MT-ATP6, ATPM, ATP5J, ATP5PF, ATP5G3, ATP5MC3, ATP5K, ATP5I, ATP5ME, ATP5G1, ATP5MC1, ATP5L, ATP5MG, MTATP8, ATPASE8, ATP8, MT-ATP8, ATPO, ATP5O, ATP5PO, CDABP0051, ANT3, AAC3, SLC25A6, ANT2, AAC2, SLC25A5, ARL2, BART1, BART, ARL2BP, ANT1, AAC1, SLC25A4, SCOD1, SC…
Pathway1081	1	0.132005	1
, ATPW, ATP5S, DMAC2L, PSEC0033, ATP5G2, ATP5MC2, My032, ATP5H, ATP5PD, ATP5JL, ATP5J2, ATP5MF, ATP5F1, ATP5PB, MTATP6, ATPASE6, ATP6, MT-ATP6, ATPM, ATP5J, ATP5PF, ATP5G3, ATP5MC3, ATP5K, ATP5I, ATP5ME, ATP5G1, ATP5MC1, ATP5L, ATP5MG, MTATP8, ATPASE8, ATP8, MT-ATP8, ATPO, ATP5O, ATP5PO, CDABP0051, ANT3, AAC3, SLC25A6, ANT2, AAC2, SLC25A5, ARL2, BART1, BART, ARL2BP, ANT1, AAC1, SLC25A4, SCOD1, SC…
Pathway2360	1	0.132064	1
243, SDR37C1, 17HSD7, HSD17B7, CYP2R1, CYP27B, CYP1ALPHA, CYP27B1, CYP24, CYP24A1, NR1I1, VDR, PIASG, PIAS4, UBCE9, UBC9, UBE2I, SMT3H2, SMT3B, SUMO2, IFCR, CUBN, LRP2, PRSC1, LGMN, ANG1, TM7SF2, GGPS1, ACCB, ACC2, ACACB, OK/SW-cl.12, CDABP0047, GAPD, GAPDH, OK/SW-cl.110, MIG10, PGKA, PGK1, PGKB, PGK2, PGP, PGAMM, PGAM2, CDABP0006, PGAMA, PGAM1, ENO2, ENO3, MPB1, MBPB1, ENO1L1, ENO1, PK3, PKM, BR…
Pathway2272	1	0.134546	1
MIC5, CAML1, L1CAM, GMA, MAG, CD43, SPN, MCT3, SLC16A8, MCT4, SLC16A3, MCT1, SLC16A1, MMIF, GLIF, MIF, DHLAG, CD74, VTNR, VNRA, MSK8, ITGAV, YES, YES1, FNRA, ITGA5, GPC, GLPC, GYPC, GPB, GYPB, GPA, GYPA, MAL13P1.60, eba-140, eba1, Erythrocyte-binding antigen 175, ebl-1, Erythrocyte binding ligand 1, ebl1, LOX1, CLEC8A, OLR1, APOB, MER6, CD47, SIRPA, BIT, SIRPB2, SIRPG, UNQ355/PRO619, VPREB3, VPRE…
Pathway1517	1	0.135727	1
SLC25A6, ANT2, AAC2, SLC25A5, ARL2, BART1, BART, ARL2BP, ANT1, AAC1, SLC25A4, SCOD1, SCO1, PRO0477, CCDC44, TACO1, SURF-1, SURF1, LRP130, LRPPRC, SCO2, COX19, COX7C, COX5B, MTCO1, COXI, COI, MT-CO1, COX6B, COX6B1, COX6AL, COX6A1, COX7RP, COX7AR, COX7A2L, MTCO2, MT-CO2, COX2, COX6C, NDUFA4, COX8L, COX8, COX8A, MTCO3, COXIII, COIII, MT-CO3, COX4, COX4I1, COX7B, COX5A, PTD019, HSPC203, C14orf112, CO…
Pathway677	1	0.140324	1
1, OR4F29, OR4F16, OR4F3, OR9Q1, OR2AE2, OR2AE1, OR52Z1P, OR52Z1, OR4N2, OR8G4, OR8G2, OR8G2P, OR2L8, OR1J1, OR52B2, OR1L3, OR2T11, OR10C2, OR10C1, OR52L1, OR4K13, OR8A1, OR51J2, OR51J1P, OR51J1, OR8I2, OR6K3, OR4B1, OR52E4, OR10G8, OR2H8, OR2H6, OR2H1, OR4F21P, OR4F21, OLF1, OR5I1, OR2V3, OR2V2, OR10K1, OR2Z2, OR2Z1, OR4C45, OR6V1, OR13C2, OR4D10P, OR4D10, OR7D2, OR2C5P, OR2C4, OR2C3, OR51A2, OR…
Pathway1315	1	0.141089	1
4/N, H4C5, H4FB, HIST1H4E, HIST1H4H, H4FC, H4/E, H4/H, H4/C, H4F2, H4FK, HIST1H4K, H4/A, HIST2H4A, H4/K, H4FI, H4FN, H4C8, H4C3, H4C11, H4C6, HIST1H4F, H4C14, HIST1H4C, H4/O, HIST4H4, HIST1H4D, HIST1H4I, H4FD, H4/I, H4FG, HIST2H4B, H4FO, H4C1, H4C9, H4C4, H4FJ, H4FA, HIST1H4A, H4C15, H4/M, H4C12, HIST2H4, H4/D, HIST1H4L, H4C13, HIST1H4J, H4-16, H4/G, H4FE, H4/B, H4/J, IL1F1, IL1A, PSF, MAC25, IGF…
Pathway820	1	0.142676	1
SCAR1, KIAA0269, WASF1, WAVE2, WASF2, WAVE3, SCAR3, KIAA0900, WASF3, KIAA0068, CYFIP1, PIR121, KIAA1168, CYFIP2, MDS027, HSPC300, C3orf10, BRK1, HEM1, NCKAP1L, NAP1, KIAA0587, HEM2, NCKAP1, SSH3BP1, ABI1, ARGBPIA, ABI2, ARC16, ARPC5, ARP3, ACTR3, SOP2L, ARPC1A, ARC41, ARPC1B, ARP2, ACTR2, PRO2446, ARPC2, ARC21, ARPC3, ARC20, ARPC4, IMD2, WAS, WASL, SPIN90, AF3P21, NCKIPSD, NCK, NCK1, PP10631, WIR…
Pathway1077	1	0.143264	1
2, CHST1, GN6ST, CHST2, CHST5, CHST6, SIAT6, ST3GAL3, SIAT10, ST3GAL6, SIAT4B, ST3GAL2, SIAT4A, SIAT4, ST3GAL1, UGTREL8, HFRC, SLC35D2, EXT2, EXT1, GPC1, AGRIN, AGRN, GPC2, SDC4, HSPG2, HSPG1, SDC2, KIAA0468, SDC3, OCI5, GPC3, GPC5, UNQ474/PRO937, GPC4, UNQ369/PRO705, GPC6, SDC, SDC1, HSST1, HSST, NDST1, UNQ2544/PRO4998, HSST3, NDST3, HSST4, NDST4, HSST2, NDST2, HPA2, HPSE2, HPA, HPSE1, IDUA, HSS…
Pathway954	1	0.144556	1
QIP1, KPNA4, KPNA5, NS, PIN1, PP2CB, PPM1B, gag, USP41, NUP53, MP44, NUP35, KIAA0095, NUP93, KIAA0791, NUP155, KIAA0225, C7orf14, NUP205, POM121A, NUP121, KIAA0618, POM121, POM121C, NUP88, SEH1, SEC13L, SEH1L, PRO1146, NPAP60L, NUP50, MRNP41, RAE1, KIAA0023, CAN, CAIN, NUP214, GL003, ADRACALA, AAAS, NUP107, SEC13A, NUP133, NUP43, PCNT1, NUP75, NUP85, NUP120, KIAA0197, NUP160, NUP37, ADAR2, NUP98,…
Pathway1128	1	0.146669	1
FT0700, ACBD4, ECHD, EHHADH, MLYCD, PTEIB, PTE2B, ACOT4, C14orf42, ACOT6, SDR17C1, PDCR, DECR2, PECI, HCA88, DRS1, ECI2, GIG16, HAOX2, HAO2, NUDT19, PSEC0197, ACSF3, PTPLA, HACD1, PTPLAD1, BIND1, HACD3, PTPLB, HACD2, PTPLAD2, HACD4, SC2, GPSN2, TECR, SRD5A2L2, TECRL, SCDOS, SCD1, FADS5, SCD, SCD4, SCD2, ACOD4, SCD5, UNQ367/PRO703, FATP3, LCE, FACE, ELOVL6, ELOVL7, SDR12C2, EDH17B3, HSD17B3, SDR12…
Pathway1011	1	0.155967	1
CTG2, GIG46, ACTVS, ACTSA, ACTA2, PXN, SH3D5, KIAA1296, KIAA0894, SORBS1, ITGA1, SCAM1, SORBS3, ITGB5, TMSA, C15orf13, TPM1, TPM3, TMSB, TPM2, TPM4, LMOD1, TMEM142A, CRACM1, ORAI1, CBCIP2, PP1729, CARMA1, CARD11, CLAP, CIPER, BCL10, MLT, MALT1, TAK1, MAP3K7, NEMO, FIP3, IKBKG, IKKB, IKBKB, NFKBI, MAD3, IKBA, NFKBIA, IKBE, NFKBIE, TRIP9, IKBB, NFKBIB, REL, FBXW11, FBXW1B, LYST2, KIAA1544, BCL8B, N…
Pathway851	1	0.160975	1
UBE2M, VAT1, MUM2, BET5, TRAPPC1, SYCL, MDA9, SDCBP, TUBB2C, TUBB4B, AGP2, ORM2, UBXN3B, ETEA, KIAA0887, FAF2, PALB, TTR, MPO, HCC7, HEXB, AGA, UNQ727/PRO1409, CREG, CREG1, CAP, SOUL, C6orf34, HEBP2, GNS, ARP11, ACTR11, ACTR10, RNS2, EDN, RNASE2, BM-004, PLAC8, GUSB, PRKRI, P58IPK, DNAJC3, LZM, LYZ, LIP1, STK11IP, KIAA1898, MANB, LAMAN, MAN2B1, GGH, PDI2, PAD2, KIAA0994, PADI2, HE1, NPC2, ANX2, R…
Pathway2317	1	0.177523	1
RP, PRNP, NEUR, CSPG3, NCAN, SIAT8D, PST1, PST, ST8SIA4, STX, SIAT8B, ST8SIA2, VLDLR, RELN, DAB1, CIN85, SH3KBP1, SLIL3, SLIT2, GPC1, DUTT1, ROBO1, KIAA1142, PAK4, PAK7, KIAA1264, PAK5, PAK5, PAK6, KIAA1688, ARHGAP39, IGDCC1, DCC, SLIL1, MEGF4, KIAA0813, SLIT1, ROBO3, NTN1L, NTN1, KIAA1568, ROBO2, NRP2, NELL2, MENA, ENAH, RNB6, EVL, VASP, PFN2, PFN1, LH2, LHX2, HOX1K, HOXA2, KIAA0913, ZSWIM8, DAG…
Pathway1007	1	0.182352	1
CTG2, GIG46, ACTVS, ACTSA, ACTA2, PXN, SH3D5, KIAA1296, KIAA0894, SORBS1, ITGA1, SCAM1, SORBS3, ITGB5, TMSA, C15orf13, TPM1, TPM3, TMSB, TPM2, TPM4, LMOD1, TMEM142A, CRACM1, ORAI1, CBCIP2, PP1729, CARMA1, CARD11, CLAP, CIPER, BCL10, MLT, MALT1, TAK1, MAP3K7, NEMO, FIP3, IKBKG, IKKB, IKBKB, NFKBI, MAD3, IKBA, NFKBIA, IKBE, NFKBIE, TRIP9, IKBB, NFKBIB, REL, FBXW11, FBXW1B, LYST2, KIAA1544, BCL8B, N…
Pathway265	1	0.207809	1
AP1, STK14B, RPS6KB2, NAK1, HMR, GFRP1, NR4A1, MMP13, FOXO6, ING5, EAF6, CENP-28, C1orf149, MEAF6, KIAA1286, BRPF3, BRPF2, BRL, BRD1, BR140, BRPF1, KAT6A, MOZ, ZNF220, ATM, DYRK2, JMY, C20orf104, GTSE1, DAP6, BING2, DAXX, RAD53, CHK2, CDS1, CHEK2, CYCG1, CCNG, CCNG1, KIAA1608, FAM31A, DENND1A, FAM31B, C1orf218, DENND1B, FAM31C, DENND1C, RABGDIB, GDI2, GDIL, RABGDIA, OPHN2, REP2, CHML, TCD, REP1, …
Pathway819	1	0.21221	1
UBE2M, VAT1, MUM2, BET5, TRAPPC1, SYCL, MDA9, SDCBP, TUBB2C, TUBB4B, AGP2, ORM2, UBXN3B, ETEA, KIAA0887, FAF2, PALB, TTR, MPO, HCC7, HEXB, AGA, UNQ727/PRO1409, CREG, CREG1, CAP, SOUL, C6orf34, HEBP2, GNS, ARP11, ACTR11, ACTR10, RNS2, EDN, RNASE2, BM-004, PLAC8, GUSB, PRKRI, P58IPK, DNAJC3, LZM, LYZ, LIP1, STK11IP, KIAA1898, MANB, LAMAN, MAN2B1, GGH, PDI2, PAD2, KIAA0994, PADI2, HE1, NPC2, ANX2, R…
Pathway1076	1	0.218003	1
K, PHKLA, PHKA2, PHKG2, UGP1, UGP2, GYS, GYS1, GBE1, PPP1R5, PPP1R3C, EPM2A, EPM2B, NHLRC1, GYS2, UGDH, UGTREL7, KIAA0260, SLC35D1, UGT1A4, CMOAT, CMRP, GUSB, BCRP, UGT1A1, UGT3A1, UGT2A2, UGT1A6, UGT2B11, UGT2B8, UGT2B15, UNQ2559/PRO6239, UGT2A3, UGT2B10, UGT1A3, UGT2B4, UGT2A1, UGT1A7, UGTB2B9, UGT2B7, UGT1A8, UGT2B28, UNQ842/PRO1780, PSEC0073, UGT3A2, UGT2B17, UGT1A5, MRP3, MLP2, CMOAT2, ABCC3…

## Sheet: GSE1297-DownRegulatedEnr
Enrichment Results using the list of relevant Down Regulated DEGs from data set GSE1297
PathwayName	Pvalue	FDRCorrection	BonferroniCorrection
Catecholamine biosynthesis	4.79505e-05	0.0295855	0.0295855
SMAD2/3 MH2 Domain Mutants in Cancer	0.00104709	0.323026	0.646053
Loss of Function of SMAD4 in Cancer	0.00104709	0.215351	0.646053
SMAD4 MH2 Domain Mutants in Cancer	0.00104709	0.161513	0.646053
FOXO-mediated transcription	0.00123595	0.152517	0.762584
Toxicity of botulinum toxin type G (botG)	0.00139589	0.143544	0.861267
SMAD2/3 Phosphorylation Motif Mutants in Cancer	0.00209318	0.184499	1
TGFBR1 KD Mutants in Cancer	0.00209318	0.161436	1
ARMS-mediated activation	0.00244165	0.167389	1
Loss of Function of SMAD2/3 in Cancer	0.00244165	0.15065	1
Loss of Function of TGFBR1 in Cancer	0.00244165	0.136955	1
Toxicity of botulinum toxin type B (botB)	0.00279002	0.143453	1
SHOC2 M1731 mutant abolishes MRAS complex function	0.00279002	0.132419	1
Gain-of-function MRAS complexes activate RAF signaling	0.00279002	0.12296	1
Signaling by MRAS-complex mutants	0.00279002	0.114763	1
Signaling by TGF-beta Receptor Complex in Cancer	0.00279002	0.10759	1
Regulation of localization of FOXO transcription factors	0.00418237	0.151795	1
Transport of Mature mRNA derived from an Intron-Containing Transcript	0.00516345	0.176992	1
Transport of Mature Transcript to Cytoplasm	0.00542121	0.176047	1
mRNA 3'-end processing	0.0057182	0.176407	1
Acetylcholine Neurotransmitter Release Cycle	0.00592033	0.173945	1
Butyrate Response Factor 1 (BRF1) binds and destabilizes mRNA	0.00592033	0.166038	1
Tristetraprolin (TTP, ZFP36) binds and destabilizes mRNA	0.00592033	0.158819	1
mRNA Editing: C to U Conversion	0.0059884	0.153952	1
Formation of the Editosome	0.0059884	0.147794	1
RNA Polymerase II Transcription Termination	0.00602258	0.14292	1
mRNA Editing	0.00605685	0.13841	1
Amino acid and derivative metabolism	0.00622813	0.137241	1
Activation of BAD and translocation to mitochondria	0.00696178	0.148118	1
Clostridium neurotoxicity	0.00765553	0.157449	1
mTORC1-mediated signalling	0.00834883	0.166169	1
Downregulation of TGF-beta receptor signaling	0.0090417	0.174335	1
FOXO-mediated transcription of oxidative stress, metabolic and neuronal genes	0.0104261	0.194937	1
Diseases of signal transduction by growth factor receptors and second messengers	0.0107221	0.194574	1
Activation of BH3-only proteins	0.0107719	0.189894	1
Signaling by Hippo	0.0111177	0.190544	1
pre-mRNA splicing	0.0111725	0.186309	1
mRNA Splicing	0.0115389	0.187356	1
Processing of Capped Intron-Containing Pre-mRNA	0.0117241	0.185482	1
Integrin signaling	0.0118088	0.18215	1
Signaling by high-kinase activity BRAF mutants	0.0121542	0.182905	1
Rap1 signalling	0.0124994	0.183623	1
Signaling by RAF1 mutants	0.0138795	0.199154	1
Downregulation of SMAD2/3:SMAD4 transcriptional activity	0.0138795	0.194628	1
Developmental Biology	0.0144846	0.1986	1
Negative regulation of MAPK pathway	0.0152577	0.204653	1
Signaling by RAS mutants	0.015602	0.204818	1
RAS GTPase cycle mutants	0.015602	0.200551	1
Signaling by moderate kinase activity BRAF mutants	0.015602	0.196458	1
Paradoxical activation of RAF signaling by kinase inactive BRAF	0.015602	0.192529	1
Signaling by RAS GTPase mutants	0.015602	0.188754	1
Signaling downstream of RAS mutants	0.015602	0.185124	1
Activation of PKB	0.0162903	0.189644	1
Uptake and actions of bacterial toxins	0.0166343	0.190062	1
Collagen chain trimerization	0.0166343	0.186606	1
Glutamate Neurotransmitter Release Cycle	0.0169781	0.187062	1
Astrocytic Glutamate-Glutamine Uptake And Metabolism	0.0173219	0.187501	1
Neurotransmitter uptake and metabolism In glial cells	0.0176655	0.187924	1
Translocation of SLC2A4 (GLUT4) to the plasma membrane	0.0176655	0.184739	1
Formation of the ternary complex, and subsequently, the 43S complex	0.018009	0.185193	1
Membrane Trafficking	0.018561	0.18774	1
Serotonin Neurotransmitter Release Cycle	0.0190515	0.189593	1
Dopamine Neurotransmitter Release Cycle	0.0190515	0.186583	1
Norepinephrine Neurotransmitter Release Cycle	0.0190515	0.183668	1
Disease	0.0192326	0.182562	1
RNA Polymerase II Transcription	0.0195422	0.18269	1
Metabolism of amine-derived hormones	0.0195599	0.180126	1
Assembly of collagen fibrils and other multimeric structures	0.019725	0.178976	1
Recycling of eIF2:GDP	0.019725	0.176382	1
Presynaptic depolarization and calcium channel opening	0.0200679	0.176884	1
Neurexins and neuroligins	0.0207533	0.180349	1
RHO GTPases activate PKNs	0.0217806	0.186648	1
Signaling by BRAF and RAF1 fusions	0.0221229	0.186984	1
Collagen biosynthesis and modifying enzymes	0.0231489	0.193011	1
Gene expression (Transcription)	0.0251606	0.206988	1
Neurotransmitter release cycle	0.0253509	0.205809	1
Cytosolic tRNA aminoacylation	0.026221	0.210109	1
Metabolism of RNA	0.0262627	0.207745	1
Vesicle-mediated transport	0.0264614	0.206667	1
Oncogenic MAPK signaling	0.0282642	0.217988	1
Metabolism	0.0302136	0.230146	1
Regulation of mRNA stability by proteins that bind AU-rich elements	0.0303035	0.228016	1
Collagen formation	0.0309824	0.230315	1
Protein-protein interactions at synapses	0.0313217	0.230066	1
Transmission across Chemical Synapses	0.0315273	0.228851	1
PI3K Cascade	0.0316609	0.227149	1
tRNA Aminoacylation	0.032339	0.229346	1
Selenocysteine synthesis	0.032339	0.22674	1
Eukaryotic Translation Termination	0.032339	0.224193	1
Nonsense Mediated Decay (NMD) independent of the Exon Junction Complex (EJC)	0.0330166	0.226347	1
Peptide chain elongation	0.0333552	0.226156	1
Eukaryotic Translation Elongation	0.0340322	0.228238	1
Viral mRNA Translation	0.0350468	0.232515	1
FOXO-mediated transcription of cell cycle genes	0.0353848	0.23226	1
AKT phosphorylates targets in the cytosol	0.0357227	0.23201	1
Neuronal System	0.0374085	0.240427	1
L13a-mediated translational silencing of Ceruloplasmin expression	0.038422	0.244395	1
Metabolism of proteins	0.0394163	0.248162	1
Formation of a pool of free 40S subunits	0.0394324	0.245756	1
Nonsense-Mediated Decay (NMD)	0.0401055	0.247451	1
Nonsense Mediated Decay (NMD) enhanced by the Exon Junction Complex (EJC)	0.0401055	0.245001	1
Selenoamino acid metabolism	0.0404419	0.244634	1
SRP-dependent cotranslational protein targeting to membrane	0.0407782	0.244273	1
Response of EIF2AK4 (GCN2) to amino acid deficiency	0.0431291	0.255872	1
Energy dependent regulation of mTOR by LKB1-AMPK	0.0434646	0.255406	1
GTP hydrolysis and joining of the 60S ribosomal subunit	0.0434646	0.252997	1
Ribosomal scanning and start codon recognition	0.0434646	0.250632	1
Translation initiation complex formation	0.0437999	0.250227	1
Intrinsic Pathway for Apoptosis	0.0441351	0.249829	1
Activation of the mRNA upon binding of the cap-binding complex and eIFs, and subsequent binding to 43S	0.0441351	0.247558	1
Cap-dependent Translation Initiation	0.0441351	0.245327	1
Eukaryotic Translation Initiation	0.0441351	0.243137	1
MTOR signalling	0.0451401	0.246473	1
Cargo recognition for clathrin-mediated endocytosis	0.0478153	0.25879	1
Clathrin-mediated endocytosis	0.0488168	0.261913	1
Trafficking and processing of endosomal TLR	0.0491504	0.261429	1
Influenza Viral RNA Transcription and Replication	0.0521481	0.275003	1
Infectious disease	0.055467	0.290027	1
Transcriptional activity of SMAD2/SMAD3:SMAD4 heterotrimer	0.0561317	0.291036	1
SMAD2/SMAD3:SMAD4 heterotrimer regulates transcription	0.0561317	0.288611	1
Transport of the SLBP independent Mature mRNA	0.056463	0.287915	1
Transport of the SLBP Dependant Mature mRNA	0.0567942	0.287229	1
Signaling by Activin	0.058779	0.294851	1
Transport of Mature mRNA Derived from an Intronless Transcript	0.058779	0.292473	1
Influenza Infection	0.058779	0.290133	1
SLBP independent Processing of Histone Pre-mRNAs	0.0591094	0.289448	1
Transport of Mature mRNAs Derived from Intronless Transcripts	0.0591094	0.287169	1
SLBP Dependent Processing of Replication-Dependent Histone Pre-mRNAs	0.0594397	0.286518	1
Cellular responses to stress	0.060717	0.290406	1
Signaling by NODAL	0.0610898	0.289941	1
Cellular response to starvation	0.0614195	0.289281	1
Cellular responses to stimuli	0.0614466	0.287216	1
Processing of Intronless Pre-mRNAs	0.0620785	0.287988	1
Major pathway of rRNA processing in the nucleolus and cytosol	0.0620785	0.285839	1
Apoptosis	0.0630664	0.288237	1
Processing of Capped Intronless Pre-mRNA	0.0650392	0.295067	1
rRNA processing in the nucleus and cytosol	0.0653676	0.294393	1
TGF-beta receptor signaling activates SMADs	0.0660242	0.295195	1
Signaling by TGF-beta Receptor Complex	0.0660242	0.293071	1
rRNA processing	0.0686462	0.302534	1
Ub-specific processing proteases	0.0693006	0.303252	1
Generic Transcription Pathway	0.0712077	0.309402	1
PTK6 Regulates RHO GTPases, RAS GTPase and MAP kinases	0.071588	0.308879	1
Regulation of expression of SLITs and ROBOs	0.0732186	0.313721	1
Signaling by ROBO receptors	0.0735444	0.312944	1
Branched-chain amino acid catabolism	0.0745213	0.314929	1
Signaling by TGFB family members	0.0758223	0.318247	1
AKT phosphorylates targets in the nucleus	0.0790675	0.329626	1
TP53 Regulates Transcription of Genes Involved in G2 Cell Cycle Arrest	0.0819793	0.339471	1
Glutamate and glutamine metabolism	0.0842383	0.3465	1
mRNA Capping	0.0858487	0.350786	1
RNA Pol II CTD phosphorylation and interaction with CE	0.0858487	0.348478	1
RNA Polymerase I Transcription Termination	0.0925845	0.373364	1
Activation of rRNA Expression by ERCC6 (CSB) and EHMT2 (G9a)	0.0925845	0.370939	1
NoRC negatively regulates rRNA expression	0.0925845	0.368546	1
RNA Polymerase I Promoter Escape	0.0929042	0.367448	1
Chk1/Chk2(Cds1) mediated inactivation of Cyclin B:Cdk1 complex	0.0932237	0.366363	1
RNA Polymerase I Promoter Opening	0.0932237	0.364044	1
RNA Polymerase II Transcription Initiation	0.0932237	0.361755	1
RNA Polymerase II Promoter Escape	0.0932237	0.359494	1
RNA Polymerase II Transcription Pre-Initiation And Promoter Opening	0.0932237	0.357261	1
RNA Polymerase II Transcription Initiation And Promoter Clearance	0.0932237	0.355056	1
Negative epigenetic regulation of rRNA expression	0.0935431	0.354086	1
TP53 Regulates Transcription of Cell Cycle Genes	0.0938624	0.353129	1
RNA Polymerase I Transcription Initiation	0.0938624	0.350989	1
RNA Polymerase I Promoter Clearance	0.0941816	0.350061	1
RNA Polymerase I Transcription	0.0941816	0.347965	1
Positive epigenetic regulation of rRNA expression	0.0957762	0.351749	1
Extracellular matrix organization	0.0995927	0.363602	1
PKA activation in glucagon signalling	0.0999101	0.362615	1
Translation	0.0999101	0.360494	1
Epigenetic regulation of gene expression	0.101495	0.364085	1
VEGFR2 mediated vascular permeability	0.102762	0.366498	1
Activation of ATR in response to replication stress	0.103711	0.367756	1
G beta:gamma signalling through PI3Kgamma	0.10529	0.371222	1
Post-translational protein modification	0.108594	0.380695	1
GPER1 signaling	0.112522	0.392238	1
GABA synthesis	0.116665	0.404394	1
Serotonin and melatonin biosynthesis	0.116779	0.40253	1
Amino acid transport across the plasma membrane	0.122434	0.419678	1
Hydrolysis of LPE	0.123714	0.421722	1
PI and PC transport between ER and Golgi membranes	0.123714	0.419405	1
Synthesis of PE	0.123714	0.417113	1
Synthesis of PS	0.123714	0.414846	1
Synthesis of CL	0.123714	0.412603	1
Acyl chain remodeling of CL	0.123714	0.410385	1
Acyl chain remodelling of PI	0.123714	0.408191	1
Synthesis of PG	0.123714	0.406019	1
Acyl chain remodelling of PE	0.123831	0.404252	1
Hydrolysis of LPC	0.123831	0.402124	1
Synthesis of PIPs at the ER membrane	0.123831	0.400019	1
Synthesis of PI	0.124064	0.398684	1
Acyl chain remodelling of PC	0.124064	0.396619	1
Plasmalogen biosynthesis	0.124064	0.394574	1
Acyl chain remodelling of PS	0.12418	0.39292	1
Acyl chain remodeling of DAG and TAG	0.124297	0.391282	1
POU5F1 (OCT4), SOX2, NANOG activate genes related to proliferation	0.124414	0.389662	1
Triglyceride biosynthesis	0.124531	0.388057	1
Wax and plasmalogen biosynthesis	0.124881	0.387193	1
Wax biosynthesis	0.124881	0.385258	1
Synthesis of PA	0.125115	0.384058	1
Triglyceride metabolism	0.125231	0.382514	1
Synthesis of PC	0.125465	0.381341	1
Neurotransmitter clearance	0.125816	0.380533	1
ABC transporters in lipid homeostasis	0.126285	0.380087	1
PI Metabolism	0.126754	0.379646	1
Synthesis of bile acids and bile salts	0.126989	0.378512	1
Transcriptional regulation of pluripotent stem cells	0.127693	0.378783	1
Bile acid and bile salt metabolism	0.128164	0.378359	1
Glycerophospholipid biosynthesis	0.129342	0.380019	1
Cell surface interactions at the vascular wall	0.130286	0.38098	1
PP2A-mediated dephosphorylation of key metabolic factors	0.130878	0.380904	1
ChREBP activates metabolic gene expression	0.130878	0.379115	1
Insulin effects increased synthesis of Xylulose-5-Phosphate	0.131114	0.378026	1
TP53 Regulates Metabolic Genes	0.131707	0.377968	1
Phospholipid metabolism	0.132418	0.378251	1
ABC-family proteins mediated transport	0.133845	0.380564	1
Reuptake of GABA	0.135037	0.382191	1
GABA synthesis, release, reuptake and degradation	0.135037	0.380446	1
RHO GTPase Effectors	0.135432	0.379825	1
Na+/Cl- dependent neurotransmitter transporters	0.137189	0.383012	1
ADORA2B mediated anti-inflammatory cytokines production	0.138486	0.384892	1
Pentose phosphate pathway	0.138629	0.383561	1
ERBB2 Activates PTK6 Signaling	0.140923	0.388166	1
PTK6 Expression	0.142138	0.389775	1
Metabolism of steroids	0.143335	0.391317	1
Signaling by PTK6	0.144262	0.392114	1
Signaling by Non-Receptor Tyrosine Kinases	0.144262	0.390394	1
Glycogen metabolism	0.144305	0.388804	1
Deubiquitination	0.146986	0.394307	1
CD28 dependent PI3K/Akt signaling	0.15241	0.407087	1
CD28 co-stimulation	0.153011	0.40693	1
Axon guidance	0.155948	0.41296	1
Nervous system development	0.158178	0.417075	1
Integration of energy metabolism	0.159171	0.417909	1
Fructose catabolism	0.160539	0.419715	1
Fructose metabolism	0.160789	0.418593	1
Transport of inorganic cations/anions and amino acids/oligopeptides	0.161412	0.418449	1
Regulation of gene expression in beta cells	0.167923	0.433509	1
Transport of bile salts and organic acids, metal ions and amine compounds	0.168553	0.43332	1
Glycolysis	0.170064	0.435393	1
Glucose metabolism	0.170569	0.434881	1
Regulation of beta-cell development	0.170695	0.433412	1
Regulation of TP53 Activity through Phosphorylation	0.17297	0.437388	1
Regulation of TP53 Expression	0.17297	0.435603	1
Regulation of TP53 Expression and Degradation	0.173097	0.43415	1
Autodegradation of the E3 ubiquitin ligase COP1	0.173097	0.432392	1
p53-Dependent G1 DNA Damage Response	0.173097	0.430648	1
Stabilization of p53	0.173097	0.428919	1
G1/S DNA Damage Checkpoints	0.173097	0.427203	1
p53-Dependent G1/S DNA damage checkpoint	0.173097	0.425501	1
Regulation of TP53 Activity	0.17335	0.424433	1
Processive synthesis on the C-strand of the telomere	0.173857	0.423991	1
Packaging Of Telomere Ends	0.173857	0.422321	1
Removal of the Flap Intermediate from the C-strand	0.173857	0.420665	1
Telomere C-strand synthesis initiation	0.174617	0.420855	1
Telomere C-strand (Lagging Strand) Synthesis	0.174617	0.419218	1
Polymerase switching on the C-strand of the telomere	0.174617	0.417593	1
Homologous DNA Pairing and Strand Exchange	0.175252	0.417492	1
Presynaptic phase of homologous DNA pairing and strand exchange	0.175252	0.415886	1
HDR through Homologous Recombination (HRR)	0.175252	0.414292	1
Hemostasis	0.176014	0.414505	1
Telomere Maintenance	0.176395	0.413823	1
Telomere Extension By Telomerase	0.176395	0.412256	1
Extension of Telomeres	0.176395	0.4107	1
Transcriptional Regulation by TP53	0.177794	0.412401	1
HDR through Homologous Recombination (HRR) or Single Strand Annealing (SSA)	0.178176	0.411739	1
Processing of DNA double-strand break ends	0.178176	0.410203	1
Homology Directed Repair	0.178176	0.408678	1
Chromosome Maintenance	0.179195	0.409494	1
Recruitment and ATM-mediated phosphorylation of repair and signaling proteins at DNA double strand breaks	0.180599	0.411178	1
DNA Double Strand Break Response	0.181365	0.411405	1
Sensing of DNA Double Strand Breaks	0.181365	0.409898	1
DNA Double-Strand Break Repair	0.181493	0.40869	1
DNA Damage/Telomere Stress Induced Senescence	0.183668	0.412085	1
Cellular Senescence	0.185079	0.413745	1
G2/M DNA damage checkpoint	0.185207	0.412537	1
G2/M Checkpoints	0.185335	0.411338	1
SUMO is transferred from E1 to E2 (UBE2I, UBC9)	0.1941	0.429247	1
SUMO is conjugated to E1 (UBA2:SAE1)	0.1941	0.427714	1
DNA Repair	0.1941	0.426192	1
SUMOylation	0.194489	0.425531	1
SUMO is proteolytically processed	0.194489	0.424027	1
Processing and activation of SUMO	0.194489	0.422534	1
Carbohydrate metabolism	0.195007	0.422173	1
Cell Cycle Checkpoints	0.19838	0.427974	1
Mitotic G2-G2/M phases	0.201894	0.434037	1
Metabolism of lipids	0.202546	0.433926	1
Cell Cycle, Mitotic	0.202937	0.43326	1
Mitotic G1 phase and G1/S transition	0.202937	0.431766	1
Cell Cycle	0.210657	0.44665	1
SLC-mediated transmembrane transport	0.223441	0.472135	1
Signaling by Rho GTPases	0.245103	0.516137	1
Signaling by Rho GTPases, Miro GTPases and RHOBTB3	0.249418	0.523439	1
Transport of small molecules	0.284575	0.595196	1
Signaling Pathways	0.344967	0.71907	1
Hydroxycarboxylic acid-binding receptors	0.454173	0.943518	1
Free fatty acid receptors	0.454173	0.940352	1
PLC beta mediated events	0.454173	0.937207	1
G-protein mediated events	0.454173	0.934083	1
phospho-PLA2 pathway	0.454173	0.930979	1
Ca-dependent events	0.454173	0.927897	1
Calmodulin induced events	0.454173	0.924834	1
CaM pathway	0.454173	0.921792	1
CaMK IV-mediated phosphorylation of CREB	0.454173	0.91877	1
G alpha (z) signalling events	0.454173	0.915767	1
G alpha (12/13) signalling events	0.454173	0.912784	1
G-protein beta:gamma signalling	0.454173	0.909821	1
G beta:gamma signalling through PLC beta	0.454173	0.906876	1
Activation of the AP-1 family of transcription factors	0.454173	0.903951	1
Formyl peptide receptors bind formyl peptides and many other ligands	0.454173	0.901044	1
Muscarinic acetylcholine receptors	0.454173	0.898156	1
P2Y receptors	0.454173	0.895287	1
Ras activation upon Ca2+ influx through NMDA receptor	0.454173	0.892436	1
CREB1 phosphorylation through NMDA receptor-mediated activation of RAS signaling	0.454173	0.889602	1
CREB1 phosphorylation through the activation of CaMKII/CaMKK/CaMKIV cascasde	0.454173	0.886787	1
CLEC7A (Dectin-1) induces NFAT activation	0.454173	0.88399	1
Synthesis of IPs in the ER lumen	0.454173	0.88121	1
IPs transport between cytosol and ER lumen	0.454173	0.878448	1
IPs transport between ER lumen and cytosol	0.454173	0.875702	1
BMAL1:CLOCK,NPAS2 activates circadian gene expression	0.454173	0.872974	1
SOS-mediated signalling	0.454173	0.870263	1
GRB2 events in ERBB2 signaling	0.454173	0.867569	1
PI3K events in ERBB2 signaling	0.454173	0.864891	1
PI3K events in ERBB4 signaling	0.454173	0.86223	1
SHC1 events in ERBB4 signaling	0.454173	0.859585	1
PI-3K cascade:FGFR3	0.454173	0.856957	1
SHC-mediated cascade:FGFR3	0.454173	0.854344	1
ADP signalling through P2Y purinoceptor 12	0.454173	0.851747	1
ADP signalling through P2Y purinoceptor 1	0.454173	0.849166	1
PI-3K cascade:FGFR4	0.454173	0.846601	1
SHC-mediated cascade:FGFR4	0.454173	0.844051	1
Thrombin signalling through proteinase activated receptors (PARs)	0.454173	0.841516	1
Adrenaline signalling through Alpha-2 adrenergic receptor	0.454173	0.838996	1
Activation of RAS in B cells	0.454173	0.836492	1
Downstream signaling events of B Cell Receptor (BCR)	0.454173	0.834002	1
SHC1 events in EGFR signaling	0.454173	0.831528	1
SHC-mediated cascade:FGFR1	0.454173	0.829067	1
PI-3K cascade:FGFR1	0.454173	0.826622	1
PI-3K cascade:FGFR2	0.454173	0.824191	1
SHC-mediated cascade:FGFR2	0.454173	0.821774	1
PI3K/AKT Signaling	0.454173	0.819371	1
PI5P, PP2A and IER3 Regulate PI3K/AKT Signaling	0.454173	0.816982	1
Negative regulation of the PI3K/AKT network	0.454173	0.814607	1
PTEN Regulation	0.454173	0.812246	1
Regulation of PTEN mRNA translation	0.454173	0.809898	1
Regulation of PTEN gene transcription	0.454173	0.807564	1
Synthesis of 15-eicosatetraenoic acid derivatives	0.454173	0.805244	1
PIPs transport between Golgi and plasma membranes	0.454173	0.802936	1
PIPs transport between early endosome and Golgi membranes	0.454173	0.800642	1
PIPs transport between early and late endosome membranes	0.454173	0.798361	1
Synthesis of PIPs at the late endosome membrane	0.454173	0.796093	1
PIPs transport between late endosome and Golgi membranes	0.454173	0.793838	1
PIPs transport between plasma and early endosome membranes	0.454173	0.791595	1
Synthesis of Lipoxins (LX)	0.454173	0.789366	1
Synthesis of IP3 and IP4 in the cytosol	0.454374	0.787497	1
Circadian Clock	0.454374	0.785291	1
FRS-mediated FGFR3 signaling	0.454374	0.783098	1
FRS-mediated FGFR4 signaling	0.454374	0.780916	1
GAB1 signalosome	0.454374	0.778747	1
FRS-mediated FGFR1 signaling	0.454374	0.77659	1
FRS-mediated FGFR2 signaling	0.454374	0.774445	1
Interleukin receptor SHC signaling	0.454374	0.772311	1
Synthesis of PIPs at the Golgi membrane	0.454374	0.77019	1
Synthesis of PIPs at the early endosome membrane	0.454374	0.768079	1
MAP2K and MAPK activation	0.454374	0.765981	1
Opioid Signalling	0.454576	0.764232	1
Effects of PIP2 hydrolysis	0.454576	0.762155	1
Gastrin-CREB signalling pathway via PKC and MAPK	0.454576	0.76009	1
EGFR Transactivation by Gastrin	0.454576	0.758036	1
MET activates RAS signaling	0.454576	0.755992	1
Inositol phosphate metabolism	0.454576	0.75396	1
PI3K/AKT activation	0.454576	0.751939	1
SHC1 events in ERBB2 signaling	0.454576	0.749928	1
Phospholipase C-mediated cascade; FGFR3	0.454576	0.747929	1
Phospholipase C-mediated cascade; FGFR4	0.454576	0.745939	1
Metabolism of Angiotensinogen to Angiotensins	0.454576	0.743961	1
EGFR interacts with phospholipase C-gamma	0.454576	0.741993	1
Phospholipase C-mediated cascade: FGFR1	0.454576	0.740035	1
Acetylcholine regulates insulin secretion	0.454576	0.738087	1
Fatty Acids bound to GPR40 (FFAR1) regulate insulin secretion	0.454576	0.73615	1
Phospholipase C-mediated cascade; FGFR2	0.454576	0.734223	1
Intracellular signaling by second messengers	0.454576	0.732306	1
DAG and IP3 signaling	0.454576	0.730399	1
RAF activation	0.454576	0.728502	1
Long-term potentiation	0.454777	0.726936	1
Role of phospholipids in phagocytosis	0.454777	0.725058	1
FGFR4 ligand binding and activation	0.454777	0.723189	1
FGFR3b ligand binding and activation	0.454777	0.72133	1
Downstream signaling of activated FGFR3	0.454777	0.71948	1
Signal amplification	0.454777	0.71764	1
Downstream signaling of activated FGFR4	0.454777	0.71581	1
betaKlotho-mediated ligand binding	0.454777	0.713988	1
Thromboxane signalling through TP receptor	0.454777	0.712176	1
Downstream signaling of activated FGFR2	0.454777	0.710373	1
FGFR2c ligand binding and activation	0.454777	0.708579	1
G alpha (q) signalling events	0.454978	0.707107	1
MAPK targets/ Nuclear events mediated by MAP kinases	0.454978	0.70533	1
PLC-gamma1 signalling	0.454978	0.703563	1
FGFR3c ligand binding and activation	0.454978	0.701804	1
Frs2-mediated activation	0.454978	0.700054	1
FGFR3 ligand binding and activation	0.454978	0.698312	1
MAPK3 (ERK1) activation	0.454978	0.696579	1
RAF-independent MAPK1/3 activation	0.454978	0.694855	1
MAPK1 (ERK2) activation	0.454978	0.693139	1
Signaling by FGFR4	0.455179	0.691738	1
Platelet sensitization by LDL	0.455179	0.690038	1
Tie2 Signaling	0.455179	0.688347	1
Signal transduction by L1	0.45538	0.686967	1
MAP3K8 (TPL2)-dependent MAPK1/3 activation	0.45538	0.685292	1
Regulation of lipid metabolism by PPARalpha	0.45538	0.683624	1
Platelet Aggregation (Plug Formation)	0.45538	0.681965	1
Prolonged ERK activation events	0.45538	0.680314	1
FGFR1b ligand binding and activation	0.45538	0.67867	1
FGFR1c and Klotho ligand binding and activation	0.45538	0.677035	1
FGFR2b ligand binding and activation	0.45538	0.675408	1
Downstream signaling of activated FGFR1	0.45538	0.673788	1
FGFR2 ligand binding and activation	0.45538	0.672176	1
Signaling by FGFR3	0.45538	0.670572	1
PPARA activates gene expression	0.45538	0.668975	1
Biosynthesis of specialized proresolving mediators (SPMs)	0.45538	0.667386	1
Elevation of cytosolic Ca2+ levels	0.455581	0.666098	1
FGFR1 ligand binding and activation	0.455581	0.664524	1
FGFR1c ligand binding and activation	0.455581	0.662956	1
GPVI-mediated activation cascade	0.455782	0.661688	1
GRB2 events in EGFR signaling	0.455782	0.660135	1
RET signaling	0.455983	0.658879	1
Downstream signal transduction	0.455983	0.65734	1
Opsins	0.456184	0.656096	1
Class C/3 (Metabotropic glutamate/pheromone receptors)	0.456184	0.65457	1
GABA B receptor activation	0.456184	0.653052	1
VEGFR2 mediated cell proliferation	0.456184	0.65154	1
B Cell Activation	0.456184	0.650035	1
Antigen activates B Cell Receptor (BCR) leading to generation of second messengers	0.456184	0.648537	1
Synthesis of PIPs at the plasma membrane	0.456184	0.647047	1
JNK (c-Jun kinases) phosphorylation and activation mediated by activated human TAK1	0.456384	0.645846	1
G alpha (i) signalling events	0.456585	0.644652	1
Chemokine receptors bind chemokines	0.456585	0.64318	1
Signaling by FGFR1	0.456585	0.641715	1
Oxidative Stress Induced Senescence	0.456986	0.640819	1
TRKA activation by NGF	0.456986	0.639366	1
activated TAK1 mediates p38 MAPK activation	0.457186	0.638199	1
Post NMDA receptor activation events	0.457186	0.636758	1
Signalling to ERKs	0.457186	0.635324	1
Arachidonic acid metabolism	0.457186	0.633896	1
CLEC7A (Dectin-1) signaling	0.457387	0.632752	1
DAP12 signaling	0.457387	0.631337	1
NGF processing	0.457387	0.629928	1
Platelet Adhesion to exposed collagen	0.457387	0.628525	1
Synthesis, secretion, and deacylation of Ghrelin	0.457587	0.627402	1
Platelet calcium homeostasis	0.457787	0.626285	1
Activation of TRKA receptors	0.457787	0.6249	1
Interleukin-3, Interleukin-5 and GM-CSF signaling	0.457787	0.62352	1
Smooth Muscle Contraction	0.457987	0.622419	1
Ca2+ pathway	0.457987	0.621051	1
Activation of C3 and C5	0.458187	0.61996	1
Expression and Processing of Neurotrophins	0.458187	0.618603	1
Signaling by SCF-KIT	0.458387	0.617522	1
VEGF binds to VEGFR leading to receptor dimerization	0.458587	0.616445	1
VEGF ligand-receptor interactions	0.458587	0.615105	1
TAK1-dependent IKK and NF-kB activation	0.458787	0.614038	1
MAP kinase activation	0.459187	0.613243	1
ALPK1 signaling pathway	0.459187	0.611918	1
IRS-mediated signalling	0.459187	0.610599	1
NCAM signaling for neurite out-growth	0.459187	0.609286	1
Alternative complement activation	0.459386	0.608243	1
Activation of NMDA receptors and postsynaptic events	0.459386	0.606941	1
GABA receptor activation	0.459386	0.605644	1
IRS activation	0.459386	0.604353	1
Transcriptional activation of mitochondrial biogenesis	0.459586	0.603329	1
VEGFA-VEGFR2 Pathway	0.459985	0.60257	1
IRS-related events triggered by IGF1R	0.459985	0.601294	1
IRAK2 mediated activation of TAK1 complex	0.460184	0.600283	1
IGF1R signaling cascade	0.460184	0.599016	1
Signaling by Type 1 Insulin-like Growth Factor 1 Receptor (IGF1R)	0.460384	0.598014	1
TICAM1,TRAF6-dependent induction of TAK1 complex	0.460583	0.597016	1
DAP12 interactions	0.460583	0.595764	1
Insulin receptor signalling cascade	0.460782	0.594775	1
Signaling by PDGF	0.460782	0.593534	1
Cell recruitment (pro-inflammatory response)	0.460782	0.592297	1
Purinergic signaling in leishmaniasis infection	0.460782	0.591066	1
Interleukin-17 signaling	0.460782	0.589839	1
Signaling by FGFR2	0.460981	0.588873	1
TRAF6-mediated induction of TAK1 complex within TLR4 complex	0.461379	0.588163	1
Lectin pathway of complement activation	0.461379	0.586951	1
Ficolins bind to repetitive carbohydrate structures on the target cell surface	0.461379	0.585743	1
Creation of C4 and C2 activators	0.461777	0.585044	1
Classical antibody-mediated complement activation	0.461777	0.583845	1
Ion homeostasis	0.461777	0.582651	1
RAF/MAP kinase cascade	0.461777	0.581462	1
Toll Like Receptor 10 (TLR10) Cascade	0.462373	0.581027	1
MyD88 cascade initiated on plasma membrane	0.462373	0.579846	1
Toll Like Receptor 5 (TLR5) Cascade	0.462373	0.57867	1
Initial triggering of complement	0.462373	0.577499	1
Signaling by VEGF	0.462373	0.576332	1
Regulation of Complement cascade	0.462572	0.575417	1
Downstream TCR signaling	0.462572	0.574259	1
Signaling by FGFR	0.462572	0.573106	1
ERK1/ERK2 pathway	0.462572	0.571958	1
TRAF6 mediated induction of NFkB and MAP kinases upon TLR7/8 or 9 activation	0.463167	0.571548	1
MET Receptor Activation	0.463167	0.570408	1
Signaling by MET	0.463167	0.569271	1
Heme signaling	0.463366	0.568383	1
Inactivation, recovery and regulation of the phototransduction cascade	0.463366	0.567255	1
FCERI mediated Ca+2 mobilization	0.463564	0.566374	1
The phototransduction cascade	0.463564	0.565255	1
FCGR3A-mediated IL10 synthesis	0.463762	0.564381	1
Beta-catenin independent WNT signaling	0.463762	0.56327	1
Translocation of ZAP-70 to Immunological synapse	0.464158	0.562644	1
MyD88:MAL(TIRAP) cascade initiated on plasma membrane	0.464554	0.56202	1
Toll Like Receptor 2 (TLR2) Cascade	0.464554	0.56092	1
Toll Like Receptor TLR6:TLR2 Cascade	0.464554	0.559824	1
Toll Like Receptor TLR1:TLR2 Cascade	0.464554	0.558733	1
Signaling by NTRK1 (TRKA)	0.464554	0.557646	1
Generation of second messenger molecules	0.464554	0.556563	1
Regulation of TLR by endogenous ligand	0.464752	0.555721	1
Complement cascade	0.464752	0.554646	1
Parasite infection	0.464752	0.553575	1
Leishmania phagocytosis	0.464752	0.552509	1
FCGR3A-mediated phagocytosis	0.464752	0.551446	1
NOD1/2 Signaling Pathway	0.46495	0.550622	1
Toll Like Receptor 3 (TLR3) Cascade	0.465148	0.549801	1
Insulin receptor recycling	0.465345	0.548983	1
Transfer of LPS from LBP carrier to CD14	0.465543	0.548168	1
Interleukin-1 signaling	0.465543	0.547124	1
Signaling by Insulin receptor	0.465543	0.546084	1
Phosphorylation of CD3 and TCR zeta chains	0.465543	0.545047	1
MyD88-independent TLR4 cascade	0.46574	0.544246	1
TRIF(TICAM1)-mediated TLR4 signaling	0.46574	0.543217	1
FCERI mediated MAPK activation	0.46574	0.542192	1
Fcgamma receptor (FCGR) dependent phagocytosis	0.465938	0.541401	1
Costimulation by the CD28 family	0.465938	0.540383	1
MAPK family signaling cascades	0.465938	0.539369	1
Signaling by ERBB2	0.466135	0.538587	1
TCR signaling	0.466135	0.53758	1
MyD88 dependent cascade initiated on endosome	0.466333	0.536805	1
Toll Like Receptor 7/8 (TLR7/8) Cascade	0.46653	0.536032	1
Fc epsilon receptor (FCERI) signaling	0.46653	0.535035	1
Transferrin endocytosis and recycling	0.466727	0.534268	1
Signaling by NTRKs	0.466924	0.533504	1
Mitochondrial biogenesis	0.466924	0.532518	1
L1CAM interactions	0.467318	0.531984	1
Interleukin-9 signaling	0.468302	0.532123	1
Interleukin-2 signaling	0.468499	0.531367	1
Interleukin-7 signaling	0.468696	0.530615	1
Interleukin-2 family signaling	0.468892	0.529865	1
C-type lectin receptors (CLRs)	0.469285	0.529339	1
FLT3 Signaling	0.469285	0.528374	1
Interleukin-20 family signaling	0.470265	0.528513	1
Toll Like Receptor 4 (TLR4) Cascade	0.470657	0.527992	1
Calcitonin-like ligand receptors	0.470853	0.527253	1
Relaxin receptors	0.470853	0.526298	1
Hormone ligand-binding receptors	0.470853	0.525346	1
Prostanoid ligand receptors	0.470853	0.524398	1
Eicosanoid ligand-binding receptors	0.470853	0.523453	1
Nucleotide-like (purinergic) receptors	0.470853	0.522511	1
Adenosine P1 receptors	0.470853	0.521573	1
Prostacyclin signalling through prostacyclin receptor	0.470853	0.520639	1
Histamine receptors	0.471049	0.519923	1
Dopamine receptors	0.471049	0.518995	1
Serotonin receptors	0.471049	0.51807	1
Adrenoceptors	0.471245	0.517363	1
Signaling by ERBB4	0.471245	0.516444	1
Toll Like Receptor 9 (TLR9) Cascade	0.47144	0.515742	1
Signaling by EGFR	0.47144	0.514829	1
Nucleotide-binding domain, leucine rich repeat containing receptor (NLR) signaling pathways	0.471636	0.514133	1
Amine ligand-binding receptors	0.471831	0.513439	1
G alpha (s) signalling events	0.472027	0.512747	1
Interleukin-4 and Interleukin-13 signaling	0.472222	0.512058	1
Glucagon-type ligand receptors	0.472612	0.511582	1
Vasopressin-like receptors	0.472612	0.510686	1
Glucagon signaling in metabolic regulation	0.472612	0.509794	1
Glucagon-like Peptide-1 (GLP1) regulates insulin secretion	0.472612	0.508904	1
Vasopressin regulates renal water homeostasis via Aquaporins	0.472808	0.508227	1
Interleukin-1 family signaling	0.473393	0.507971	1
Metal ion SLC transporters	0.473588	0.507298	1
Neurotransmitter receptors and postsynaptic signal transmission	0.473588	0.506419	1
Pyroptosis	0.474367	0.506374	1
Aquaporin-mediated transport	0.474561	0.505707	1
Synthesis, secretion, and inactivation of Glucagon-like Peptide-1 (GLP-1)	0.47495	0.505249	1
GPCR downstream signalling	0.475144	0.504585	1
Surfactant metabolism	0.475339	0.503924	1
Incretin synthesis, secretion, and inactivation	0.475339	0.50306	1
Cardiac conduction	0.475339	0.502199	1
Cytoprotection by HMOX1	0.475533	0.501545	1
Visual phototransduction	0.475727	0.500894	1
Iron uptake and transport	0.476115	0.500448	1
WNT ligand biogenesis and trafficking	0.477472	0.501021	1
Peptide ligand-binding receptors	0.477665	0.500373	1
Platelet activation, signaling and aggregation	0.477859	0.499727	1
Platelet homeostasis	0.479018	0.500092	1
Regulated Necrosis	0.479404	0.499649	1
Free fatty acids regulate insulin secretion	0.479982	0.499408	1
Class B/2 (Secretin family receptors)	0.48133	0.499967	1
Leishmania parasite growth and survival	0.481522	0.499326	1
Anti-inflammatory response favouring Leishmania parasite infection	0.481522	0.498488	1
Toll-like Receptor Cascades	0.482098	0.498249	1
Class A/1 (Rhodopsin-like receptors)	0.482098	0.497416	1
Cellular response to chemical stress	0.482482	0.496981	1
Signaling by WNT	0.482482	0.496153	1
Peptide hormone metabolism	0.483058	0.495918	1
Muscle contraction	0.484398	0.496467	1
Programmed Cell Death	0.488019	0.49935	1
Leishmania infection	0.490295	0.500847	1
GPCR ligand binding	0.492561	0.502331	1
Ion channel transport	0.492938	0.501885	1
Signaling by GPCR	0.494442	0.502588	1
Regulation of insulin secretion	0.498	0.505371	1
Organelle biogenesis and maintenance	0.500049	0.506618	1
Signaling by Interleukins	0.517072	0.523005	1
Fatty acid metabolism	0.517252	0.522331	1
Signaling by Receptor Tyrosine Kinases	0.524408	0.528692	1
Sensory Perception	0.5647	0.568385	1
Adaptive Immune System	0.571213	0.574004	1
Cytokine Signaling in Immune system	0.576359	0.578234	1
Innate Immune System	0.619199	0.620204	1
Immune System	0.644549	0.644549	1
2307
2933
3186
3201
3450
3645
2074
2216
3953
2589
2685
2698
2865
3420
2036
2054
2062
2073
2075
2080
2132
2137
2149
2153
2154
2172
2172
2173
2173
2173
2173
2173
2173
2175
2179
2179
2179
2185
2185
2185
2190
2190
2190
2196
2199
2199
2199
2210
2213
2213
2213
2221
2232
2238
2238
2239
2256
2267
2268
2269
2337
2337
2337
2340
2340
2340
2344
2370
2397
2402
2405
2405
2464
2561
3017
3464
1924
2017
2018
2058
2294
2334
2366
2647
3542

## Sheet: GSE5281-UpRegulatedEnr
Enrichment Results using the list of relevant Up Regulated DEGs from data set GSE5281
PathwayName	Pvalue	FDRCorrection	BonferroniCorrection
Immune System	4.53548e-08	4.03658e-05	4.03658e-05
RNA Polymerase II Transcription	4.60978e-08	2.05135e-05	4.1027e-05
Signaling Pathways	8.92556e-08	2.64791e-05	7.94374e-05
Signaling by Receptor Tyrosine Kinases	1.42804e-07	3.1774e-05	0.000127096
Cytokine Signaling in Immune system	1.43939e-07	2.56212e-05	0.000128106
Generic Transcription Pathway	1.61849e-07	2.40075e-05	0.000144045
Interleukin-4 and Interleukin-13 signaling	1.63991e-07	2.08503e-05	0.000145952
Gene expression (Transcription)	2.6939e-07	2.99696e-05	0.000239757
Signaling by Interleukins	3.87966e-07	3.83655e-05	0.00034529
Cellular responses to stress	5.0809e-07	4.522e-05	0.0004522
Interleukin-9 signaling	5.57541e-07	4.51101e-05	0.000496211
Cellular responses to stimuli	5.60021e-07	4.15349e-05	0.000498418
Interleukin-2 signaling	5.62887e-07	3.85361e-05	0.000500969
Interleukin-7 signaling	5.6828e-07	3.61264e-05	0.000505769
Interleukin-2 family signaling	5.73721e-07	3.40408e-05	0.000510612
Signaling by ERBB4	6.42856e-07	3.57589e-05	0.000572142
Innate Immune System	1.30989e-06	6.85767e-05	0.0011658
DAP12 signaling	1.32861e-06	6.56922e-05	0.00118246
Adaptive Immune System	1.47336e-06	6.90154e-05	0.00131129
SUMO is transferred from E1 to E2 (UBE2I, UBC9)	1.50799e-06	6.71055e-05	0.00134211
SUMO is conjugated to E1 (UBA2:SAE1)	1.50799e-06	6.391e-05	0.00134211
DAP12 interactions	1.54141e-06	6.23571e-05	0.00137186
SUMOylation	1.54336e-06	5.97215e-05	0.00137359
SUMO is proteolytically processed	1.54336e-06	5.72331e-05	0.00137359
Processing and activation of SUMO	1.54336e-06	5.49438e-05	0.00137359
FCERI mediated MAPK activation	1.95458e-06	6.69069e-05	0.00173958
Metabolism of proteins	1.97525e-06	6.51102e-05	0.00175797
Signaling by ERBB2	1.99022e-06	6.32606e-05	0.0017713
Nervous system development	2.00043e-06	6.13926e-05	0.00178039
Fc epsilon receptor (FCERI) signaling	2.02645e-06	6.01181e-05	0.00180354
Signaling by NTRKs	2.06329e-06	5.92363e-05	0.00183632
Post-translational protein modification	2.19937e-06	6.11699e-05	0.00195744
Signaling by EGFR	2.53312e-06	6.83174e-05	0.00225447
Developmental Biology	2.91474e-06	7.62975e-05	0.00259412
Cellular Senescence	3.05351e-06	7.76463e-05	0.00271762
Transcriptional regulation of pluripotent stem cells	3.23602e-06	8.00017e-05	0.00288006
WNT ligand biogenesis and trafficking	3.32103e-06	7.98841e-05	0.00295571
PP2A-mediated dephosphorylation of key metabolic factors	4.07793e-06	9.55094e-05	0.00362936
ChREBP activates metabolic gene expression	4.07793e-06	9.30604e-05	0.00362936
Insulin effects increased synthesis of Xylulose-5-Phosphate	4.1476e-06	9.22842e-05	0.00369137
Signaling by WNT	4.1476e-06	9.00334e-05	0.00369137
SUMO E3 ligases SUMOylate target proteins	4.54081e-06	9.62219e-05	0.00404132
Tie2 Signaling	4.64943e-06	9.62324e-05	0.00413799
Oxidative Stress Induced Senescence	5.0316e-06	0.000101776	0.00447813
Arachidonic acid metabolism	5.07578e-06	0.000100388	0.00451745
Regulation of TP53 Activity through Phosphorylation	5.08101e-06	9.83066e-05	0.0045221
Regulation of TP53 Expression	5.08101e-06	9.62149e-05	0.0045221
Regulation of TP53 Expression and Degradation	5.11973e-06	9.49284e-05	0.00455656
Autodegradation of the E3 ubiquitin ligase COP1	5.11973e-06	9.29911e-05	0.00455656
p53-Dependent G1 DNA Damage Response	5.11973e-06	9.11312e-05	0.00455656
Stabilization of p53	5.11973e-06	8.93443e-05	0.00455656
G1/S DNA Damage Checkpoints	5.11973e-06	8.76262e-05	0.00455656
p53-Dependent G1/S DNA damage checkpoint	5.11973e-06	8.59729e-05	0.00455656
Regulation of TP53 Activity	5.19798e-06	8.56704e-05	0.0046262
Ca2+ pathway	5.25604e-06	8.50522e-05	0.00467787
Processive synthesis on the C-strand of the telomere	5.35776e-06	8.51502e-05	0.00476841
Packaging Of Telomere Ends	5.35776e-06	8.36563e-05	0.00476841
Removal of the Flap Intermediate from the C-strand	5.35776e-06	8.2214e-05	0.00476841
Telomere C-strand synthesis initiation	5.60586e-06	8.4563e-05	0.00498922
Telomere C-strand (Lagging Strand) Synthesis	5.60586e-06	8.31536e-05	0.00498922
Polymerase switching on the C-strand of the telomere	5.60586e-06	8.17904e-05	0.00498922
Homologous DNA Pairing and Strand Exchange	5.82057e-06	8.35534e-05	0.00518031
Presynaptic phase of homologous DNA pairing and strand exchange	5.82057e-06	8.22271e-05	0.00518031
HDR through Homologous Recombination (HRR)	5.82057e-06	8.09423e-05	0.00518031
Hemostasis	6.08812e-06	8.33605e-05	0.00541843
Axon guidance	6.14238e-06	8.28291e-05	0.00546672
Telomere Maintenance	6.22606e-06	8.27044e-05	0.0055412
Telomere Extension By Telomerase	6.22606e-06	8.14882e-05	0.0055412
Extension of Telomeres	6.22606e-06	8.03072e-05	0.0055412
Cell Cycle Checkpoints	6.52158e-06	8.29172e-05	0.0058042
MET Receptor Activation	6.57646e-06	8.24373e-05	0.00585305
Signaling by MET	6.57646e-06	8.12923e-05	0.00585305
FCERI mediated Ca+2 mobilization	6.68953e-06	8.15573e-05	0.00595368
Beta-catenin independent WNT signaling	6.74673e-06	8.11431e-05	0.00600459
Transcriptional Regulation by TP53	6.75661e-06	8.01784e-05	0.00601338
Translocation of ZAP-70 to Immunological synapse	6.86245e-06	8.03629e-05	0.00610758
HDR through Homologous Recombination (HRR) or Single Strand Annealing (SSA)	6.90829e-06	7.9849e-05	0.00614838
Processing of DNA double-strand break ends	6.90829e-06	7.88253e-05	0.00614838
Homology Directed Repair	6.90829e-06	7.78275e-05	0.00614838
Signaling by NTRK1 (TRKA)	6.97997e-06	7.76522e-05	0.00621217
Generation of second messenger molecules	6.97997e-06	7.66935e-05	0.00621217
Pentose phosphate pathway	6.98234e-06	7.57839e-05	0.00621428
Parasite infection	7.03941e-06	7.54829e-05	0.00626508
Leishmania phagocytosis	7.03941e-06	7.45843e-05	0.00626508
FCGR3A-mediated phagocytosis	7.03941e-06	7.37068e-05	0.00626508
Neuronal System	7.06307e-06	7.30945e-05	0.00628613
Insulin receptor recycling	7.2205e-06	7.38649e-05	0.00642624
Signaling by Insulin receptor	7.28179e-06	7.36454e-05	0.0064808
Phosphorylation of CD3 and TCR zeta chains	7.28179e-06	7.28179e-05	0.0064808
Chromosome Maintenance	7.32808e-06	7.24665e-05	0.00652199
Fcgamma receptor (FCGR) dependent phagocytosis	7.4058e-06	7.24303e-05	0.00659116
Costimulation by the CD28 family	7.4058e-06	7.1643e-05	0.00659116
MAPK family signaling cascades	7.4058e-06	7.08727e-05	0.00659116
TCR signaling	7.46851e-06	7.07125e-05	0.00664698
Transferrin endocytosis and recycling	7.65956e-06	7.1758e-05	0.00681701
L1CAM interactions	7.85502e-06	7.28226e-05	0.00699097
Mitotic G2-G2/M phases	7.89454e-06	7.24344e-05	0.00702614
Recruitment and ATM-mediated phosphorylation of repair and signaling proteins at DNA double strand breaks	7.94329e-06	7.21381e-05	0.00706953
Fructose catabolism	8.16752e-06	7.34252e-05	0.00726909
Fructose metabolism	8.29258e-06	7.3804e-05	0.0073804
DNA Double Strand Break Response	8.29836e-06	7.31242e-05	0.00738554
Sensing of DNA Double Strand Breaks	8.29836e-06	7.24073e-05	0.00738554
Cell Cycle, Mitotic	8.34929e-06	7.21444e-05	0.00743087
Mitotic G1 phase and G1/S transition	8.34929e-06	7.14507e-05	0.00743087
DNA Double-Strand Break Repair	8.35893e-06	7.08519e-05	0.00743945
C-type lectin receptors (CLRs)	8.53964e-06	7.17008e-05	0.00760028
Hydrolysis of LPE	8.90181e-06	7.40431e-05	0.00792262
PI and PC transport between ER and Golgi membranes	8.90181e-06	7.33575e-05	0.00792262
Synthesis of PE	8.90181e-06	7.26845e-05	0.00792262
Synthesis of PS	8.90181e-06	7.20238e-05	0.00792262
Synthesis of CL	8.90181e-06	7.13749e-05	0.00792262
Acyl chain remodeling of CL	8.90181e-06	7.07376e-05	0.00792262
Acyl chain remodelling of PI	8.90181e-06	7.01116e-05	0.00792262
Synthesis of PG	8.90181e-06	6.94966e-05	0.00792262
Acyl chain remodelling of PE	8.9759e-06	6.94656e-05	0.00798855
Hydrolysis of LPC	8.9759e-06	6.88668e-05	0.00798855
Synthesis of PIPs at the ER membrane	8.9759e-06	6.82782e-05	0.00798855
Synthesis of PI	9.12574e-06	6.88297e-05	0.00812191
Acyl chain remodelling of PC	9.12574e-06	6.82513e-05	0.00812191
Plasmalogen biosynthesis	9.12574e-06	6.76825e-05	0.00812191
Acyl chain remodelling of PS	9.2015e-06	6.76805e-05	0.00818934
Acyl chain remodeling of DAG and TAG	9.27784e-06	6.76826e-05	0.00825727
POU5F1 (OCT4), SOX2, NANOG activate genes related to proliferation	9.35474e-06	6.76888e-05	0.00832572
Triglyceride biosynthesis	9.43223e-06	6.7699e-05	0.00839468
DNA Damage/Telomere Stress Induced Senescence	9.4521e-06	6.72989e-05	0.00841237
Metabolism of steroids	9.52407e-06	6.72732e-05	0.00847642
Wax and plasmalogen biosynthesis	9.66817e-06	6.77533e-05	0.00860467
Wax biosynthesis	9.66817e-06	6.7224e-05	0.00860467
Synthesis of PA	9.82842e-06	6.78085e-05	0.0087473
Triglyceride metabolism	9.90944e-06	6.78416e-05	0.00881941
Synthesis of PC	1.00733e-05	6.8437e-05	0.00896524
Glycogen metabolism	1.01392e-05	6.83629e-05	0.00902391
Metal ion SLC transporters	1.02396e-05	6.85207e-05	0.00911325
G2/M DNA damage checkpoint	1.03005e-05	6.84134e-05	0.0091674
Neurotransmitter clearance	1.03237e-05	6.80599e-05	0.00918809
G2/M Checkpoints	1.03742e-05	6.78899e-05	0.00923302
ABC transporters in lipid homeostasis	1.06663e-05	6.9292e-05	0.009493
Synthesis, secretion, and inactivation of Glucagon-like Peptide-1 (GLP-1)	1.08414e-05	6.99193e-05	0.00964887
Incretin synthesis, secretion, and inactivation	1.10191e-05	7.05543e-05	0.00980704
Cardiac conduction	1.10191e-05	7.00503e-05	0.00980704
PI Metabolism	1.10191e-05	6.95535e-05	0.00980704
Synthesis of bile acids and bile salts	1.11995e-05	7.01941e-05	0.00996756
Iron uptake and transport	1.13825e-05	7.08422e-05	0.0101304
Bile acid and bile salt metabolism	1.21419e-05	7.50439e-05	0.0108063
Platelet activation, signaling and aggregation	1.224e-05	7.51283e-05	0.0108936
Cell Cycle	1.25149e-05	7.62895e-05	0.0111383
Regulation of gene expression in beta cells	1.26774e-05	7.67546e-05	0.0112829
Transport of bile salts and organic acids, metal ions and amine compounds	1.31481e-05	7.90663e-05	0.0117018
Glycerophospholipid biosynthesis	1.31554e-05	7.85794e-05	0.0117083
Disease	1.39902e-05	8.30084e-05	0.0124513
Cell surface interactions at the vascular wall	1.40206e-05	8.26378e-05	0.0124783
Glycolysis	1.4343e-05	8.39823e-05	0.0127653
Glucose metabolism	1.47627e-05	8.58746e-05	0.0131388
Regulation of beta-cell development	1.48694e-05	8.59333e-05	0.0132337
Peptide hormone metabolism	1.5174e-05	8.71284e-05	0.0135049
Muscle contraction	1.60317e-05	9.14629e-05	0.0142682
Phospholipid metabolism	1.61577e-05	9.15948e-05	0.0143804
Hydroxycarboxylic acid-binding receptors	1.6348e-05	9.2087e-05	0.0145497
Free fatty acid receptors	1.6348e-05	9.15078e-05	0.0145497
PLC beta mediated events	1.6348e-05	9.09359e-05	0.0145497
G-protein mediated events	1.6348e-05	9.03711e-05	0.0145497
phospho-PLA2 pathway	1.6348e-05	8.98132e-05	0.0145497
Ca-dependent events	1.6348e-05	8.92622e-05	0.0145497
Calmodulin induced events	1.6348e-05	8.87179e-05	0.0145497
CaM pathway	1.6348e-05	8.81803e-05	0.0145497
CaMK IV-mediated phosphorylation of CREB	1.6348e-05	8.76491e-05	0.0145497
G alpha (z) signalling events	1.6348e-05	8.71242e-05	0.0145497
G alpha (12/13) signalling events	1.6348e-05	8.66056e-05	0.0145497
G-protein beta:gamma signalling	1.6348e-05	8.60932e-05	0.0145497
G beta:gamma signalling through PLC beta	1.6348e-05	8.55867e-05	0.0145497
Activation of the AP-1 family of transcription factors	1.6348e-05	8.50862e-05	0.0145497
Formyl peptide receptors bind formyl peptides and many other ligands	1.6348e-05	8.45915e-05	0.0145497
Muscarinic acetylcholine receptors	1.6348e-05	8.41026e-05	0.0145497
P2Y receptors	1.6348e-05	8.36192e-05	0.0145497
Ras activation upon Ca2+ influx through NMDA receptor	1.6348e-05	8.31414e-05	0.0145497
CREB1 phosphorylation through NMDA receptor-mediated activation of RAS signaling	1.6348e-05	8.2669e-05	0.0145497
CREB1 phosphorylation through the activation of CaMKII/CaMKK/CaMKIV cascasde	1.6348e-05	8.22019e-05	0.0145497
CLEC7A (Dectin-1) induces NFAT activation	1.6348e-05	8.17401e-05	0.0145497
Synthesis of IPs in the ER lumen	1.6348e-05	8.12835e-05	0.0145497
IPs transport between cytosol and ER lumen	1.6348e-05	8.08319e-05	0.0145497
IPs transport between ER lumen and cytosol	1.6348e-05	8.03853e-05	0.0145497
BMAL1:CLOCK,NPAS2 activates circadian gene expression	1.6348e-05	7.99436e-05	0.0145497
SOS-mediated signalling	1.6348e-05	7.95068e-05	0.0145497
GRB2 events in ERBB2 signaling	1.6348e-05	7.90747e-05	0.0145497
PI3K events in ERBB2 signaling	1.6348e-05	7.86473e-05	0.0145497
PI3K events in ERBB4 signaling	1.6348e-05	7.82244e-05	0.0145497
SHC1 events in ERBB4 signaling	1.6348e-05	7.78061e-05	0.0145497
PI-3K cascade:FGFR3	1.6348e-05	7.73922e-05	0.0145497
SHC-mediated cascade:FGFR3	1.6348e-05	7.69828e-05	0.0145497
ADP signalling through P2Y purinoceptor 12	1.6348e-05	7.65776e-05	0.0145497
ADP signalling through P2Y purinoceptor 1	1.6348e-05	7.61767e-05	0.0145497
PI-3K cascade:FGFR4	1.6348e-05	7.57799e-05	0.0145497
SHC-mediated cascade:FGFR4	1.6348e-05	7.53873e-05	0.0145497
Thrombin signalling through proteinase activated receptors (PARs)	1.6348e-05	7.49987e-05	0.0145497
Adrenaline signalling through Alpha-2 adrenergic receptor	1.6348e-05	7.46141e-05	0.0145497
Activation of RAS in B cells	1.6348e-05	7.42334e-05	0.0145497
Downstream signaling events of B Cell Receptor (BCR)	1.6348e-05	7.38566e-05	0.0145497
SHC1 events in EGFR signaling	1.6348e-05	7.34835e-05	0.0145497
SHC-mediated cascade:FGFR1	1.6348e-05	7.31143e-05	0.0145497
PI-3K cascade:FGFR1	1.6348e-05	7.27487e-05	0.0145497
PI-3K cascade:FGFR2	1.6348e-05	7.23868e-05	0.0145497
SHC-mediated cascade:FGFR2	1.6348e-05	7.20284e-05	0.0145497
PI3K/AKT Signaling	1.6348e-05	7.16736e-05	0.0145497
PI5P, PP2A and IER3 Regulate PI3K/AKT Signaling	1.6348e-05	7.13223e-05	0.0145497
Negative regulation of the PI3K/AKT network	1.6348e-05	7.09744e-05	0.0145497
PTEN Regulation	1.6348e-05	7.06298e-05	0.0145497
Regulation of PTEN mRNA translation	1.6348e-05	7.02886e-05	0.0145497
Regulation of PTEN gene transcription	1.6348e-05	6.99507e-05	0.0145497
Synthesis of 15-eicosatetraenoic acid derivatives	1.6348e-05	6.9616e-05	0.0145497
PIPs transport between Golgi and plasma membranes	1.6348e-05	6.92845e-05	0.0145497
PIPs transport between early endosome and Golgi membranes	1.6348e-05	6.89561e-05	0.0145497
PIPs transport between early and late endosome membranes	1.6348e-05	6.86309e-05	0.0145497
Synthesis of PIPs at the late endosome membrane	1.6348e-05	6.83087e-05	0.0145497
PIPs transport between late endosome and Golgi membranes	1.6348e-05	6.79895e-05	0.0145497
PIPs transport between plasma and early endosome membranes	1.6348e-05	6.76732e-05	0.0145497
Synthesis of Lipoxins (LX)	1.6348e-05	6.73599e-05	0.0145497
Synthesis of IP3 and IP4 in the cytosol	1.6483e-05	6.76032e-05	0.0146699
Circadian Clock	1.6483e-05	6.72931e-05	0.0146699
FRS-mediated FGFR3 signaling	1.6483e-05	6.69859e-05	0.0146699
FRS-mediated FGFR4 signaling	1.6483e-05	6.66814e-05	0.0146699
GAB1 signalosome	1.6483e-05	6.63797e-05	0.0146699
FRS-mediated FGFR1 signaling	1.6483e-05	6.60806e-05	0.0146699
FRS-mediated FGFR2 signaling	1.6483e-05	6.57843e-05	0.0146699
Interleukin receptor SHC signaling	1.6483e-05	6.54906e-05	0.0146699
Synthesis of PIPs at the Golgi membrane	1.6483e-05	6.51996e-05	0.0146699
Synthesis of PIPs at the early endosome membrane	1.6483e-05	6.49111e-05	0.0146699
MAP2K and MAPK activation	1.6483e-05	6.46251e-05	0.0146699
Opioid Signalling	1.66191e-05	6.48726e-05	0.014791
Effects of PIP2 hydrolysis	1.66191e-05	6.45893e-05	0.014791
Gastrin-CREB signalling pathway via PKC and MAPK	1.66191e-05	6.43085e-05	0.014791
EGFR Transactivation by Gastrin	1.66191e-05	6.40301e-05	0.014791
MET activates RAS signaling	1.66191e-05	6.37541e-05	0.014791
Inositol phosphate metabolism	1.66191e-05	6.34805e-05	0.014791
PI3K/AKT activation	1.66191e-05	6.32092e-05	0.014791
SHC1 events in ERBB2 signaling	1.66191e-05	6.29402e-05	0.014791
Phospholipase C-mediated cascade; FGFR3	1.66191e-05	6.26735e-05	0.014791
Phospholipase C-mediated cascade; FGFR4	1.66191e-05	6.24091e-05	0.014791
Metabolism of Angiotensinogen to Angiotensins	1.66191e-05	6.21469e-05	0.014791
EGFR interacts with phospholipase C-gamma	1.66191e-05	6.18869e-05	0.014791
Phospholipase C-mediated cascade: FGFR1	1.66191e-05	6.1629e-05	0.014791
Acetylcholine regulates insulin secretion	1.66191e-05	6.13733e-05	0.014791
Fatty Acids bound to GPR40 (FFAR1) regulate insulin secretion	1.66191e-05	6.11197e-05	0.014791
Phospholipase C-mediated cascade; FGFR2	1.66191e-05	6.08681e-05	0.014791
Intracellular signaling by second messengers	1.66191e-05	6.06187e-05	0.014791
DAG and IP3 signaling	1.66191e-05	6.03713e-05	0.014791
RAF activation	1.66191e-05	6.01258e-05	0.014791
DNA Repair	1.66734e-05	6.00782e-05	0.0148393
Long-term potentiation	1.67561e-05	6.01327e-05	0.0149129
Role of phospholipids in phagocytosis	1.67561e-05	5.98912e-05	0.0149129
FGFR4 ligand binding and activation	1.67561e-05	5.96516e-05	0.0149129
FGFR3b ligand binding and activation	1.67561e-05	5.9414e-05	0.0149129
Downstream signaling of activated FGFR3	1.67561e-05	5.91782e-05	0.0149129
Signal amplification	1.67561e-05	5.89443e-05	0.0149129
Downstream signaling of activated FGFR4	1.67561e-05	5.87122e-05	0.0149129
betaKlotho-mediated ligand binding	1.67561e-05	5.8482e-05	0.0149129
Thromboxane signalling through TP receptor	1.67561e-05	5.82535e-05	0.0149129
Downstream signaling of activated FGFR2	1.67561e-05	5.80269e-05	0.0149129
FGFR2c ligand binding and activation	1.67561e-05	5.7802e-05	0.0149129
G alpha (q) signalling events	1.68941e-05	5.80531e-05	0.0150358
MAPK targets/ Nuclear events mediated by MAP kinases	1.68941e-05	5.78299e-05	0.0150358
PLC-gamma1 signalling	1.68941e-05	5.76083e-05	0.0150358
FGFR3c ligand binding and activation	1.68941e-05	5.73884e-05	0.0150358
Frs2-mediated activation	1.68941e-05	5.71702e-05	0.0150358
FGFR3 ligand binding and activation	1.68941e-05	5.69536e-05	0.0150358
MAPK3 (ERK1) activation	1.68941e-05	5.67387e-05	0.0150358
RAF-independent MAPK1/3 activation	1.68941e-05	5.65254e-05	0.0150358
MAPK1 (ERK2) activation	1.68941e-05	5.63137e-05	0.0150358
Signaling by FGFR4	1.70332e-05	5.65654e-05	0.0151595
Platelet sensitization by LDL	1.70332e-05	5.63551e-05	0.0151595
Signal transduction by L1	1.71733e-05	5.66082e-05	0.0152842
MAP3K8 (TPL2)-dependent MAPK1/3 activation	1.71733e-05	5.63993e-05	0.0152842
Regulation of lipid metabolism by PPARalpha	1.71733e-05	5.61919e-05	0.0152842
Platelet Aggregation (Plug Formation)	1.71733e-05	5.59861e-05	0.0152842
Prolonged ERK activation events	1.71733e-05	5.57818e-05	0.0152842
FGFR1b ligand binding and activation	1.71733e-05	5.55789e-05	0.0152842
FGFR1c and Klotho ligand binding and activation	1.71733e-05	5.53776e-05	0.0152842
FGFR2b ligand binding and activation	1.71733e-05	5.51776e-05	0.0152842
Downstream signaling of activated FGFR1	1.71733e-05	5.49792e-05	0.0152842
FGFR2 ligand binding and activation	1.71733e-05	5.47821e-05	0.0152842
Signaling by FGFR3	1.71733e-05	5.45865e-05	0.0152842
PPARA activates gene expression	1.71733e-05	5.43922e-05	0.0152842
Biosynthesis of specialized proresolving mediators (SPMs)	1.71733e-05	5.41993e-05	0.0152842
Elevation of cytosolic Ca2+ levels	1.73144e-05	5.44516e-05	0.0154098
FGFR1 ligand binding and activation	1.73144e-05	5.42599e-05	0.0154098
FGFR1c ligand binding and activation	1.73144e-05	5.40695e-05	0.0154098
GPVI-mediated activation cascade	1.74566e-05	5.43229e-05	0.0155363
GRB2 events in EGFR signaling	1.74566e-05	5.41336e-05	0.0155363
Carbohydrate metabolism	1.74878e-05	5.40423e-05	0.0155642
RET signaling	1.75998e-05	5.42e-05	0.0156638
Downstream signal transduction	1.75998e-05	5.40131e-05	0.0156638
ABC-family proteins mediated transport	1.77413e-05	5.42604e-05	0.0157898
Opsins	1.7744e-05	5.40829e-05	0.0157922
Class C/3 (Metabotropic glutamate/pheromone receptors)	1.7744e-05	5.38983e-05	0.0157922
GABA B receptor activation	1.7744e-05	5.3715e-05	0.0157922
VEGFR2 mediated cell proliferation	1.7744e-05	5.35329e-05	0.0157922
B Cell Activation	1.7744e-05	5.3352e-05	0.0157922
Antigen activates B Cell Receptor (BCR) leading to generation of second messengers	1.7744e-05	5.31724e-05	0.0157922
Synthesis of PIPs at the plasma membrane	1.7744e-05	5.2994e-05	0.0157922
JNK (c-Jun kinases) phosphorylation and activation mediated by activated human TAK1	1.78894e-05	5.32493e-05	0.0159215
G alpha (i) signalling events	1.80358e-05	5.35062e-05	0.0160518
Chemokine receptors bind chemokines	1.80358e-05	5.33284e-05	0.0160518
Signaling by FGFR1	1.80358e-05	5.31518e-05	0.0160518
TRKA activation by NGF	1.83318e-05	5.38459e-05	0.0163153
activated TAK1 mediates p38 MAPK activation	1.84815e-05	5.41069e-05	0.0164485
Post NMDA receptor activation events	1.84815e-05	5.39295e-05	0.0164485
Signalling to ERKs	1.84815e-05	5.37533e-05	0.0164485
CLEC7A (Dectin-1) signaling	1.86322e-05	5.40152e-05	0.0165827
NGF processing	1.86322e-05	5.38399e-05	0.0165827
Platelet Adhesion to exposed collagen	1.86322e-05	5.36656e-05	0.0165827
Synthesis, secretion, and deacylation of Ghrelin	1.87841e-05	5.39285e-05	0.0167178
Platelet calcium homeostasis	1.8937e-05	5.41928e-05	0.016854
Activation of TRKA receptors	1.8937e-05	5.40191e-05	0.016854
Interleukin-3, Interleukin-5 and GM-CSF signaling	1.8937e-05	5.38465e-05	0.016854
Smooth Muscle Contraction	1.90911e-05	5.41118e-05	0.0169911
Activation of C3 and C5	1.92463e-05	5.43785e-05	0.0171292
GABA synthesis	1.92463e-05	5.42065e-05	0.0171292
Expression and Processing of Neurotrophins	1.92463e-05	5.40355e-05	0.0171292
Signaling by SCF-KIT	1.94027e-05	5.43031e-05	0.0172684
Serotonin and melatonin biosynthesis	1.94027e-05	5.41329e-05	0.0172684
VEGF binds to VEGFR leading to receptor dimerization	1.95602e-05	5.44017e-05	0.0174085
VEGF ligand-receptor interactions	1.95602e-05	5.42322e-05	0.0174085
TAK1-dependent IKK and NF-kB activation	1.97188e-05	5.45022e-05	0.0175497
MAP kinase activation	2.00395e-05	5.52173e-05	0.0178352
ALPK1 signaling pathway	2.00395e-05	5.50468e-05	0.0178352
IRS-mediated signalling	2.00395e-05	5.48775e-05	0.0178352
NCAM signaling for neurite out-growth	2.00395e-05	5.47091e-05	0.0178352
Alternative complement activation	2.02016e-05	5.49831e-05	0.0179795
Activation of NMDA receptors and postsynaptic events	2.02016e-05	5.48154e-05	0.0179795
GABA receptor activation	2.02016e-05	5.46488e-05	0.0179795
Serotonin Neurotransmitter Release Cycle	2.02016e-05	5.44832e-05	0.0179795
Dopamine Neurotransmitter Release Cycle	2.02016e-05	5.43186e-05	0.0179795
Norepinephrine Neurotransmitter Release Cycle	2.02016e-05	5.4155e-05	0.0179795
IRS activation	2.02016e-05	5.39924e-05	0.0179795
Transcriptional activation of mitochondrial biogenesis	2.03649e-05	5.42658e-05	0.0181248
Leishmania infection	2.03798e-05	5.41434e-05	0.018138
VEGFA-VEGFR2 Pathway	2.06951e-05	5.48173e-05	0.0184186
IRS-related events triggered by IGF1R	2.06951e-05	5.46547e-05	0.0184186
IRAK2 mediated activation of TAK1 complex	2.0862e-05	5.49324e-05	0.0185671
IGF1R signaling cascade	2.0862e-05	5.47703e-05	0.0185671
Signaling by Type 1 Insulin-like Growth Factor 1 Receptor (IGF1R)	2.103e-05	5.50492e-05	0.0187167
TICAM1,TRAF6-dependent induction of TAK1 complex	2.11993e-05	5.53296e-05	0.0188674
Insulin receptor signalling cascade	2.13698e-05	5.56116e-05	0.0190192
Signaling by PDGF	2.13698e-05	5.54494e-05	0.0190192
Cell recruitment (pro-inflammatory response)	2.13698e-05	5.52883e-05	0.0190192
Purinergic signaling in leishmaniasis infection	2.13698e-05	5.5128e-05	0.0190192
Interleukin-17 signaling	2.13698e-05	5.49687e-05	0.0190192
Signaling by FGFR2	2.15416e-05	5.52508e-05	0.019172
TRAF6-mediated induction of TAK1 complex within TLR4 complex	2.18888e-05	5.598e-05	0.019481
Lectin pathway of complement activation	2.18888e-05	5.58196e-05	0.019481
Ficolins bind to repetitive carbohydrate structures on the target cell surface	2.18888e-05	5.56601e-05	0.019481
Creation of C4 and C2 activators	2.2241e-05	5.63947e-05	0.0197945
Classical antibody-mediated complement activation	2.2241e-05	5.62344e-05	0.0197945
Ion homeostasis	2.2241e-05	5.60751e-05	0.0197945
RAF/MAP kinase cascade	2.2241e-05	5.59167e-05	0.0197945
Ion channel transport	2.26708e-05	5.68366e-05	0.020177
Toll Like Receptor 10 (TLR10) Cascade	2.27789e-05	5.69473e-05	0.0202733
MyD88 cascade initiated on plasma membrane	2.27789e-05	5.67878e-05	0.0202733
Toll Like Receptor 5 (TLR5) Cascade	2.27789e-05	5.66292e-05	0.0202733
Initial triggering of complement	2.27789e-05	5.64715e-05	0.0202733
Signaling by VEGF	2.27789e-05	5.63146e-05	0.0202733
Regulation of Complement cascade	2.29608e-05	5.6607e-05	0.0204351
Downstream TCR signaling	2.29608e-05	5.64506e-05	0.0204351
Signaling by FGFR	2.29608e-05	5.62951e-05	0.0204351
ERK1/ERK2 pathway	2.29608e-05	5.61404e-05	0.0204351
Metabolism of amine-derived hormones	2.3144e-05	5.64333e-05	0.0205982
TRAF6 mediated induction of NFkB and MAP kinases upon TLR7/8 or 9 activation	2.35143e-05	5.71795e-05	0.0209277
SLC-mediated transmembrane transport	2.36165e-05	5.72715e-05	0.0210187
Heme signaling	2.37014e-05	5.73214e-05	0.0210943
Inactivation, recovery and regulation of the phototransduction cascade	2.37014e-05	5.7166e-05	0.0210943
The phototransduction cascade	2.38899e-05	5.74649e-05	0.021262
FCGR3A-mediated IL10 synthesis	2.40797e-05	5.77653e-05	0.0214309
MyD88:MAL(TIRAP) cascade initiated on plasma membrane	2.48526e-05	5.94591e-05	0.0221188
Toll Like Receptor 2 (TLR2) Cascade	2.48526e-05	5.92997e-05	0.0221188
Toll Like Receptor TLR6:TLR2 Cascade	2.48526e-05	5.91411e-05	0.0221188
Toll Like Receptor TLR1:TLR2 Cascade	2.48526e-05	5.89834e-05	0.0221188
Integration of energy metabolism	2.50353e-05	5.92592e-05	0.0222815
Regulation of TLR by endogenous ligand	2.50492e-05	5.91348e-05	0.0222938
Complement cascade	2.50492e-05	5.89783e-05	0.0222938
NOD1/2 Signaling Pathway	2.52473e-05	5.92878e-05	0.0224701
Toll Like Receptor 3 (TLR3) Cascade	2.54467e-05	5.95989e-05	0.0226476
Transfer of LPS from LBP carrier to CD14	2.58499e-05	6.03843e-05	0.0230064
Interleukin-1 signaling	2.58499e-05	6.02262e-05	0.0230064
MyD88-independent TLR4 cascade	2.60536e-05	6.05423e-05	0.0231877
TRIF(TICAM1)-mediated TLR4 signaling	2.60536e-05	6.03847e-05	0.0231877
MyD88 dependent cascade initiated on endosome	2.66734e-05	6.16607e-05	0.0237394
Neurotransmitter release cycle	2.67415e-05	6.16579e-05	0.0237999
Toll Like Receptor 7/8 (TLR7/8) Cascade	2.6883e-05	6.18239e-05	0.0239258
Mitochondrial biogenesis	2.73065e-05	6.26359e-05	0.0243027
Transport of inorganic cations/anions and amino acids/oligopeptides	2.8452e-05	6.50958e-05	0.0253223
Amino acid transport across the plasma membrane	2.8613e-05	6.52964e-05	0.0254656
FLT3 Signaling	2.99754e-05	6.82304e-05	0.0266781
Organelle biogenesis and maintenance	3.01026e-05	6.83453e-05	0.0267913
Interleukin-20 family signaling	3.11547e-05	7.0554e-05	0.0277277
Toll Like Receptor 4 (TLR4) Cascade	3.1638e-05	7.14665e-05	0.0281578
Calcitonin-like ligand receptors	3.18821e-05	7.18357e-05	0.0283751
Relaxin receptors	3.18821e-05	7.16543e-05	0.0283751
Hormone ligand-binding receptors	3.18821e-05	7.14738e-05	0.0283751
Prostanoid ligand receptors	3.18821e-05	7.12942e-05	0.0283751
Eicosanoid ligand-binding receptors	3.18821e-05	7.11155e-05	0.0283751
Nucleotide-like (purinergic) receptors	3.18821e-05	7.09378e-05	0.0283751
Adenosine P1 receptors	3.18821e-05	7.07609e-05	0.0283751
Prostacyclin signalling through prostacyclin receptor	3.18821e-05	7.05848e-05	0.0283751
Histamine receptors	3.2128e-05	7.09526e-05	0.0285939
Dopamine receptors	3.2128e-05	7.07769e-05	0.0285939
Serotonin receptors	3.2128e-05	7.06022e-05	0.0285939
Adrenoceptors	3.23755e-05	7.09709e-05	0.0288142
Toll Like Receptor 9 (TLR9) Cascade	3.26247e-05	7.13415e-05	0.029036
Nucleotide-binding domain, leucine rich repeat containing receptor (NLR) signaling pathways	3.28757e-05	7.17141e-05	0.0292593
Amine ligand-binding receptors	3.31283e-05	7.20885e-05	0.0294842
G alpha (s) signalling events	3.33827e-05	7.2465e-05	0.0297106
Glucagon-type ligand receptors	3.41565e-05	7.39642e-05	0.0303993
Vasopressin-like receptors	3.41565e-05	7.37846e-05	0.0303993
Glucagon signaling in metabolic regulation	3.41565e-05	7.3606e-05	0.0303993
Glucagon-like Peptide-1 (GLP1) regulates insulin secretion	3.41565e-05	7.34282e-05	0.0303993
Vasopressin regulates renal water homeostasis via Aquaporins	3.44179e-05	7.3812e-05	0.030632
Interleukin-1 family signaling	3.52131e-05	7.53357e-05	0.0313397
Neurotransmitter receptors and postsynaptic signal transmission	3.54818e-05	7.57285e-05	0.0315788
Pyroptosis	3.6575e-05	7.78749e-05	0.0325517
Aquaporin-mediated transport	3.68529e-05	7.82795e-05	0.0327991
GPCR downstream signalling	3.76982e-05	7.98842e-05	0.0335514
Surfactant metabolism	3.79838e-05	8.02982e-05	0.0338055
Cytoprotection by HMOX1	3.82713e-05	8.07143e-05	0.0340614
Visual phototransduction	3.85607e-05	8.11325e-05	0.034319
Peptide ligand-binding receptors	4.15648e-05	8.72468e-05	0.0369927
Platelet homeostasis	4.37903e-05	9.17021e-05	0.0389734
Regulated Necrosis	4.44455e-05	9.28556e-05	0.0395565
Free fatty acids regulate insulin secretion	4.54446e-05	9.47206e-05	0.0404457
Class B/2 (Secretin family receptors)	4.78543e-05	9.951e-05	0.0425903
Leishmania parasite growth and survival	4.82077e-05	0.000100011	0.0429048
Anti-inflammatory response favouring Leishmania parasite infection	4.82077e-05	9.97786e-05	0.0429048
Toll-like Receptor Cascades	4.92819e-05	0.000101765	0.0438609
Class A/1 (Rhodopsin-like receptors)	4.92819e-05	0.00010153	0.0438609
Cellular response to chemical stress	5.00098e-05	0.000102792	0.0445087
Regulation of RUNX1 Expression and Activity	5.14274e-05	0.000105462	0.0457704
TP53 Regulates Metabolic Genes	5.18718e-05	0.000106129	0.0461659
Fatty acid metabolism	5.86994e-05	0.000119822	0.0522425
Diseases of signal transduction by growth factor receptors and second messengers	6.11975e-05	0.000124636	0.0544658
Programmed Cell Death	6.16988e-05	0.00012537	0.0549119
Reuptake of GABA	6.34888e-05	0.000128713	0.056505
GABA synthesis, release, reuptake and degradation	6.34888e-05	0.000128421	0.056505
Na+/Cl- dependent neurotransmitter transporters	7.21294e-05	0.000145567	0.0641952
GPCR ligand binding	7.31513e-05	0.000147296	0.0651046
Metabolism of lipids	7.70958e-05	0.000154888	0.0686153
Signaling by GPCR	7.84563e-05	0.000157266	0.0698261
Transmission across Chemical Synapses	8.5537e-05	0.000171074	0.0761279
Regulation of insulin secretion	8.9486e-05	0.000178571	0.0796425
Netrin-1 signaling	0.000133939	0.00026668	0.119206
TFAP2 (AP-2) family regulates transcription of cell cycle factors	0.000138068	0.000274287	0.122881
Infectious disease	0.000226727	0.000449414	0.201787
Signaling by Hippo	0.000234648	0.000464082	0.208837
Transcriptional regulation by RUNX1	0.000242117	0.000477791	0.215484
RUNX2 regulates bone development	0.000257409	0.000506846	0.229094
Signaling by WNT in cancer	0.000281551	0.000553157	0.25058
Nuclear signaling by ERBB4	0.000281551	0.000551939	0.25058
Transport of small molecules	0.000302389	0.000591485	0.269126
Sensory Perception	0.000327352	0.00063891	0.291343
Amino acid and derivative metabolism	0.000352159	0.000685824	0.313421
Transcriptional regulation by the AP-2 (TFAP2) family of transcription factors	0.000362604	0.000704623	0.322717
Activation of the TFAP2 (AP-2) family of transcription factors	0.000362604	0.000703088	0.322717
Metabolism	0.000868716	0.00168078	0.773157
Regulation of RUNX2 expression and activity	0.00100062	0.00193178	0.89055
TFAP2 (AP-2) family regulates transcription of growth factors and their receptors	0.001056	0.00203429	0.939843
Transcriptional regulation by RUNX2	0.00113354	0.00217895	1
APC truncation mutants have impaired AXIN binding	0.00122899	0.00235733	1
Signaling by AXIN mutants	0.00122899	0.00235226	1
Signaling by APC mutants	0.00122899	0.00234721	1
Truncations of AMER1 destabilize the destruction complex	0.00122899	0.00234218	1
AXIN missense mutants destabilize the destruction complex	0.00122899	0.00233718	1
Signaling by AMER1 mutants	0.00122899	0.0023322	1
ERBB2 Activates PTK6 Signaling	0.00124111	0.00235019	1
PTK6 Expression	0.00130835	0.00247226	1
Estrogen-dependent gene expression	0.00131117	0.00247233	1
CTNNB1 S37 mutants aren't phosphorylated	0.0014146	0.00266171	1
CTNNB1 S33 mutants aren't phosphorylated	0.0014146	0.0026561	1
Signaling by CTNNB1 phospho-site mutants	0.0014146	0.0026505	1
CTNNB1 S45 mutants aren't phosphorylated	0.0014146	0.00264494	1
CTNNB1 T41 mutants aren't phosphorylated	0.0014146	0.00263939	1
Signaling by GSK3beta mutants	0.0014146	0.00263387	1
Signaling by PTK6	0.00143287	0.00266233	1
Signaling by Non-Receptor Tyrosine Kinases	0.00143287	0.00265678	1
Butyrate Response Factor 1 (BRF1) binds and destabilizes mRNA	0.00182329	0.00337365	1
Scavenging by Class A Receptors	0.00228132	0.00421241	1
Receptor-type tyrosine-protein phosphatases	0.00252861	0.00465935	1
Regulation of RUNX3 expression and activity	0.00254851	0.0046863	1
Transcriptional regulation by RUNX3	0.00280025	0.0051386	1
YAP1- and WWTR1 (TAZ)-stimulated gene expression	0.00334245	0.00612094	1
Sema4D induced cell migration and growth-cone collapse	0.00363741	0.00664742	1
Degradation of beta-catenin by the destruction complex	0.00378414	0.00690141	1
ESR-mediated signaling	0.00403425	0.00734251	1
RUNX2 regulates osteoblast differentiation	0.00426231	0.00774175	1
Regulation of mRNA stability by proteins that bind AU-rich elements	0.00445879	0.00808213	1
Protein-protein interactions at synapses	0.00489631	0.00885715	1
Sema4D in semaphorin signaling	0.00493326	0.00890589	1
CD28 dependent Vav1 pathway	0.00493326	0.00888786	1
EGR2 and SOX10-mediated initiation of Schwann cell myelination	0.00528578	0.00950372	1
Signaling by CSF3 (G-CSF)	0.00564954	0.0101373	1
FOXO-mediated transcription of oxidative stress, metabolic and neuronal genes	0.00564954	0.0101169	1
SUMOylation of intracellular receptors	0.00602446	0.0107666	1
MAPK6/MAPK4 signaling	0.00690058	0.0123076	1
Interleukin-6 family signaling	0.00763396	0.0135884	1
Disassembly of the destruction complex and recruitment of AXIN to the membrane	0.00815127	0.0144803	1
PTK6 Regulates RHO GTPases, RAS GTPase and MAP kinases	0.00842066	0.0149291	1
GPER1 signaling	0.00922376	0.0163204	1
Neutrophil degranulation	0.00954288	0.0168515	1
Transcriptional Regulation by VENTX	0.0100068	0.0176357	1
SMAD2/3 MH2 Domain Mutants in Cancer	0.0111943	0.0196895	1
Loss of Function of SMAD4 in Cancer	0.0111943	0.0196507	1
SMAD4 MH2 Domain Mutants in Cancer	0.0111943	0.019612	1
Inositol transporters	0.0111943	0.0195735	1
Activated NTRK3 signals through PLCG1	0.0111943	0.0195351	1
NTRK3 as a dependence receptor	0.0111943	0.0194969	1
Signaling by TCF7L2 mutants	0.0111943	0.0194588	1
SUMOylation of transcription cofactors	0.0118746	0.0206012	1
DCC mediated attractive signaling	0.0118746	0.0205611	1
RHO GTPases activate PAKs	0.0118746	0.0205212	1
Collagen chain trimerization	0.0140224	0.0241859	1
TFAP2 (AP-2) family regulates transcription of other transcription factors	0.014898	0.0256465	1
TCF dependent signaling in response to WNT	0.0156827	0.0269452	1
NGF-stimulated transcription	0.0165089	0.0283101	1
Amino acids regulate mTORC1	0.0181498	0.0310642	1
MET activates STAT3	0.018588	0.031753	1
PTK6 Activates STAT3	0.018588	0.0316922	1
RUNX3 regulates BCL2L11 (BIM) transcription	0.018588	0.0316316	1
LXRs regulate gene expression linked to gluconeogenesis	0.018588	0.0315712	1
Assembly of collagen fibrils and other multimeric structures	0.0194123	0.0329085	1
Signaling by ALK in cancer	0.0194123	0.032846	1
Signaling by ALK fusions and activated point mutants	0.0194123	0.0327836	1
Constitutive Signaling by NOTCH1 HD+PEST Domain Mutants	0.0207107	0.03491	1
Signaling by NOTCH1 HD+PEST Domain Mutants in Cancer	0.0207107	0.0348441	1
Signaling by NOTCH1 PEST Domain Mutants in Cancer	0.0207107	0.0347783	1
Constitutive Signaling by NOTCH1 PEST Domain Mutants	0.0207107	0.0347128	1
Signaling by NOTCH1 in Cancer	0.0207107	0.0346476	1
RUNX1 regulates estrogen receptor mediated transcription	0.0222643	0.0371768	1
RUNX1 regulates transcription of genes involved in WNT signaling	0.0222643	0.0371072	1
Activated NTRK3 signals through PI3K	0.0222643	0.0370378	1
Nuclear Events (kinase and transcription factor activation)	0.0222899	0.0370113	1
Regulation of actin dynamics for phagocytic cup formation	0.0250556	0.0415261	1
Extra-nuclear estrogen signaling	0.0254527	0.0421058	1
Interferon Signaling	0.0257279	0.042482	1
Vitamin B2 (riboflavin) metabolism	0.0259269	0.0427314	1
Loss of Function of SMAD2/3 in Cancer	0.0259269	0.0426524	1
Collagen biosynthesis and modifying enzymes	0.0262509	0.0431057	1
Semaphorin interactions	0.0262509	0.0430263	1
Sensory processing of sound by inner hair cells of the cochlea	0.0269812	0.044142	1
Interferon gamma signaling	0.0270261	0.0441344	1
Deubiquitination	0.027852	0.0453997	1
Beta-catenin phosphorylation cascade	0.0284663	0.0463163	1
Sema4D mediated inhibition of cell attachment and migration	0.029576	0.0480339	1
RUNX1 regulates transcription of genes involved in differentiation of keratinocytes	0.029576	0.0479464	1
Signaling by TGF-beta Receptor Complex in Cancer	0.029576	0.0478593	1
RUNX3 regulates YAP1-mediated transcription	0.029576	0.0477724	1
Inactivation of CDC42 and RAC1	0.029576	0.0476859	1
HuR (ELAVL1) binds and stabilizes mRNA	0.029576	0.0475996	1
Defective CHST6 causes MCDC1	0.029576	0.0475137	1
RUNX1 regulates transcription of genes involved in interleukin signaling	0.029576	0.0474281	1
Signaling by Rho GTPases	0.0302309	0.0483912	1
Cellular response to starvation	0.030776	0.0491753	1
CD28 dependent PI3K/Akt signaling	0.0321669	0.0513057	1
CD28 co-stimulation	0.0326708	0.0520161	1
Sensory processing of sound	0.033112	0.0526245	1
Signaling by Rho GTPases, Miro GTPases and RHOBTB3	0.0331447	0.0525826	1
RUNX3 regulates CDKN1A transcription	0.0332114	0.0525946	1
LXRs regulate gene expression linked to lipogenesis	0.0332114	0.0525012	1
Mitotic Prometaphase	0.0338721	0.0534507	1
Signaling by Nuclear Receptors	0.0344874	0.0543254	1
STAT5 activation downstream of FLT3 ITD mutants	0.0368334	0.0579182	1
MASTL Facilitates Mitotic Progression	0.0368334	0.0578161	1
Activated NTRK3 signals through RAS	0.0368334	0.0577143	1
TGF-beta receptor signaling activates SMADs	0.0371242	0.0580677	1
Signaling by TGF-beta Receptor Complex	0.0371242	0.0579658	1
SUMOylation of DNA damage response and repair proteins	0.0371935	0.0579724	1
Biotin transport and metabolism	0.0404419	0.0629253	1
Nef mediated downregulation of MHC class I complex cell surface expression	0.0404419	0.0628155	1
Negative regulation of activity of TFAP2 (AP-2) family transcription factors	0.0404419	0.0627061	1
Nuclear Receptor transcription pathway	0.0414571	0.0641683	1
Physiological factors	0.044037	0.0680433	1
Regulation of glycolysis by fructose 2,6-bisphosphate metabolism	0.044037	0.0679254	1
Repression of WNT target genes	0.044037	0.0678078	1
Modulation by Mtb of host immune system	0.044037	0.0676907	1
Collagen formation	0.0449936	0.0690419	1
Cyclin D associated events in G1	0.0456618	0.0699466	1
G1 Phase	0.0456618	0.0698264	1
Dissolution of Fibrin Clot	0.0476188	0.0726942	1
IRF3-mediated induction of type I IFN	0.0476188	0.0725697	1
ERKs are inactivated	0.0476188	0.0724456	1
Inhibition of replication initiation of damaged DNA by RB1/E2F1	0.0476188	0.072322	1
Interleukin-15 signaling	0.0511872	0.0776092	1
Regulation of IFNG signaling	0.0511872	0.0774772	1
Signaling by TGFB family members	0.0527893	0.0797665	1
Phase 2 - plateau phase	0.0547424	0.0825775	1
CREB phosphorylation	0.0574265	0.0864799	1
Formation of Senescence-Associated Heterochromatin Foci (SAHF)	0.0582844	0.0876234	1
Maturation of nucleoprotein	0.0582844	0.0874757	1
mRNA decay by 3' to 5' exoribonuclease	0.0582844	0.0873284	1
STING mediated induction of host immune responses	0.0582844	0.0871816	1
NTF3 activates NTRK3 signaling	0.0582844	0.0870354	1
AKT phosphorylates targets in the nucleus	0.0586152	0.0873828	1
Neddylation	0.0592139	0.0881277	1
Vesicle-mediated transport	0.0606716	0.0901465	1
Resolution of Sister Chromatid Cohesion	0.0611748	0.0907426	1
SEMA3A-Plexin repulsion signaling by inhibiting Integrin adhesion	0.0618132	0.091537	1
Signaling by FLT3 ITD and TKD mutants	0.0618132	0.0913849	1
KSRP (KHSRP) binds and destabilizes mRNA	0.0618132	0.0912334	1
Tristetraprolin (TTP, ZFP36) binds and destabilizes mRNA	0.0618132	0.0910823	1
Acetylcholine Neurotransmitter Release Cycle	0.0618132	0.0909318	1
IL-6-type cytokine receptor ligand interactions	0.0618132	0.0907817	1
HATs acetylate histones	0.0621807	0.0911711	1
RSK activation	0.0622506	0.0911234	1
Estrogen-dependent nuclear events downstream of ESR-membrane signaling	0.0622506	0.0909738	1
Chromatin organization	0.0628666	0.0917234	1
Chromatin modifying enzymes	0.0628666	0.0915732	1
Establishment of Sister Chromatid Cohesion	0.0631923	0.0918973	1
Antigen processing: Ubiquitination & Proteasome degradation	0.063387	0.09203	1
Binding of TCF/LEF:CTNNB1 to target gene promoters	0.0642095	0.0930724	1
RUNX3 regulates WNT signaling	0.0642095	0.0929211	1
Activation of SMO	0.0653289	0.0943875	1
Cohesin Loading onto Chromatin	0.0653289	0.0942345	1
RORA activates gene expression	0.0653289	0.094082	1
Signaling by NTRK3 (TRKC)	0.0688315	0.0989662	1
Defective GALNT3 causes HFTC	0.0688315	0.0988065	1
Defective GALNT12 causes CRCS1	0.0688315	0.0986474	1
RHO GTPases Activate ROCKs	0.0688315	0.0984888	1
ERK/MAPK targets	0.0698282	0.0997545	1
RHO GTPase Effectors	0.0705223	0.100585	1
CREB1 phosphorylation through the activation of Adenylate Cyclase	0.0717851	0.102222	1
cell division	0.0723212	0.102821	1
Defective C1GALT1C1 causes TNPS	0.0723212	0.102657	1
SUMOylation of transcription factors	0.0723212	0.102493	1
RUNX1 regulates transcription of genes involved in differentiation of HSCs	0.0757523	0.107185	1
Synaptic adhesion-like molecules	0.0757978	0.107079	1
CTLA4 inhibitory signaling	0.0757978	0.10691	1
VxPx cargo-targeting to cilium	0.0757978	0.106741	1
RHO GTPases activate CIT	0.0757978	0.106572	1
TP53 Regulates Transcription of Genes Involved in Cytochrome C Release	0.0768325	0.107856	1
DARPP-32 events	0.0784843	0.110002	1
Signaling by Leptin	0.0792616	0.110916	1
E2F mediated regulation of DNA replication	0.0792616	0.110742	1
Early Phase of HIV Life Cycle	0.0792616	0.110569	1
Binding and entry of HIV virion	0.0792616	0.110396	1
Nef-mediates down modulation of cell surface receptors by recruiting them to clathrin adapters	0.0792616	0.110223	1
PKA-mediated phosphorylation of CREB	0.0819333	0.113761	1
PKA activation	0.0819333	0.113584	1
Binding and Uptake of Ligands by Scavenger Receptors	0.086768	0.120099	1
Class I MHC mediated antigen processing & presentation	0.0876011	0.121064	1
Inactivation of CSF3 (G-CSF) signaling	0.0895757	0.123601	1
Synthesis of 5-eicosatetraenoic acids	0.0895757	0.123409	1
Regulation of IFNA/IFNB signaling	0.0929883	0.127913	1
Interleukin-6 signaling	0.0929883	0.127715	1
Interleukin-27 signaling	0.0929883	0.127519	1
Termination of O-glycan biosynthesis	0.0929883	0.127322	1
ATF4 activates genes in response to endoplasmic reticulum stress	0.0963881	0.131775	1
Cargo recognition for clathrin-mediated endocytosis	0.0970643	0.132496	1
Adrenaline,noradrenaline inhibits insulin secretion	0.0997753	0.135988	1
Prolactin receptor signaling	0.0997753	0.13578	1
Signaling by ALK	0.0997753	0.135573	1
Notch-HLH transcription pathway	0.0997753	0.135366	1
Recycling pathway of L1	0.0997753	0.13516	1
Clathrin-mediated endocytosis	0.100571	0.13603	1
pre-mRNA splicing	0.100584	0.135842	1
Extracellular matrix organization	0.10241	0.138098	1
The role of Nef in HIV-1 replication and disease pathogenesis	0.10315	0.138886	1
PKA activation in glucagon signalling	0.103176	0.138711	1
Diseases of glycosylation	0.104112	0.139758	1
mRNA Splicing	0.1053	0.141139	1
Interferon alpha/beta signaling	0.1053	0.140928	1
FLT3 signaling in disease	0.106512	0.142336	1
Molecules associated with elastic fibres	0.106512	0.142123	1
Processing of Capped Intron-Containing Pre-mRNA	0.107695	0.143485	1
RHOA GTPase cycle	0.108886	0.144856	1
Signaling by BMP	0.109862	0.145936	1
VEGFR2 mediated vascular permeability	0.110173	0.146131	1
S Phase	0.110173	0.145914	1
FOXO-mediated transcription	0.111295	0.14718	1
Phase 0 - rapid depolarisation	0.113199	0.149476	1
CDC42 GTPase cycle	0.114934	0.151542	1
DNA replication initiation	0.116523	0.153411	1
G beta:gamma signalling through PI3Kgamma	0.116543	0.15321	1
COPI-independent Golgi-to-ER retrograde traffic	0.119836	0.157307	1
Growth hormone receptor signaling	0.123136	0.161401	1
G1/S-Specific Transcription	0.124784	0.16332	1
Transcriptional activity of SMAD2/SMAD3:SMAD4 heterotrimer	0.127277	0.166339	1
SMAD2/SMAD3:SMAD4 heterotrimer regulates transcription	0.127277	0.166095	1
NCAM1 interactions	0.129699	0.169008	1
RUNX1 interacts with co-factors whose precise effect on RUNX1 targets is not known	0.129699	0.168761	1
Regulation of MECP2 expression and activity	0.129699	0.168514	1
Response of EIF2AK1 (HRI) to heme deficiency	0.129699	0.168269	1
PERK regulates gene expression	0.129699	0.168024	1
Other interleukin signaling	0.129699	0.16778	1
Formation of the beta-catenin:TCF transactivating complex	0.13104	0.169268	1
Ovarian tumor domain proteases	0.136214	0.175696	1
Signaling by Activin	0.137367	0.176927	1
Separation of Sister Chromatids	0.138641	0.17831	1
Downregulation of SMAD2/3:SMAD4 transcriptional activity	0.139453	0.179096	1
Elastic fibre formation	0.14268	0.182976	1
Diseases associated with glycosaminoglycan metabolism	0.14268	0.182713	1
Metabolism of RNA	0.144716	0.185054	1
Deactivation of the beta-catenin transactivating complex	0.145895	0.186294	1
Signaling by NODAL	0.146336	0.186589	1
TP53 Regulates Transcription of Cell Death Genes	0.146336	0.186322	1
Activation of gene expression by SREBF (SREBP)	0.149098	0.189568	1
Late endosomal microautophagy	0.15229	0.193349	1
Lipophagy	0.15229	0.193074	1
Chaperone Mediated Autophagy	0.15229	0.192799	1
Intra-Golgi traffic	0.15229	0.192525	1
Negative regulation of MAPK pathway	0.15229	0.192252	1
RAC1 GTPase cycle	0.152815	0.192643	1
Intra-Golgi and retrograde Golgi-to-ER traffic	0.155423	0.195653	1
PKMTs methylate histone lysines	0.161792	0.203383	1
LXR-mediated signaling	0.164937	0.207043	1
Mitotic Prophase	0.167259	0.209663	1
PTK6 Regulates Cell Cycle	0.169911	0.212688	1
SCF(Skp2)-mediated degradation of p27/p21	0.169911	0.212389	1
Cyclin E associated events during G1/S transition	0.173902	0.217072	1
Cyclin A:Cdk2-associated events at S phase entry	0.173902	0.216768	1
Translation of Structural Proteins	0.174299	0.216959	1
Cargo trafficking to the periciliary membrane	0.174299	0.216656	1
Ub-specific processing proteases	0.179247	0.222496	1
RHOD GTPase cycle	0.180482	0.223717	1
G1/S Transition	0.183272	0.226859	1
Translation of Structural Proteins	0.183557	0.226896	1
Nucleotide catabolism	0.183557	0.226582	1
Sensory processing of sound by outer hair cells of the cochlea	0.183557	0.226268	1
Activation of the pre-replicative complex	0.18662	0.229726	1
M Phase	0.186802	0.229632	1
Deadenylation of mRNA	0.189671	0.232838	1
Deadenylation-dependent mRNA decay	0.189671	0.232517	1
Aggrephagy	0.189671	0.232198	1
Regulation of cholesterol biosynthesis by SREBP (SREBF)	0.189671	0.231879	1
Pre-NOTCH Processing in the Endoplasmic Reticulum	0.195425	0.238584	1
Pre-NOTCH Processing in Golgi	0.195425	0.238257	1
Activated NOTCH1 Transmits Signal to the Nucleus	0.195425	0.237931	1
NOTCH3 Intracellular Domain Regulates Transcription	0.195425	0.237606	1
Regulation of expression of SLITs and ROBOs	0.195425	0.237282	1
Presynaptic depolarization and calcium channel opening	0.195741	0.237342	1
ROS and RNS production in phagocytes	0.195741	0.23702	1
Signaling by NOTCH1	0.196781	0.237956	1
NOTCH1 Intracellular Domain Regulates Transcription	0.196781	0.237633	1
Signaling by NOTCH3	0.196781	0.237311	1
NOTCH3 Activation and Transmission of Signal to the Nucleus	0.196781	0.23699	1
Signaling by ROBO receptors	0.196781	0.23667	1
Transcriptional regulation of granulopoiesis	0.198759	0.238725	1
Membrane Trafficking	0.198885	0.238554	1
Degradation of GLI2 by the proteasome	0.201765	0.241684	1
Meiotic synapsis	0.201765	0.241359	1
Neurexins and neuroligins	0.201765	0.241035	1
Transcriptional Regulation by MECP2	0.204761	0.244285	1
RNA Polymerase II Transcription Elongation	0.204761	0.243958	1
Formation of the Early Elongation Complex	0.204761	0.243632	1
Formation of RNA Pol II elongation complex	0.204761	0.243307	1
Dectin-2 family	0.204761	0.242982	1
RHO GTPases activate PKNs	0.210718	0.249719	1
ADORA2B mediated anti-inflammatory cytokines production	0.212615	0.251633	1
RAB geranylgeranylation	0.216631	0.256044	1
O-linked glycosylation of mucins	0.216631	0.255705	1
Oxygen-dependent proline hydroxylation of Hypoxia-inducible Factor Alpha	0.219571	0.258832	1
Integrin cell surface interactions	0.2225	0.261938	1
Keratan sulfate biosynthesis	0.2225	0.261592	1
Interleukin-12 family signaling	0.225418	0.264673	1
Mitotic Anaphase	0.22551	0.264432	1
Mitotic Metaphase and Anaphase	0.226887	0.265697	1
SARS-CoV-1 Infection	0.231222	0.270417	1
Keratan sulfate/keratin metabolism	0.231222	0.270062	1
TP53 Regulates Transcription of Genes Involved in G2 Cell Cycle Arrest	0.232402	0.271085	1
Diseases associated with O-glycosylation of proteins	0.234108	0.272717	1
Diseases of metabolism	0.239307	0.278409	1
RHO GTPase cycle	0.240147	0.279021	1
RHOG GTPase cycle	0.242701	0.281621	1
Pre-NOTCH Expression and Processing	0.244838	0.283732	1
Pre-NOTCH Transcription and Translation	0.244838	0.283363	1
Meiotic recombination	0.248376	0.287084	1
Cellular response to hypoxia	0.248376	0.286712	1
GLI3 is processed to GLI3R by the proteasome	0.251198	0.289594	1
Signaling by NOTCH	0.254531	0.293056	1
Endosomal/Vacuolar pathway	0.25681	0.295299	1
Recruitment of NuMA to mitotic centrosomes	0.259601	0.298122	1
SARS-CoV-2 Infection	0.262381	0.300926	1
Amyloid fiber formation	0.262381	0.300539	1
Infection with Mycobacterium tuberculosis	0.265151	0.303321	1
UCH proteinases	0.267005	0.305051	1
RNA Polymerase II Pre-transcription Events	0.273398	0.311954	1
Regulation of TP53 Degradation	0.273398	0.311555	1
G2/M DNA replication checkpoint	0.276708	0.314924	1
Hedgehog 'on' state	0.278845	0.316951	1
Chk1/Chk2(Cds1) mediated inactivation of Cyclin B:Cdk1 complex	0.280866	0.31884	1
Meiosis	0.281554	0.319214	1
Mitochondrial translation termination	0.281554	0.318808	1
TP53 Regulates Transcription of Cell Cycle Genes	0.283636	0.320757	1
Constitutive Signaling by Aberrant PI3K in Cancer	0.284252	0.321046	1
RAB GEFs exchange GTP for GDP on RABs	0.28694	0.323672	1
Metabolism of water-soluble vitamins and cofactors	0.289174	0.325778	1
Mitochondrial translation elongation	0.289619	0.325867	1
Antigen Presentation: Folding, assembly and peptide loading of class I MHC	0.292287	0.328454	1
HIV Infection	0.297473	0.333859	1
Mitochondrial translation	0.297594	0.333575	1
Mitochondrial translation initiation	0.297594	0.333155	1
Polo-like kinase mediated events	0.298854	0.334146	1
Regulation of PLK1 Activity at G2/M Transition	0.300236	0.335269	1
Unfolded Protein Response (UPR)	0.30548	0.340698	1
Transport and synthesis of PAPS	0.30548	0.340272	1
Cytosolic sulfonation of small molecules	0.308089	0.34275	1
EML4 and NUDC in mitotic spindle formation	0.308089	0.342322	1
Selective autophagy	0.310689	0.34478	1
Cyclin A/B1/B2 associated events during G2/M transition	0.31127	0.344995	1
FOXO-mediated transcription of cell cycle genes	0.320991	0.355325	1
Multifunctional anion exchangers	0.323542	0.357705	1
AKT phosphorylates targets in the cytosol	0.323542	0.357261	1
Activation of ATR in response to replication stress	0.326384	0.359953	1
G2/M Transition	0.327755	0.361017	1
Aspartate and asparagine metabolism	0.328616	0.361519	1
Transport of Mature mRNA derived from an Intron-Containing Transcript	0.330492	0.363134	1
Hedgehog 'off' state	0.341138	0.374368	1
Transport of Mature Transcript to Cytoplasm	0.341413	0.374209	1
Reproduction	0.348539	0.38155	1
O-linked glycosylation	0.348539	0.381081	1
Transcription of E2F targets under negative control by DREAM complex	0.350988	0.383288	1
PI3K/AKT Signaling in Cancer	0.353428	0.385479	1
mRNA 3'-end processing	0.353634	0.385231	1
G0 and Early G1	0.35828	0.389816	1
Golgi-to-ER retrograde transport	0.35828	0.38934	1
mRNA Editing: C to U Conversion	0.364431	0.395541	1
Formation of the Editosome	0.364431	0.395059	1
RNA Polymerase II Transcription Termination	0.365776	0.396035	1
mRNA Editing	0.36712	0.397007	1
Rab regulation of trafficking	0.370253	0.399909	1
TRAIL signaling	0.37498	0.404523	1
Cytosolic sensors of pathogen-associated DNA	0.37498	0.404034	1
Response of EIF2AK4 (GCN2) to amino acid deficiency	0.37733	0.406074	1
Platelet degranulation	0.382004	0.410608	1
Cross-presentation of soluble exogenous antigens (endosomes)	0.384328	0.412608	1
Synthesis of DNA	0.386643	0.414593	1
Response to elevated platelet cytosolic Ca2+	0.393538	0.421479	1
RHO GTPases Activate WASPs and WAVEs	0.398091	0.425843	1
RHO GTPases Activate Formins	0.404858	0.432562	1
Signaling by Hedgehog	0.407097	0.434432	1
Cross-presentation of particulate exogenous antigens (phagosomes)	0.407097	0.433912	1
Factors involved in megakaryocyte development and platelet production	0.409327	0.435767	1
Organic anion transporters	0.41155	0.437609	1
Glycosaminoglycan metabolism	0.413763	0.439438	1
Autophagy	0.415969	0.441254	1
Macroautophagy	0.415969	0.440729	1
Nucleotide metabolism	0.422536	0.447155	1
ER-Phagosome pathway	0.45223	0.47801	1
EPHA-mediated growth cone collapse	0.454292	0.47962	1
DNA Replication Pre-Initiation	0.468512	0.494047	1
DNA Replication	0.468512	0.493462	1
HIV Life Cycle	0.468512	0.492879	1
Amplification of signal from unattached kinetochores via a MAD2 inhibitory signal	0.470513	0.4944	1
Mitotic Spindle Checkpoint	0.470513	0.493817	1
Amplification of signal from the kinetochores	0.470513	0.493235	1
Metabolism of vitamins and cofactors	0.478945	0.501484	1
Antigen processing-Cross presentation	0.484314	0.50651	1
Transport of nucleotide sugars	0.493953	0.515984	1
Major pathway of rRNA processing in the nucleolus and cytosol	0.497759	0.51935	1
Lysine catabolism	0.503414	0.524635	1
Biological oxidations	0.504171	0.52481	1
Cilium Assembly	0.505285	0.525354	1
Host Interactions of HIV factors	0.510856	0.530527	1
SARS-CoV Infections	0.514535	0.533725	1
rRNA processing in the nucleus and cytosol	0.516364	0.534999	1
Gluconeogenesis	0.521812	0.540014	1
rRNA processing	0.534286	0.552282	1
Citric acid cycle (TCA cycle)	0.551549	0.569465	1
EPH-Ephrin signaling	0.569807	0.587634	1
Alanine metabolism	0.585764	0.603391	1
Transport of vitamins, nucleosides, and related molecules	0.588884	0.605904	1
Death Receptor Signalling	0.605633	0.622418	1
Glutamate and glutamine metabolism	0.611555	0.627778	1
Phase II - Conjugation of compounds	0.615938	0.631549	1
mRNA Capping	0.618833	0.633787	1
RNA Pol II CTD phosphorylation and interaction with CE	0.618833	0.633059	1
Pyruvate metabolism	0.623135	0.636728	1
Pyruvate metabolism and Citric Acid (TCA) cycle	0.627388	0.640339	1
Epigenetic regulation of gene expression	0.683225	0.696529	1
Translation	0.690107	0.702741	1
Immunoregulatory interactions between a Lymphoid and a non-Lymphoid cell	0.694243	0.706144	1
Positive epigenetic regulation of rRNA expression	0.708058	0.719374	1
RNA Polymerase I Promoter Clearance	0.714979	0.725577	1
RNA Polymerase I Transcription	0.714979	0.724751	1
RNA Polymerase I Transcription Initiation	0.716364	0.725329	1
Negative epigenetic regulation of rRNA expression	0.717749	0.725905	1
RNA Polymerase I Promoter Opening	0.719134	0.726481	1
RNA Polymerase II Transcription Initiation	0.719134	0.725657	1
RNA Polymerase II Promoter Escape	0.719134	0.724835	1
RNA Polymerase II Transcription Pre-Initiation And Promoter Opening	0.719134	0.724016	1
RNA Polymerase II Transcription Initiation And Promoter Clearance	0.719134	0.723197	1
The citric acid (TCA) cycle and respiratory electron transport	0.72052	0.723773	1
RNA Polymerase I Promoter Escape	0.72052	0.722957	1
RNA Polymerase I Transcription Termination	0.721906	0.723532	1
Activation of rRNA Expression by ERCC6 (CSB) and EHMT2 (G9a)	0.721906	0.722718	1
NoRC negatively regulates rRNA expression	0.721906	0.721906	1
3542
3201
3464
2058
2366
2865
3450
2017
2685
2698
2647
2334
2337
2337
2340
2340
2340
3953
2054
3420
2933
2267
2172
2172
2173
2173
2173
2173
2173
2173
2175
2179
2179
2179
2185
2185
2185
2190
2190
2190
2196
2036
2199
2199
2199
2370
2210
2213
2213
2213
2216
2221
2397
2232
2073
2075
2238
2238
2405
2405
2239
2256
2268
2269
2464
2132
2137
3186
2149
2153
2154
2337
2344
2561
2062
2080
1924
2018
2402
2074
2589
3017
2294
2307
3645

## Sheet: GSE5281-DownRegulatedEnr
Enrichment Results using the list of relevant Down Regulated DEGs from data set GSE5281
PathwayName	FDRCorrection	BonferroniCorrection	Proteins
Synthesis of 5-eicosatetraenoic acids	0.00158639	0.0133546	0.734501
Synthesis of Leukotrienes (LT) and Eoxins (EX)	0.00164982	0.0136405	0.763869
HIV Transcription Initiation	0.00317153	0.0257617	1
RNA Polymerase II HIV Promoter Escape	0.00317153	0.0253176	1
Transcription of the HIV genome	0.00469208	0.0368209	1
RNA Polymerase II Pre-transcription Events	0.0053886	0.0415821	1
Late Phase of HIV Life Cycle	0.00981535	0.0745001	1
HIV Life Cycle	0.0106364	0.0794297	1
Ub-specific processing proteases	0.0129713	0.0953285	1
RNA Polymerase II Transcription Initiation	0.0176328	0.127562	1
RNA Polymerase II Promoter Escape	0.0176328	0.1256	1
RNA Polymerase II Transcription Pre-Initiation And Promoter Opening	0.0176328	0.123697	1
RNA Polymerase II Transcription Initiation And Promoter Clearance	0.0176328	0.12185	1
HIV Infection	0.0183877	0.125198	1
Deubiquitination	0.0284876	0.191156	1
Hydroxycarboxylic acid-binding receptors	0.104225	0.689375	1
Free fatty acid receptors	0.104225	0.679666	1
PLC beta mediated events	0.104225	0.670226	1
G-protein mediated events	0.104225	0.661045	1
phospho-PLA2 pathway	0.104225	0.652112	1
Ca-dependent events	0.104225	0.643417	1
Calmodulin induced events	0.104225	0.634951	1
CaM pathway	0.104225	0.626705	1
CaMK IV-mediated phosphorylation of CREB	0.104225	0.61867	1
G alpha (z) signalling events	0.104225	0.610839	1
G alpha (12/13) signalling events	0.104225	0.603203	1
G-protein beta:gamma signalling	0.104225	0.595756	1
G beta:gamma signalling through PLC beta	0.104225	0.588491	1
Activation of the AP-1 family of transcription factors	0.104225	0.581401	1
Formyl peptide receptors bind formyl peptides and many other ligands	0.104225	0.574479	1
Muscarinic acetylcholine receptors	0.104225	0.567721	1
P2Y receptors	0.104225	0.561119	1
Ras activation upon Ca2+ influx through NMDA receptor	0.104225	0.55467	1
CREB1 phosphorylation through NMDA receptor-mediated activation of RAS signaling	0.104225	0.548367	1
CREB1 phosphorylation through the activation of CaMKII/CaMKK/CaMKIV cascasde	0.104225	0.542205	1
CLEC7A (Dectin-1) induces NFAT activation	0.104225	0.536181	1
Synthesis of IPs in the ER lumen	0.104225	0.530289	1
IPs transport between cytosol and ER lumen	0.104225	0.524525	1
IPs transport between ER lumen and cytosol	0.104225	0.518885	1
BMAL1:CLOCK,NPAS2 activates circadian gene expression	0.104225	0.513365	1
SOS-mediated signalling	0.104225	0.507961	1
GRB2 events in ERBB2 signaling	0.104225	0.50267	1
PI3K events in ERBB2 signaling	0.104225	0.497487	1
PI3K events in ERBB4 signaling	0.104225	0.492411	1
SHC1 events in ERBB4 signaling	0.104225	0.487437	1
PI-3K cascade:FGFR3	0.104225	0.482563	1
SHC-mediated cascade:FGFR3	0.104225	0.477785	1
ADP signalling through P2Y purinoceptor 12	0.104225	0.473101	1
ADP signalling through P2Y purinoceptor 1	0.104225	0.468508	1
PI-3K cascade:FGFR4	0.104225	0.464003	1
SHC-mediated cascade:FGFR4	0.104225	0.459584	1
Thrombin signalling through proteinase activated receptors (PARs)	0.104225	0.455248	1
Adrenaline signalling through Alpha-2 adrenergic receptor	0.104225	0.450993	1
Activation of RAS in B cells	0.104225	0.446817	1
Downstream signaling events of B Cell Receptor (BCR)	0.104225	0.442718	1
SHC1 events in EGFR signaling	0.104225	0.438693	1
SHC-mediated cascade:FGFR1	0.104225	0.434741	1
PI-3K cascade:FGFR1	0.104225	0.43086	1
PI-3K cascade:FGFR2	0.104225	0.427047	1
SHC-mediated cascade:FGFR2	0.104225	0.423301	1
PI3K/AKT Signaling	0.104225	0.41962	1
PI5P, PP2A and IER3 Regulate PI3K/AKT Signaling	0.104225	0.416002	1
Negative regulation of the PI3K/AKT network	0.104225	0.412447	1
PTEN Regulation	0.104225	0.408951	1
Regulation of PTEN mRNA translation	0.104225	0.405515	1
Regulation of PTEN gene transcription	0.104225	0.402136	1
Synthesis of 15-eicosatetraenoic acid derivatives	0.104225	0.398812	1
PIPs transport between Golgi and plasma membranes	0.104225	0.395543	1
PIPs transport between early endosome and Golgi membranes	0.104225	0.392327	1
PIPs transport between early and late endosome membranes	0.104225	0.389164	1
Synthesis of PIPs at the late endosome membrane	0.104225	0.38605	1
PIPs transport between late endosome and Golgi membranes	0.104225	0.382986	1
PIPs transport between plasma and early endosome membranes	0.104225	0.379971	1
Synthesis of Lipoxins (LX)	0.104225	0.377002	1
Synthesis of IP3 and IP4 in the cytosol	0.104285	0.374295	1
Circadian Clock	0.104285	0.371416	1
FRS-mediated FGFR3 signaling	0.104285	0.368581	1
FRS-mediated FGFR4 signaling	0.104285	0.365789	1
GAB1 signalosome	0.104285	0.363038	1
FRS-mediated FGFR1 signaling	0.104285	0.360329	1
FRS-mediated FGFR2 signaling	0.104285	0.35766	1
Interleukin receptor SHC signaling	0.104285	0.35503	1
Synthesis of PIPs at the Golgi membrane	0.104285	0.352439	1
Synthesis of PIPs at the early endosome membrane	0.104285	0.349885	1
MAP2K and MAPK activation	0.104285	0.347368	1
Opioid Signalling	0.104345	0.345085	1
Effects of PIP2 hydrolysis	0.104345	0.342638	1
Gastrin-CREB signalling pathway via PKC and MAPK	0.104345	0.340225	1
EGFR Transactivation by Gastrin	0.104345	0.337846	1
MET activates RAS signaling	0.104345	0.335499	1
Inositol phosphate metabolism	0.104345	0.333186	1
PI3K/AKT activation	0.104345	0.330903	1
SHC1 events in ERBB2 signaling	0.104345	0.328652	1
Phospholipase C-mediated cascade; FGFR3	0.104345	0.326432	1
Phospholipase C-mediated cascade; FGFR4	0.104345	0.324241	1
Metabolism of Angiotensinogen to Angiotensins	0.104345	0.322079	1
EGFR interacts with phospholipase C-gamma	0.104345	0.319946	1
Phospholipase C-mediated cascade: FGFR1	0.104345	0.317842	1
Acetylcholine regulates insulin secretion	0.104345	0.315764	1
Fatty Acids bound to GPR40 (FFAR1) regulate insulin secretion	0.104345	0.313714	1
Phospholipase C-mediated cascade; FGFR2	0.104345	0.31169	1
Intracellular signaling by second messengers	0.104345	0.309692	1
DAG and IP3 signaling	0.104345	0.307719	1
RAF activation	0.104345	0.305772	1
Long-term potentiation	0.104405	0.304023	1
Role of phospholipids in phagocytosis	0.104405	0.302123	1
FGFR4 ligand binding and activation	0.104405	0.300247	1
FGFR3b ligand binding and activation	0.104405	0.298393	1
Downstream signaling of activated FGFR3	0.104405	0.296563	1
Signal amplification	0.104405	0.294754	1
Downstream signaling of activated FGFR4	0.104405	0.292968	1
betaKlotho-mediated ligand binding	0.104405	0.291203	1
Thromboxane signalling through TP receptor	0.104405	0.289459	1
Downstream signaling of activated FGFR2	0.104405	0.287736	1
FGFR2c ligand binding and activation	0.104405	0.286034	1
G alpha (q) signalling events	0.104466	0.284515	1
MAPK targets/ Nuclear events mediated by MAP kinases	0.104466	0.282851	1
PLC-gamma1 signalling	0.104466	0.281207	1
FGFR3c ligand binding and activation	0.104466	0.279581	1
Frs2-mediated activation	0.104466	0.277974	1
FGFR3 ligand binding and activation	0.104466	0.276386	1
MAPK3 (ERK1) activation	0.104466	0.274816	1
RAF-independent MAPK1/3 activation	0.104466	0.273263	1
MAPK1 (ERK2) activation	0.104466	0.271728	1
Signaling by FGFR4	0.104526	0.270365	1
Platelet sensitization by LDL	0.104526	0.268863	1
Tie2 Signaling	0.104526	0.267378	1
Signal transduction by L1	0.104586	0.266061	1
MAP3K8 (TPL2)-dependent MAPK1/3 activation	0.104586	0.264607	1
Regulation of lipid metabolism by PPARalpha	0.104586	0.263169	1
Platelet Aggregation (Plug Formation)	0.104586	0.261747	1
Prolonged ERK activation events	0.104586	0.26034	1
FGFR1b ligand binding and activation	0.104586	0.258947	1
FGFR1c and Klotho ligand binding and activation	0.104586	0.25757	1
FGFR2b ligand binding and activation	0.104586	0.256207	1
Downstream signaling of activated FGFR1	0.104586	0.254859	1
FGFR2 ligand binding and activation	0.104586	0.253524	1
Signaling by FGFR3	0.104586	0.252204	1
PPARA activates gene expression	0.104586	0.250897	1
Biosynthesis of specialized proresolving mediators (SPMs)	0.104586	0.249604	1
Elevation of cytosolic Ca2+ levels	0.104646	0.248467	1
FGFR1 ligand binding and activation	0.104646	0.247199	1
FGFR1c ligand binding and activation	0.104646	0.245944	1
GPVI-mediated activation cascade	0.104706	0.244842	1
GRB2 events in EGFR signaling	0.104706	0.243612	1
RET signaling	0.104766	0.242533	1
Downstream signal transduction	0.104766	0.241326	1
Opsins	0.104826	0.240269	1
Class C/3 (Metabotropic glutamate/pheromone receptors)	0.104826	0.239086	1
GABA B receptor activation	0.104826	0.237914	1
VEGFR2 mediated cell proliferation	0.104826	0.236753	1
B Cell Activation	0.104826	0.235604	1
Antigen activates B Cell Receptor (BCR) leading to generation of second messengers	0.104826	0.234466	1
Synthesis of PIPs at the plasma membrane	0.104826	0.233338	1
JNK (c-Jun kinases) phosphorylation and activation mediated by activated human TAK1	0.104886	0.232355	1
G alpha (i) signalling events	0.104946	0.231381	1
Chemokine receptors bind chemokines	0.104946	0.230284	1
Signaling by FGFR1	0.104946	0.229198	1
Oxidative Stress Induced Senescence	0.105066	0.228383	1
TRKA activation by NGF	0.105066	0.227316	1
activated TAK1 mediates p38 MAPK activation	0.105126	0.226388	1
Post NMDA receptor activation events	0.105126	0.22534	1
Signalling to ERKs	0.105126	0.224302	1
Arachidonic acid metabolism	0.105126	0.223273	1
CLEC7A (Dectin-1) signaling	0.105186	0.22238	1
DAP12 signaling	0.105186	0.221369	1
NGF processing	0.105186	0.220368	1
Platelet Adhesion to exposed collagen	0.105186	0.219375	1
Synthesis, secretion, and deacylation of Ghrelin	0.105246	0.218516	1
Platelet calcium homeostasis	0.105306	0.217664	1
Activation of TRKA receptors	0.105306	0.216697	1
Interleukin-3, Interleukin-5 and GM-CSF signaling	0.105306	0.215738	1
Smooth Muscle Contraction	0.105366	0.21491	1
Ca2+ pathway	0.105366	0.213968	1
Activation of C3 and C5	0.105426	0.213155	1
GABA synthesis	0.105426	0.212228	1
Expression and Processing of Neurotrophins	0.105426	0.211309	1
Signaling by SCF-KIT	0.105486	0.210518	1
Serotonin and melatonin biosynthesis	0.105486	0.209615	1
VEGF binds to VEGFR leading to receptor dimerization	0.105547	0.208838	1
VEGF ligand-receptor interactions	0.105547	0.207949	1
TAK1-dependent IKK and NF-kB activation	0.105607	0.207186	1
MAP kinase activation	0.105727	0.206546	1
ALPK1 signaling pathway	0.105727	0.205678	1
IRS-mediated signalling	0.105727	0.204818	1
NCAM signaling for neurite out-growth	0.105727	0.203964	1
Alternative complement activation	0.105787	0.203233	1
Activation of NMDA receptors and postsynaptic events	0.105787	0.202393	1
GABA receptor activation	0.105787	0.201561	1
Serotonin Neurotransmitter Release Cycle	0.105787	0.200735	1
Dopamine Neurotransmitter Release Cycle	0.105787	0.199915	1
Norepinephrine Neurotransmitter Release Cycle	0.105787	0.199103	1
IRS activation	0.105787	0.198296	1
Transcriptional activation of mitochondrial biogenesis	0.105847	0.197609	1
VEGFA-VEGFR2 Pathway	0.105967	0.197039	1
IRS-related events triggered by IGF1R	0.105967	0.19625	1
IRAK2 mediated activation of TAK1 complex	0.106027	0.195579	1
IGF1R signaling cascade	0.106027	0.194803	1
Signaling by Type 1 Insulin-like Growth Factor 1 Receptor (IGF1R)	0.106087	0.194143	1
TICAM1,TRAF6-dependent induction of TAK1 complex	0.106147	0.193488	1
DAP12 interactions	0.106147	0.192729	1
Insulin receptor signalling cascade	0.106207	0.192085	1
Signaling by PDGF	0.106207	0.191338	1
Cell recruitment (pro-inflammatory response)	0.106207	0.190596	1
Purinergic signaling in leishmaniasis infection	0.106207	0.18986	1
Interleukin-17 signaling	0.106207	0.18913	1
Signaling by FGFR2	0.106267	0.188512	1
TRAF6-mediated induction of TAK1 complex within TLR4 complex	0.106387	0.188004	1
Lectin pathway of complement activation	0.106387	0.187289	1
Ficolins bind to repetitive carbohydrate structures on the target cell surface	0.106387	0.18658	1
Creation of C4 and C2 activators	0.106507	0.186086	1
Classical antibody-mediated complement activation	0.106507	0.185386	1
Ion homeostasis	0.106507	0.184692	1
RAF/MAP kinase cascade	0.106507	0.184003	1
Toll Like Receptor 10 (TLR10) Cascade	0.106687	0.183628	1
MyD88 cascade initiated on plasma membrane	0.106687	0.182948	1
Toll Like Receptor 5 (TLR5) Cascade	0.106687	0.182273	1
Initial triggering of complement	0.106687	0.181603	1
Signaling by VEGF	0.106687	0.180938	1
Regulation of Complement cascade	0.106747	0.180379	1
Downstream TCR signaling	0.106747	0.179723	1
Signaling by FGFR	0.106747	0.179072	1
ERK1/ERK2 pathway	0.106747	0.178425	1
Metabolism of amine-derived hormones	0.106807	0.177883	1
TRAF6 mediated induction of NFkB and MAP kinases upon TLR7/8 or 9 activation	0.106927	0.177445	1
MET Receptor Activation	0.106927	0.176811	1
Signaling by MET	0.106927	0.176182	1
Heme signaling	0.106987	0.175656	1
Inactivation, recovery and regulation of the phototransduction cascade	0.106987	0.175035	1
FCERI mediated Ca+2 mobilization	0.107047	0.174516	1
The phototransduction cascade	0.107047	0.173904	1
FCGR3A-mediated IL10 synthesis	0.107107	0.173393	1
Beta-catenin independent WNT signaling	0.107107	0.172789	1
Translocation of ZAP-70 to Immunological synapse	0.107227	0.172382	1
MyD88:MAL(TIRAP) cascade initiated on plasma membrane	0.107347	0.171978	1
Toll Like Receptor 2 (TLR2) Cascade	0.107347	0.171385	1
Toll Like Receptor TLR6:TLR2 Cascade	0.107347	0.170796	1
Toll Like Receptor TLR1:TLR2 Cascade	0.107347	0.170211	1
Signaling by NTRK1 (TRKA)	0.107347	0.16963	1
Generation of second messenger molecules	0.107347	0.169053	1
Regulation of TLR by endogenous ligand	0.107407	0.168574	1
Complement cascade	0.107407	0.168004	1
Parasite infection	0.107407	0.167439	1
Leishmania phagocytosis	0.107407	0.166877	1
FCGR3A-mediated phagocytosis	0.107407	0.166319	1
NOD1/2 Signaling Pathway	0.107467	0.165857	1
Toll Like Receptor 3 (TLR3) Cascade	0.107527	0.165398	1
Insulin receptor recycling	0.107587	0.164942	1
Transfer of LPS from LBP carrier to CD14	0.107647	0.16449	1
Interleukin-1 signaling	0.107647	0.163949	1
Signaling by Insulin receptor	0.107647	0.163411	1
Phosphorylation of CD3 and TCR zeta chains	0.107647	0.162877	1
MyD88-independent TLR4 cascade	0.107707	0.162437	1
TRIF(TICAM1)-mediated TLR4 signaling	0.107707	0.16191	1
FCERI mediated MAPK activation	0.107707	0.161386	1
Fcgamma receptor (FCGR) dependent phagocytosis	0.107767	0.160955	1
Costimulation by the CD28 family	0.107767	0.160437	1
MAPK family signaling cascades	0.107767	0.159923	1
Signaling by ERBB2	0.107826	0.159501	1
TCR signaling	0.107826	0.158993	1
MyD88 dependent cascade initiated on endosome	0.107886	0.158576	1
Toll Like Receptor 7/8 (TLR7/8) Cascade	0.107946	0.158162	1
Fc epsilon receptor (FCERI) signaling	0.107946	0.157663	1
Transferrin endocytosis and recycling	0.108006	0.157255	1
Signaling by NTRKs	0.108066	0.156849	1
Mitochondrial biogenesis	0.108066	0.156358	1
L1CAM interactions	0.108186	0.156044	1
Amino acid transport across the plasma membrane	0.108426	0.155904	1
Interleukin-9 signaling	0.108486	0.155508	1
Interleukin-2 signaling	0.108546	0.155113	1
Interleukin-7 signaling	0.108606	0.154722	1
Interleukin-2 family signaling	0.108666	0.154332	1
C-type lectin receptors (CLRs)	0.108786	0.15403	1
FLT3 Signaling	0.108786	0.15356	1
Interleukin-20 family signaling	0.109085	0.153515	1
Hydrolysis of LPE	0.109085	0.15305	1
PI and PC transport between ER and Golgi membranes	0.109085	0.152588	1
Synthesis of PE	0.109085	0.152128	1
Synthesis of PS	0.109085	0.151671	1
Synthesis of CL	0.109085	0.151217	1
Acyl chain remodeling of CL	0.109085	0.150766	1
Acyl chain remodelling of PI	0.109085	0.150317	1
Synthesis of PG	0.109085	0.149871	1
Acyl chain remodelling of PE	0.109145	0.149509	1
Hydrolysis of LPC	0.109145	0.149068	1
Synthesis of PIPs at the ER membrane	0.109145	0.14863	1
Toll Like Receptor 4 (TLR4) Cascade	0.109205	0.148276	1
Calcitonin-like ligand receptors	0.109265	0.147923	1
Relaxin receptors	0.109265	0.147492	1
Hormone ligand-binding receptors	0.109265	0.147063	1
Prostanoid ligand receptors	0.109265	0.146637	1
Eicosanoid ligand-binding receptors	0.109265	0.146213	1
Nucleotide-like (purinergic) receptors	0.109265	0.145792	1
Adenosine P1 receptors	0.109265	0.145373	1
Prostacyclin signalling through prostacyclin receptor	0.109265	0.144956	1
Synthesis of PI	0.109265	0.144542	1
Acyl chain remodelling of PC	0.109265	0.14413	1
Plasmalogen biosynthesis	0.109265	0.143721	1
Histamine receptors	0.109325	0.143392	1
Dopamine receptors	0.109325	0.142987	1
Serotonin receptors	0.109325	0.142584	1
Acyl chain remodelling of PS	0.109325	0.142184	1
Adrenoceptors	0.109385	0.141863	1
Signaling by ERBB4	0.109385	0.141467	1
Acyl chain remodeling of DAG and TAG	0.109385	0.141073	1
Toll Like Receptor 9 (TLR9) Cascade	0.109445	0.140758	1
POU5F1 (OCT4), SOX2, NANOG activate genes related to proliferation	0.109445	0.140368	1
Signaling by EGFR	0.109445	0.13998	1
Nucleotide-binding domain, leucine rich repeat containing receptor (NLR) signaling pathways	0.109505	0.139671	1
Triglyceride biosynthesis	0.109505	0.139287	1
Amine ligand-binding receptors	0.109565	0.138982	1
G alpha (s) signalling events	0.109624	0.138678	1
Interleukin-4 and Interleukin-13 signaling	0.109684	0.138376	1
Wax and plasmalogen biosynthesis	0.109684	0.138	1
Wax biosynthesis	0.109684	0.137626	1
Glucagon-type ligand receptors	0.109804	0.137404	1
Vasopressin-like receptors	0.109804	0.137033	1
Glucagon signaling in metabolic regulation	0.109804	0.136665	1
Glucagon-like Peptide-1 (GLP1) regulates insulin secretion	0.109804	0.136298	1
Synthesis of PA	0.109804	0.135934	1
Vasopressin regulates renal water homeostasis via Aquaporins	0.109864	0.135645	1
Triglyceride metabolism	0.109864	0.135285	1
Synthesis of PC	0.109984	0.135073	1
Interleukin-1 family signaling	0.110044	0.134789	1
Metal ion SLC transporters	0.110104	0.134506	1
Neurotransmitter receptors and postsynaptic signal transmission	0.110104	0.134152	1
Neurotransmitter clearance	0.110163	0.133873	1
Pyroptosis	0.110343	0.13374	1
Aquaporin-mediated transport	0.110403	0.133464	1
ABC transporters in lipid homeostasis	0.110403	0.133116	1
Synthesis, secretion, and inactivation of Glucagon-like Peptide-1 (GLP-1)	0.110523	0.132914	1
GPCR downstream signalling	0.110583	0.132642	1
Surfactant metabolism	0.110642	0.132371	1
Incretin synthesis, secretion, and inactivation	0.110642	0.13203	1
Cardiac conduction	0.110642	0.13169	1
PI Metabolism	0.110642	0.131352	1
Cytoprotection by HMOX1	0.110702	0.131087	1
Visual phototransduction	0.110762	0.130824	1
Synthesis of bile acids and bile salts	0.110762	0.130491	1
Iron uptake and transport	0.110882	0.1303	1
Transcriptional regulation of pluripotent stem cells	0.111121	0.130251	1
WNT ligand biogenesis and trafficking	0.111301	0.130132	1
Peptide ligand-binding receptors	0.111361	0.129874	1
Bile acid and bile salt metabolism	0.111361	0.129548	1
Platelet activation, signaling and aggregation	0.111421	0.129292	1
Platelet homeostasis	0.11178	0.129385	1
Regulated Necrosis	0.111899	0.1292	1
Glycerophospholipid biosynthesis	0.111959	0.128948	1
Free fatty acids regulate insulin secretion	0.112079	0.128765	1
Cell surface interactions at the vascular wall	0.112438	0.128858	1
Class B/2 (Secretin family receptors)	0.112497	0.128608	1
Leishmania parasite growth and survival	0.112557	0.128359	1
Anti-inflammatory response favouring Leishmania parasite infection	0.112557	0.128044	1
Toll-like Receptor Cascades	0.112737	0.127934	1
Class A/1 (Rhodopsin-like receptors)	0.112737	0.127621	1
PP2A-mediated dephosphorylation of key metabolic factors	0.112737	0.12731	1
ChREBP activates metabolic gene expression	0.112737	0.127	1
Cellular response to chemical stress	0.112856	0.126826	1
Insulin effects increased synthesis of Xylulose-5-Phosphate	0.112856	0.126519	1
Signaling by WNT	0.112856	0.126213	1
Peptide hormone metabolism	0.113035	0.126109	1
TP53 Regulates Metabolic Genes	0.113155	0.125939	1
Muscle contraction	0.113454	0.125969	1
Phospholipid metabolism	0.113514	0.125734	1
ABC-family proteins mediated transport	0.114231	0.126226	1
Programmed Cell Death	0.114589	0.126321	1
Reuptake of GABA	0.114828	0.126284	1
GABA synthesis, release, reuptake and degradation	0.114828	0.125984	1
Leishmania infection	0.115306	0.12621	1
Na+/Cl- dependent neurotransmitter transporters	0.115903	0.126564	1
GPCR ligand binding	0.116022	0.126396	1
Ion channel transport	0.116142	0.126229	1
Pentose phosphate pathway	0.116619	0.126451	1
Signaling by GPCR	0.116619	0.126156	1
Neurotransmitter release cycle	0.117454	0.126763	1
Regulation of insulin secretion	0.117752	0.126789	1
Organelle biogenesis and maintenance	0.118408	0.127199	1
Metabolism of steroids	0.118944	0.12748	1
Glycogen metabolism	0.119421	0.127695	1
Signaling by Interleukins	0.123943	0.132224	1
Fatty acid metabolism	0.124002	0.131984	1
Axon guidance	0.125071	0.132816	1
Nervous system development	0.12614	0.133644	1
Signaling by Receptor Tyrosine Kinases	0.126377	0.13359	1
Integration of energy metabolism	0.126614	0.133536	1
Fructose catabolism	0.127267	0.133919	1
Transmission across Chemical Synapses	0.127326	0.133678	1
Fructose metabolism	0.127385	0.133438	1
Transport of inorganic cations/anions and amino acids/oligopeptides	0.127682	0.133446	1
Regulation of gene expression in beta cells	0.130762	0.136358	1
Transport of bile salts and organic acids, metal ions and amine compounds	0.131058	0.136359	1
Glycolysis	0.131768	0.136791	1
Glucose metabolism	0.132005	0.13673	1
Regulation of beta-cell development	0.132064	0.136485	1
Hemostasis	0.134546	0.138741	1
Neuronal System	0.135727	0.139648	1
Sensory Perception	0.140324	0.144057	1
Amino acid and derivative metabolism	0.141089	0.144522	1
Adaptive Immune System	0.142676	0.145826	1
Carbohydrate metabolism	0.143264	0.146104	1
Cytokine Signaling in Immune system	0.144556	0.147098	1
Metabolism of lipids	0.146669	0.14892	1
SLC-mediated transmembrane transport	0.155967	0.158015	1
Innate Immune System	0.160975	0.162733	1
Developmental Biology	0.177523	0.17907	1
Transport of small molecules	0.182352	0.183541	1
Signaling Pathways	0.207809	0.208711	1
Immune System	0.21221	0.21267	1
Metabolism	0.218003	0.218003	1
1924
2017
2018
2036
2054
2058
2062
2073
2074
2075
2080
2132
2137
2149
2153
2154
2196
2216
2294
2307
2334
2344
2366
2402
2561
2647
2933
3017
3464
3542
3645

## Sheet: GSE16759-UpRegulatedEnr
	Enrichment Results using the list of relevant Up Regulated DEGs from data set GSE16759
PathwayID	PathwayName	ProteinsIntersection	Pvalue	FDRCorrection	BonferroniCorrection	Proteins	GenesSymbols	NumberofProteinsinthePathway
Pathway2415	PERK regulates gene expression	2	4.80598e-05	0.0233571	0.0233571	[P13500, P08243, P10145, P35638, P08833, Q15011, P18847, P18848, O95453, Q8IU60, Q92945, Q9NQT5, Q13868, Q9Y3B2, Q96B26, Q15024, Q5RKV6, Q06265, Q9NQT4, Q9NPD3, Q9Y2L1, P18850, P25208, P23511, Q13952, P17676, P53567, Q9NZJ5, P20042, P05198, P41091, Q9BUX1, Q96RU7, Q9Y2D1, P15336, Q13322, P11021]	[SCYA2, MCP1, CCL2, TS11, ASNS, IL8, CXCL8, GADD153, CHOP10, CHOP, DDIT3, IBP1, IGFBP1, MIF1, KIAA0025, HERP, HERPUD1, ATF3, TXREB, CREB2, ATF4, DAN, PARN, NUDT20, DCP2, FUBP2, KHSRP, CGI-102, RRP40, EXOSC3, RRP4, EXOSC2, CGI-108, CSL4, EXOSC1, RRP43, OIP2, EXOSC8, RRP42, KIAA0116, EXOSC7, MTR3, EXOSC6, PMSCL1, EXOSC9, RRP46, CML28, EXOSC5, SKI6, RRP41, EXOSC4, RRP44, KIAA1008, DIS3, ATF6, HAP3, …	37
Pathway265	Signaling Pathways	6	0.000109964	0.0267213	0.0534425	[P36897, P62942, Q9P2M7, Q05513, Q9NPB6, Q8TEW0, Q6ZSZ5, P61586, Q9Y624, Q9HCE7, P37173, P01137, P0CG48, P62987, P62979, P0CG47, P22681, Q14766, P26012, P06756, P18084, P05106, P05556, P53708, P18564, Q8N2S1, P84022, Q15796, O95405-1, Q96PU5, O15105, Q13145, Q969W9, Q9HAU4, O14980, Q9Y4E8, Q9Y5K5, P62140, P36873, P62136, O75807, Q9Y3F4, Q9UNE7, Q9NYA4, Q9NS15, P61812, P10600, Q13485, Q15843, P610…	[SKR4, ALK5, TGFBR1, FKBP12, FKBP1, FKBP1A, KIAA1319, CGN, PKC2, PRKCZ, PAR6A, PARD6A, PAR3A, PAR3, PARD3, KIAA0521, ARHGEF18, RHO12, ARHA, ARH12, RHOA, UNQ264/PRO301, JCAM, JAM1, F11R, KIAA1625, SMURF1, TGFBR2, TGFB, TGFB1, UBC, UBCEP2, UBA52, UBCEP1, UBA80, RPS27A, UBB, RNF55, CBL2, CBL, LTBP1, ITGB8, VTNR, VNRA, MSK8, ITGAV, ITGB5, GP3A, ITGB3, MSK12, MDF2, FNRB, ITGB1, ITGA8, ITGB6, LTBP4, MA…
AP1, STK14B, RPS6KB2, NAK1, HMR, GFRP1, NR4A1, MMP13, FOXO6, ING5, EAF6, CENP-28, C1orf149, MEAF6, KIAA1286, BRPF3, BRPF2, BRL, BRD1, BR140, BRPF1, KAT6A, MOZ, ZNF220, ATM, DYRK2, JMY, C20orf104, GTSE1, DAP6, BING2, DAXX, RAD53, CHK2, CDS1, CHEK2, CYCG1, CCNG, CCNG1, KIAA1608, FAM31A, DENND1A, FAM31B, C1orf218, DENND1B, FAM31C, DENND1C, RABGDIB, GDI2, GDIL, RABGDIA, OPHN2, REP2, CHML, TCD, REP1, …	3464
Pathway2410	Unfolded Protein Response (UPR)	2	0.000333012	0.0539479	0.161844	[O75460, P11021, P17861-2, Q86TM6, Q06210, Q96FC9, Q9Y6X1, Q969H8, Q9Y490, Q9NWM8, P08240, Q13217, O43731, Q93075, Q92935, Q92611, P02545, O95070, Q14999, Q9HCU5, O14653, P29353, Q9UBQ6, O14595, P51858, Q14554, O94979, P0C869, Q9UBS4, P49748, O14773, Q9Y4L1, O76024, P0DMM9, Q14203, P49840, P61421, P35611, Q9Y5M8, O43909, Q15084, Q13105, Q8N6T3, Q15173, Q9UBS3, P43307, Q9H2G4, Q9BQ90, Q5MNZ9, Q9P0…	[IRE1, ERN1, GRP78, HSPA5, XBP2, TREB5, XBP1, KIAA1810, HRD1, SYVN1, GFPT, GFAT, GFPT1, KRG2, CHLR1, CHL1, DDX11, RAMP4, SERP1, C19orf10, MYDGF, TLN, KIAA1027, TLN1, UNQ322/PRO381, FKBP22, FKBP14, SRPR, SRPRA, PRKRI, P58IPK, DNAJC3, KDELR3, KIAA0218, TATDN2, EXTL, EXTL1, KIAA0212, EDEM, EDEM1, LMN1, LMNA, YIF1, HYIF1P, 54TM, YIF1A, KIAA0076, CUL7, SEC12, PREB, GS27, GOSR2, SHCA, SHC, SHC1, EXTR2,…	97
Pathway377	Neurophilin interactions with VEGF and VEGFR	1	0.0011422	0.138778	0.555111	[O60462, P17948, O14786, P35968]	[VEGF165R2, NRP2, VEGFR1, FRT, FLT, FLT1, VEGF165R, NRP, NRP1, VEGFR2, FLK1, KDR]	4
Pathway2412	ATF6 (ATF6-alpha) activates chaperone genes	1	0.00285334	0.277344	1	[P18850, P14625, P18848, P11021, P25208, P23511, Q13952, P17861-2, P35638, P27797]	[ATF6, TRA1, GRP94, HSP90B1, TXREB, CREB2, ATF4, GRP78, HSPA5, HAP3, NFYB, NFYA, NFYC, XBP2, TREB5, XBP1, GADD153, CHOP10, CHOP, DDIT3, CRTC, CALR]	10
Pathway2411	ATF6 (ATF6-alpha) activates chaperones	1	0.00342313	0.277274	1	[P17861-2, P14625, P27797, P35638, P11021, P18850, P18848, P25208, P23511, Q13952, Q14703, O43462]	[XBP2, TREB5, XBP1, TRA1, GRP94, HSP90B1, CRTC, CALR, GADD153, CHOP10, CHOP, DDIT3, GRP78, HSPA5, ATF6, TXREB, CREB2, ATF4, HAP3, NFYB, NFYA, NFYC, SKI1, S1P, KIAA0091, MBTPS1, S2P, MBTPS2]	12
Pathway2416	ATF4 activates genes in response to endoplasmic reticulum stress	1	0.0076874	0.533725	1	[P18848, P13500, O95453, Q8IU60, Q92945, Q9NQT5, Q13868, Q9Y3B2, Q96B26, Q15024, Q5RKV6, Q06265, Q9NQT4, Q9NPD3, Q9Y2L1, P10145, P35638, P18850, P25208, P23511, Q13952, P18847, P08833, Q15011, P17676, P53567, P08243]	[TXREB, CREB2, ATF4, SCYA2, MCP1, CCL2, DAN, PARN, NUDT20, DCP2, FUBP2, KHSRP, CGI-102, RRP40, EXOSC3, RRP4, EXOSC2, CGI-108, CSL4, EXOSC1, RRP43, OIP2, EXOSC8, RRP42, KIAA0116, EXOSC7, MTR3, EXOSC6, PMSCL1, EXOSC9, RRP46, CML28, EXOSC5, SKI6, RRP41, EXOSC4, RRP44, KIAA1008, DIS3, IL8, CXCL8, GADD153, CHOP10, CHOP, DDIT3, ATF6, HAP3, NFYB, NFYA, NFYC, ATF3, IBP1, IGFBP1, MIF1, KIAA0025, HERP, HER…	27
Pathway645	TNFR1-induced NFkappaB signaling pathway	1	0.0088218	0.535924	1	[Q13077, Q13489, Q13490, P98170, Q12933, Q13546, Q15628, P19438, P01375, P63244, Q9H0F6, Q9BYM8, Q96EP0, O15111, Q9Y6K9, O14920, O75604, Q13107, P21580, Q9NQC7, Q6GQQ9, Q9UK80, Q15750, Q9NYJ8, Q8N5C8, O43318, Q96DZ5, P0CG48, P62987, P62979, P0CG47]	[EBI6, TRAF1, RNF49, MIHC, API2, BIRC3, RNF48, MIHB, API1, BIRC2, IAP3, BIRC4, API3, XIAP, TRAP3, TRAF2, RIP1, RIP, RIPK1, TRADD, TNFR1, TNFAR, TNFRSF1A, TNFSF2, TNFA, TNF, PIG21, HLC7, GNB2L1, RACK1, PSEC0216, SIPL1, SHARPIN, XAP4, ZIBRA, RNF31, TCF16, IKKA, CHUK, NEMO, FIP3, IKBKG, IKKB, IKBKB, UBP41, USP2, UNPH, UNP, USP4, OTUD7C, TNFAIP3, HSPC057, KIAA0849, CYLD1, CYLD, ZA20D1, OTUD7B, PP1490…	31
Pathway530	Signaling by Hippo	1	0.00910522	0.491682	1	[Q9H4B6, Q13188, Q7L9L4, Q9H8S9, O95835, Q9NRM7, Q9Y2J4, Q4VCS5-1, Q8IY63, P46937, P31946, Q9GZV5, O14641, P62258, Q13043, Q15562, P28347, Q15561, Q99594, P29279, Q99593, Q92831, P43694, Q86Z02, Q9H2X6, P52952, P01160, P42574, Q9UDY2, Q07157, O75161, Q8IX03]	[WW45, SAV1, MST2, KRS1, STK3, MOBKL1A, MOB4A, MOB1B, MOB1A, MOB4B, MOBK1B, C2orf6, WARTS, LATS1, KPM, LATS2, KIAA0989, AMOTL2, KIAA1071, AMOT, AMOTL1, YAP65, YAP1, YWHAB, TAZ, WWTR1, DVL2, YWHAE, MST1, KRS2, STK4, TEF4, TEAD2, TEF1, TCF13, TEAD1, TEF3, TCF13L1, RTEF1, TEAD4, TEF5, TEAD5, TEAD3, IGFBP8, HCS24, CTGF, CCN2, TBX5, PCAF, KAT2B, GATA4, NBAK2, MYAK, KIAA0630, HIPK1, HIPK2, NKX2E, NKX2.…	32
Pathway762	Calnexin/calreticulin cycle	1	0.00995504	0.483815	1	[P0CG48, P62987, P62979, P0CG47, Q9UKM7, Q9BV94, Q9NYU1, Q9NYU2, P27797, P27824, P30101, Q14697, P14314, P49257, Q8NI22, Q9UBV2, Q8WU17, Q96GF1, O60337, Q9UKV5, Q86TM6, Q99942, O60858, O00237, Q9GZP9, Q13438, Q8NFI3, Q96IV0, P62191, Q9BUN8, P55072, P54727, Q04323, Q9BZQ6, Q92611]	[UBC, UBCEP2, UBA52, UBCEP1, UBA80, RPS27A, UBB, UNQ747/PRO1477, MAN1B1, UNQ573/PRO1135, C20orf49, C20orf31, EDEM2, UGT2, UGCGL2, UGGT2, UGTR, GT, UGT1, UGGT1, UGCGL1, CRTC, CALR, CANX, GRP58, ERP60, ERP57, PDIA3, KIAA0088, G2AN, GANAB, G19P1, PRKCSH, F5F8D, ERGIC53, LMAN1, SDNSF, MCFD2, UNQ128/PRO1063, TSA305, SEL1L, TRC8, RNF139, RNF185, RNF176, MARCH6, MARCHF6, TEB4, KIAA0597, RNF45, AMFR, KIA…	35
Pathway763	ER Quality Control Compartment (ERQC)	1	0.00995504	0.439832	1	[Q9UKM7, Q9BV94, Q9NYU1, Q9NYU2, P27797, P27824, P30101, Q14697, P14314, P49257, Q8NI22, Q9UBV2, Q8WU17, Q96GF1, O60337, Q9UKV5, Q86TM6, Q99942, O60858, O00237, Q9GZP9, Q13438, P0CG48, P62987, P62979, P0CG47, Q8NFI3, Q96IV0, P62191, Q9BUN8, P55072, P54727, Q04323, Q9BZQ6, Q92611]	[UNQ747/PRO1477, MAN1B1, UNQ573/PRO1135, C20orf49, C20orf31, EDEM2, UGT2, UGCGL2, UGGT2, UGTR, GT, UGT1, UGGT1, UGCGL1, CRTC, CALR, CANX, GRP58, ERP60, ERP57, PDIA3, KIAA0088, G2AN, GANAB, G19P1, PRKCSH, F5F8D, ERGIC53, LMAN1, SDNSF, MCFD2, UNQ128/PRO1063, TSA305, SEL1L, TRC8, RNF139, RNF185, RNF176, MARCH6, MARCHF6, TEB4, KIAA0597, RNF45, AMFR, KIAA1810, HRD1, SYVN1, RMA1, NG2, G16, RNF5, RNF77,…	35
Pathway607	RHOH GTPase cycle	1	0.0105212	0.42611	1	[Q15669, Q9P286, P43403, Q15758, P11182, Q6IAA8, Q9BXS4, P41240, Q13153, Q9BXB4, Q99707, O96013, P51149, Q03135, Q9BZH6, Q9Y6M7, P14923, Q9BZF9, Q6GYQ0, Q16643, Q9UNZ2, O75116, Q9NQU5, Q15836, Q13464, Q658Y4, Q8TAA9, P27105, P68363, P55072, Q13177, O75323, P02786, P06239, Q99819, P52565, P52566]	[TTF, ARHH, RHOH, PAK7, KIAA1264, PAK5, SRK, ZAP70, RDRC, SLC1A5, M7V1, RDR, BCATE2, DBT, PP7157, PDRO, C11orf59, LAMTOR1, UNQ169/PRO195, HSPC001, C1orf8, TMEM59, CSK, PAK1, OSBP12, ORP11, OSBPL11, MTR, KIAA1142, PAK4, RAB7, RAB7A, CAV, CAV1, WDR15, KIAA1351, BRWD2, WDR11, NBCn1, DP3, CTNNG, JUP, KIAA1561, UACA, TULIP1, KIAA0884, GARNL1, RALGAPA1, D0S117E, DBN1, UBXN2C, NSFL1C, KIAA0619, ROCK2, P…	37
Pathway2399	Response of EIF2AK1 (HRI) to heme deficiency	1	0.0105212	0.393332	1	[P18848, Q13322, P20042, P05198, P41091, Q9Y2D1, P35638, P53567, P17676, P18847, Q9BUX1, Q96RU7, P08243, P13500, P18850, P25208, P23511, Q13952, P08833, O95453, Q8IU60, Q92945, Q9NQT5, Q13868, Q9Y3B2, Q96B26, Q15024, Q5RKV6, Q06265, Q9NQT4, Q9NPD3, Q9Y2L1, P10145, Q15011, P15336, Q9BQI3, O75807]	[TXREB, CREB2, ATF4, KIAA0207, GRBIR, GRB10, EIF2B, EIF2S2, EIF2A, EIF2S1, EIF2G, EIF2S3, ATFX, ATF5, GADD153, CHOP10, CHOP, DDIT3, CEBPG, PP9092, TCF5, CEBPB, ATF3, BOTCH, CHAC1, NIPK, TRIB3, C20orf97, TRB3, TS11, ASNS, SCYA2, MCP1, CCL2, ATF6, HAP3, NFYB, NFYA, NFYC, IBP1, IGFBP1, DAN, PARN, NUDT20, DCP2, FUBP2, KHSRP, CGI-102, RRP40, EXOSC3, RRP4, EXOSC2, CGI-108, CSL4, EXOSC1, RRP43, OIP2, EX…	37
Pathway761	N-glycan trimming in the ER and Calnexin/Calreticulin cycle	1	0.0105212	0.365237	1	[P30101, P27797, P27824, P0CG48, P62987, P62979, P0CG47, Q9UKM7, Q9BV94, Q9NYU1, Q9NYU2, Q14697, P14314, P49257, Q8NI22, Q9UBV2, Q8WU17, Q96GF1, O60337, Q9UKV5, Q86TM6, Q99942, O60858, O00237, Q9GZP9, Q13438, Q8NFI3, Q96IV0, P62191, Q9BUN8, P55072, P54727, Q04323, Q9BZQ6, Q92611, Q14165, Q13724]	[GRP58, ERP60, ERP57, PDIA3, CRTC, CALR, CANX, UBC, UBCEP2, UBA52, UBCEP1, UBA80, RPS27A, UBB, UNQ747/PRO1477, MAN1B1, UNQ573/PRO1135, C20orf49, C20orf31, EDEM2, UGT2, UGCGL2, UGGT2, UGTR, GT, UGT1, UGGT1, UGCGL1, KIAA0088, G2AN, GANAB, G19P1, PRKCSH, F5F8D, ERGIC53, LMAN1, SDNSF, MCFD2, UNQ128/PRO1063, TSA305, SEL1L, TRC8, RNF139, RNF185, RNF176, MARCH6, MARCHF6, TEB4, KIAA0597, RNF45, AMFR, KIA…	37
Pathway2040	Defective B3GALTL causes PpS	1	0.0108042	0.350057	1	[Q6Y288, Q76LX8, P59510, Q6UY14, Q6ZMM2, P82987, P07996, A2VEC9, Q8TE60, Q9UP79, Q9P2N4, Q13591, Q9UKP5, Q9HCB6, Q8N6G6, O95450, Q9UKP4, Q9UNA0, Q8TE58, Q6ZMP0, Q9NS62, P35442, Q9UHI8, Q9P283, Q9H324, Q8IVN8, P27918, O15072, Q8TE59, Q8TE56, Q9C0I4, Q9UPZ6, Q86TH1, Q8TE57, Q8WXS8, O75173, Q9BUD6, P58397]	[B3GTL, B3GALTL, B3GLCT, UNQ6102/PRO20085, C9orf8, ADAMTS13, ADAMTS20, UNQ2803/PRO34012, PP1396, TSRC1, ADAMTSL4, THSD6, ADAMTSL5, KIAA1233, ADAMTSL3, TSP1, TSP, THBS1, SSPO, KIAA2036, SSPOP, ADAMTS21, ADAMTS18, METH2, ADAMTS8, KIAA1312, ADAMTS9, SEMAF, SEMA5A, ADAMTS6, VSGP, KIAA0762, SPON1, UNQ528/PRO1071, C9orf94, ADAMTSR1, ADAMTSL1, PCPNI, PCINP, ADAMTS2, ADAMTS7, ADMP2, ADAMTS11, ADAMTS5, AD…	38
Pathway772	O-glycosylation of TSR domain-containing proteins	1	0.0110871	0.336772	1	[Q6Y288, Q9UNA0, Q9UKP5, Q76LX8, O75173, Q8IVN8, P82987, P27918, Q9UPZ6, Q9NS62, Q6UY14, Q6ZMP0, A2VEC9, P59510, O15072, Q8TE59, Q8TE58, O95450, Q8TE57, Q8N6G6, Q9P2N4, Q9BUD6, P07996, Q9UKP4, Q9P283, Q86TH1, P35442, Q8TE56, P58397, Q8TE60, Q6ZMM2, Q9H324, Q8WXS8, Q9C0I4, Q9HCB6, Q9UHI8, Q13591, Q9UP79, Q9Y2G5]	[B3GTL, B3GALTL, B3GLCT, ADMP2, ADAMTS11, ADAMTS5, ADAMTS6, UNQ6102/PRO20085, C9orf8, ADAMTS13, UNQ769/PRO1563, KIAA0688, ADAMTS4, RPESP, C8orf84, SBSPON, KIAA1233, ADAMTSL3, PFC, CFP, KIAA0960, THSD7A, UNQ3010/PRO9769, TMTSP, THSD1, UNQ2803/PRO34012, PP1396, TSRC1, ADAMTSL4, UNQ9334/PRO34005, THSD4, SSPO, KIAA2036, SSPOP, ADAMTS20, KIAA0366, ADAMTS3, ADAMTS19, ADAMTS15, PCPNI, PCINP, ADAMTS2, KI…	39
Pathway648	Regulation of TNFR1 signaling	1	0.0125006	0.357371	1	[P19438, P01375, Q8WXG6-5, Q8WXG6-3, Q14790, Q12933, Q15628, Q13546, Q13158, O15519-1, P48023, P25445, P50591, O00220, O14763, P63244, O15111, Q9Y6K9, O14920, Q96DZ5, Q13489, Q13490, P98170, Q9NQC7, Q13077, P21580, Q86VP1, P16767, Q8TCT7, Q8TCT8, P0CG48, P62987, P62979, P0CG47, O75604, Q13107, Q6GQQ9, Q9UK80, P07385, P15059, Q9H0F6, Q9BYM8, Q96EP0, Q96BN8]	[TNFR1, TNFAR, TNFRSF1A, TNFSF2, TNFA, TNF, KIAA0358, IG20, DENN, MADD, MCH5, CASP8, TRAP3, TRAF2, TRADD, RIP1, RIP, RIPK1, GIG3, MORT1, FADD, CASP8AP1, MRIT, CLARP, CASH, CFLAR, APT1LG1, TNFSF6, FASLG, CD95L, TNFRSF6, FAS1, APT1, FAS, TRAIL, APO2L, TNFSF10, TRAILR1, DR4, APO2, TNFRSF10A, DR5, TRAILR2, PIG21, HLC7, GNB2L1, RACK1, TCF16, IKKA, CHUK, NEMO, FIP3, IKBKG, IKKB, IKBKB, CLIPR59, CLIP3, …	44
Pathway819	Immune System	4	0.0126036	0.340298	1	[Q96P20, Q9H3M7, P08238, Q9Y2Z0, P10599, Q9ULZ3, Q99572, P05067, P09616, P29466, O15553, Q96RD7, O43586, P08311, P57764, P42574, Q96CF2, Q9BY43, Q9H444, Q96FZ7, Q9Y3E7, Q8WUX9, O43633, Q9UQN3, Q04206, Q00653, P19838, Q14116, P01584, P01583, P27930, P14778, 6972, 9704, P09601, P52616, P06179, P41785, Q9NPP4, O14862, Q9C000, Q07817, P10415, O43318, Q15750, Q8N5C8, Q9NYJ8, Q9Y6K9, O43353, Q9HC29, Q9…	[CIAS1, PYPAF1, NLRP3, NALP3, C1orf7, VDUP1, TXNIP, HSPCB, HSPC2, HSP90B, HSP90AB1, SUGT1, TRX1, TRX, TRDX, TXN, TMS1, CARD5, ASC, PYCARD, P2RX7, AD1, A4, APP, hla, hly, IL1BCE, IL1BC, CASP1, TRIM20, MEF, MEFV, UNQ2529/PRO6028, MRS1, PANX1, CD2BP1, PSTPIP1, CTSG, FKSG10, GSDMDC1, DFNA5L, GSDMD, CPP32, CASP3, SHAX3, CHMP4C, C14orf123, HSPC134, CHMP4A, SHAX1, C20orf178, CHMP4B, VPS20, CHMP6, NEDF, …
Pathway985	Interleukin-10 signaling	1	0.0127831	0.326979	1	[P29597, Q08334, P23458, Q13651, P22301, P40763, P01033, P19438, P20333, P51681, P41597, P21462, P18510, P25105, P32246, P01583, Q14116, P10145, P04141, P05231, P10147, P29459, P09341, O00626, P01375, P09919, P13501, P15018, P78556, P19875, P29460, P13500, P16619, P02778, Q99731, P01584, P13236, P09603, P14778, P05362, P33681, P42081, P06734, P27930, P35354]	[TYK2, D21S66, D21S58, CRFB4, IL10RB, JAK1B, JAK1A, JAK1, IL10R, IL10RA, IL10, APRF, STAT3, TIMP, CLGI, TIMP1, TNFR1, TNFAR, TNFRSF1A, TNFR2, TNFBR, TNFRSF1B, CMKBR5, CCR5, CMKBR2, CCR2, FPR1, IL1RA, IL1F3, IL1RN, PAFR, PTAFR, SCYAR1, CMKR1, CMKBR1, CCR1, IL1F1, IL1A, IL1F4, IGIF, IL18, IL8, CXCL8, GMCSF, CSF2, IFNB2, IL6, SCYA3, MIP1A, G0S19-1, CCL3, NKSF1, IL12A, CXCL1, A-152E5.1, SCYA22, MDC, …	45
Pathway2413	IRE1alpha activates chaperones	1	0.0141945	0.344925	1	[Q86TM6, Q06210, Q96FC9, Q9Y6X1, Q969H8, Q9Y490, Q9NWM8, P08240, Q13217, O43731, Q93075, Q92935, Q92611, P02545, O95070, Q14999, Q9HCU5, O14653, P29353, Q9UBQ6, O14595, P51858, Q14554, O94979, P0C869, Q9UBS4, P49748, O14773, Q9Y4L1, O76024, P0DMM9, Q14203, P49840, P61421, P35611, Q9Y5M8, O43909, Q15084, Q13105, Q8N6T3, Q15173, Q9UBS3, P43307, Q9H2G4, Q9BQ90, Q5MNZ9, Q9P0U4, P17861-2, O75460, P110…	[KIAA1810, HRD1, SYVN1, GFPT, GFAT, GFPT1, KRG2, CHLR1, CHL1, DDX11, RAMP4, SERP1, C19orf10, MYDGF, TLN, KIAA1027, TLN1, UNQ322/PRO381, FKBP22, FKBP14, SRPR, SRPRA, PRKRI, P58IPK, DNAJC3, KDELR3, KIAA0218, TATDN2, EXTL, EXTL1, KIAA0212, EDEM, EDEM1, LMN1, LMNA, YIF1, HYIF1P, 54TM, YIF1A, KIAA0076, CUL7, SEC12, PREB, GS27, GOSR2, SHCA, SHC, SHC1, EXTR2, EXTL2, SCP2, OS4, NIF2, CTDSP2, HMG1L2, HDGF…	50
Pathway2036	Diseases associated with O-glycosylation of proteins	1	0.0201025	0.46523	1	[O43505, O95461, Q685J3, Q02505, Q96DR8, Q9HC84, Q8WXI7, Q5SSG8, Q9H3R2, Q02817, Q8TAX7, Q8N307, P98088, Q9UKN1, Q7Z5P9, Q9H195, Q6W4X9, Q99102, P15941, Q8N387, Q96EU7, Q9NS00, Q14118, Q9UKY4, Q9Y6A1, Q14435, Q8IXK2, Q76LX8, P59510, Q6UY14, Q6ZMM2, P82987, P07996, A2VEC9, Q8TE60, Q9UP79, Q9P2N4, Q13591, Q9UKP5, Q9HCB6, Q8N6G6, O95450, Q9UKP4, Q9UNA0, Q8TE58, Q6ZMP0, Q9NS62, P35442, Q9UHI8, Q9P283…	[B3GNT6, B3GNT1, B4GAT1, LARGE, KIAA0609, LARGE1, MUC3, MUC17, MUC3A, UNQ590/PRO1160, SBEM, MUCL1, MUC5, MUC5B, CA125, MUC16, UNQ697/PRO1342, C6orf205, MUC21, UNQ6194/PRO20221, RECC, DRCC1, MUC13, SMUC, MUC2, MG2, MUC7, UNQ2782/PRO7170, KIAA1359, MUC20, MUC5AC, MUC11, MUC12, MUC19, MUC3B, MUC6, MUC4, PUM, MUC1, UNQ750/PRO1481, MUC15, COSMC, C1GALT1C1, MSTP143, HSPC067, UNQ273/PRO310, C1GALT1, DAG…	71
Pathway2391	Regulation of HSF1-mediated heat shock response	1	0.0212243	0.468864	1	[Q99543, P25685, Q99615, O75190, P11021, P34931, P0DMV8, Q96MM6, P38646, P17066, P54652, P48723, P11142, O95757, P0DMV9, P48741, P34932, O43301, Q0VDF9, Q53FT3, P27361, P28482, Q00613, P62258, Q8N163, Q96EB6, Q8NFH5, Q8N1F7, O75694, Q92621, Q96HA1, A8CG34, Q99567, Q96EE3-2, Q9UKX7, P78406, P35658, Q9NRG9, P57740, P55735, Q8WUM0, Q8NFH3, Q9BW27, Q12769, Q96EE3-1, Q8NFH4, P52948-5, Q9BTX1, P49792, …	[ZRF1, MPP11, MPHOSPH11, DNAJC2, HSPF1, HDJ1, DNAJ1, DNAJB1, TTC2, TPR2, DNAJC7, MSJ1, MRJ, HSJ2, DNAJB6, GRP78, HSPA5, HSPA1L, HSP72, HSX70, HSPA1, HSPA1A, C20orf60, HSPA12B, mt-HSP70, HSPA9B, GRP75, HSPA9, HSP70B', HSPA6, HSPA2, STCH, HSPA13, HSPA10, HSP73, HSC70, HSPA8, OSP94, APG1, HSPA4L, HSPA1B, HSP70B, HSPA7, APG2, HSPA4, KIAA0417, HSPA12A, HSP70L1, HSP60, HSPA14, C11orf73, HSPC138, HSPC17…	75
Pathway820	Adaptive Immune System	3	0.0243011	0.513493	1	[P30512, P01893, P30493, Q31610, P30504, P30466, Q95604, P16188, P30459, P30481, P30490, Q31612, P30484, P30487, P13746, P30453, P30483, P17693, Q04826, Q9TNN7, P03989, Q29865, P16189, P01892, P10321, P18463, P30443, P18462, P30510, P30495, Q29718, P18465, Q09160, P30491, P30498, P04439, P30457, P01891, Q29940, P30447, P30455, P30485, P30461, P30479, P30488, Q29836, Q07000, P30450, P30499, Q29963…	[HLAA, HLA-A, HLAH, HLA-H, CDABP0067, HLAB, HLA-B, HLAB, HLAC, HLA-C, HLA-JY3, D6S204, HLAG, HLA-6.0, HLA-G, HLAE, HLA-6.2, HLA-E, HLAF, HLA-5.4, HLA-F, HDCMA22P, CDABP0092, B2M, SARB, SARA2, SAR1B, SEC24B, KIAA0079, SEC24C, SEC24A, KIAA0755, SEC24D, SEC23A, SEC13A, HSPC334, SEC31A, HSPC275, KIAA0905, GRP58, ERP60, ERP57, PDIA3, CANX, GRP78, HSPA5, TAPA, NGS17, TAPBP, RING11, ABCB2, RING4, Y3, PS…
Pathway841	Antigen Presentation: Folding, assembly and peptide loading of class I MHC	1	0.0259791	0.526076	1	[O15533, P27797, P30101, P61769, P30512, P01893, P30493, Q31610, P30504, P30466, Q95604, P16188, P30459, P30481, P30490, Q31612, P30484, P30487, P13746, P30453, P30483, P17693, Q04826, Q9TNN7, P03989, Q29865, P16189, P01892, P10321, P18463, P30443, P18462, P30510, P30495, Q29718, P18465, Q09160, P30491, P30498, P04439, P30457, P01891, Q29940, P30447, P30455, P30485, P30461, P30479, P30488, Q29836…	[TAPA, NGS17, TAPBP, CRTC, CALR, GRP58, ERP60, ERP57, PDIA3, HDCMA22P, CDABP0092, B2M, HLAA, HLA-A, HLAH, HLA-H, CDABP0067, HLAB, HLA-B, HLAB, HLAC, HLA-C, HLA-JY3, D6S204, HLAG, HLA-6.0, HLA-G, HLAE, HLA-6.2, HLA-E, HLAF, HLA-5.4, HLA-F, RING11, ABCB2, RING4, Y3, PSF1, SARB, SARA2, SAR1B, SEC24B, KIAA0079, SEC24C, SEC24A, KIAA0755, SEC24D, SEC23A, SEC13A, HSPC334, SEC31A, HSPC275, KIAA0905, CANX…	92
Pathway2387	Cellular response to heat stress	1	0.026816	0.521304	1	[P08238, P07900, Q00613, Q15185, P55072, Q9UBN7, P68104, P62258, O75506, P27694, P35244, P15927, Q9UJY1, P34931, P0DMV9, P0DMV8, P11142, P25685, P02511, Q02790, P54652, Q09472, Q92793, Q9UQM7, Q13554, Q13555, Q13557, Q96B36, P42345, Q8N122, Q9BVC4, Q0VDF9, P48741, P17066, O43301, P34932, P38646, P48723, Q96MM6, P11021, O95757, Q53FT3, Q96EB6, Q8N163, Q99543, Q99615, O75190, P27361, P28482, Q8NFH5…	[HSPCB, HSPC2, HSP90B, HSP90AB1, HSPCA, HSPC1, HSP90A, HSP90AA1, HSTF1, HSF1, TEBP, P23, PTGES3, VCP, JM21, KIAA0901, HDAC6, LENG7, EF1A, EEF1A, EEF1A1, YWHAE, HSF1BP, HSBP1, RPA70, REPA1, RPA1, RPA14, REPA3, RPA3, RPA34, RPA32, REPA2, RPA2, HSP22, CRYAC, HSPB8, E2IG1, PP1629, HSPA1L, HSP72, HSPA1B, HSX70, HSPA1, HSPA1A, HSPA10, HSP73, HSC70, HSPA8, HSPF1, HDJ1, DNAJ1, DNAJB1, HSPB5, CRYA2, CRYAB…	95
Pathway253	Degradation of the extracellular matrix	1	0.0318243	0.59487	1	[P16035, P50281, P08253, P03956, P09238, P08254, P24347, P01033, P14780, P45452, P09237, P51511, Q9Y5R2, P51512, Q9ULZ9, Q9NPA2, P22894, P39060, P07477, P00747, P08246, P23946, P08311, P07478, P03952, Q15661, P17538, O60911, P43235, P09958, Q9BQ16, P20151, Q6GPI1, Q9BXS0, Q96A83, Q9UMD9, P20849, Q14050, Q14055, Q05707, Q86Y22, Q5TAT6, Q07092, P39059, Q99715, Q14993, P39900, Q99542, P78536, O14672…	[TIMP2, MMP14, CLG4A, MMP2, CLG, MMP1, STMY2, MMP10, STMY1, MMP3, STMY3, MMP11, TIMP, CLGI, TIMP1, CLG4B, MMP9, MMP13, PUMP1, MPSL1, MMP7, MMP15, MT5MMP, MMP24, C8orf57, MMPX2, MMP16, MT4MMP, MMP17, MT6MMP, MMPL1, MMP20, MMP25, CLG1, MMP8, COL18A1, TRYP1, TRY1, TRP1, PRSS1, PLG, ELA2, ELANE, CYM, CYH, CMA1, CTSG, TRYP2, TRY2, PRSS2, KLK3, KLKB1, TPSB1, TPS2, TPS1, TPSAB1, CTRB, CTRB1, CTSV, UNQ26…	113
Pathway771	O-linked glycosylation	1	0.0321019	0.577834	1	[Q9UNA0, Q9UKP5, Q76LX8, O75173, Q8IVN8, P82987, P27918, Q9UPZ6, Q9NS62, Q6UY14, Q6ZMP0, A2VEC9, P59510, O15072, Q8TE59, Q8TE58, O95450, Q8TE57, Q8N6G6, Q9P2N4, Q9BUD6, P07996, Q9UKP4, Q9P283, Q86TH1, P35442, Q8TE56, P58397, Q8TE60, Q6ZMM2, Q9H324, Q8WXS8, Q9C0I4, Q9HCB6, Q9UHI8, Q13591, Q9UP79, Q6Y288, Q9Y2G5, Q685J3, Q02505, Q96DR8, Q9HC84, Q8WXI7, Q5SSG8, Q9H3R2, Q02817, Q8TAX7, Q8N307, P98088…	[ADMP2, ADAMTS11, ADAMTS5, ADAMTS6, UNQ6102/PRO20085, C9orf8, ADAMTS13, UNQ769/PRO1563, KIAA0688, ADAMTS4, RPESP, C8orf84, SBSPON, KIAA1233, ADAMTSL3, PFC, CFP, KIAA0960, THSD7A, UNQ3010/PRO9769, TMTSP, THSD1, UNQ2803/PRO34012, PP1396, TSRC1, ADAMTSL4, UNQ9334/PRO34005, THSD4, SSPO, KIAA2036, SSPOP, ADAMTS20, KIAA0366, ADAMTS3, ADAMTS19, ADAMTS15, PCPNI, PCINP, ADAMTS2, KIAA2029, ADAMTS16, UNQ528…	114
Pathway2383	Cellular responses to stress	3	0.0351241	0.609655	1	[P18848, P17676, P18847, Q13322, Q9BQI3, Q96RU7, P20042, P05198, P41091, P08243, P35638, P53567, Q9Y2D1, Q9BUX1, O75807, P13500, P18850, P25208, P23511, Q13952, P08833, O95453, Q8IU60, Q92945, Q9NQT5, Q13868, Q9Y3B2, Q96B26, Q15024, Q5RKV6, Q06265, Q9NQT4, Q9NPD3, Q9Y2L1, P10145, Q15011, P15336, Q16665, Q9Y2N7, Q99814, Q13617, Q15370, Q15369, P40337, P62877, P0CG48, P62987, P62979, P0CG47, A6NIX2…	[TXREB, CREB2, ATF4, PP9092, TCF5, CEBPB, ATF3, KIAA0207, GRBIR, GRB10, PRO1362, KIAA1369, HRI, EIF2AK1, NIPK, TRIB3, C20orf97, TRB3, EIF2B, EIF2S2, EIF2A, EIF2S1, EIF2G, EIF2S3, TS11, ASNS, GADD153, CHOP10, CHOP, DDIT3, CEBPG, ATFX, ATF5, BOTCH, CHAC1, GADD34, PPP1R15A, SCYA2, MCP1, CCL2, ATF6, HAP3, NFYB, NFYA, NFYC, IBP1, IGFBP1, DAN, PARN, NUDT20, DCP2, FUBP2, KHSRP, CGI-102, RRP40, EXOSC3, R…
Pathway2408	Response of EIF2AK4 (GCN2) to amino acid deficiency	1	0.0354271	0.59371	1	[P36578, P39023, Q92901, P63173, P62424, P84098, P62910, P18077, P62917, P46778, P62913, P46779, P61927, Q07020, P62899, P61313, P49207, P62829, P46776, Q02878, P61353, P18124, P62906, P62888, P47914, P42766, P62987, Q9Y3U8, P05388, Q02543, P61513, P62891, Q96EH5, Q9UNX3, P61254, P05386, P50914, P05387, P46777, P62750, Q96L21, P27635, Q969Q0, P83881, P40429, P32969, Q6P5R6, P35268, P62945, P26373…	[RPL1, RPL4, OK/SW-cl.32, RPL3, RPL3L, RPL38, SURF3, SURF-3, RPL7A, RPL19, PP9932, RPL32, GIG33, RPL35A, RPL8, RPL21, RPL11, RPL28, RPL37, RPL18, RPL31, TCBAP0781, EC45, RPL15, RPL34, RPL23, RPL27A, TXREB1, RPL6, RPL27, RPL7, NEDD6, RPL10A, RPL30, RPL29, RPL35, UBCEP2, UBA52, RPL36, RPLP0, RPL18A, RPL37A, RPL39, RPL39L1, RPL39L, RPL26P1, RPL26L1, RPL26, RRP1, RPLP1, RPL14, RPP2, D11S2243E, RPLP2,…	126
Pathway2379	Cellular responses to stimuli	3	0.0355681	0.576203	1	[P18848, P17676, P18847, Q13322, Q9BQI3, Q96RU7, P20042, P05198, P41091, P08243, P35638, P53567, Q9Y2D1, Q9BUX1, O75807, P13500, P18850, P25208, P23511, Q13952, P08833, O95453, Q8IU60, Q92945, Q9NQT5, Q13868, Q9Y3B2, Q96B26, Q15024, Q5RKV6, Q06265, Q9NQT4, Q9NPD3, Q9Y2L1, P10145, Q15011, P15336, Q16665, Q9Y2N7, Q99814, Q13617, Q15370, Q15369, P40337, P62877, P0CG48, P62987, P62979, P0CG47, A6NIX2…	[TXREB, CREB2, ATF4, PP9092, TCF5, CEBPB, ATF3, KIAA0207, GRBIR, GRB10, PRO1362, KIAA1369, HRI, EIF2AK1, NIPK, TRIB3, C20orf97, TRB3, EIF2B, EIF2S2, EIF2A, EIF2S1, EIF2G, EIF2S3, TS11, ASNS, GADD153, CHOP10, CHOP, DDIT3, CEBPG, ATFX, ATF5, BOTCH, CHAC1, GADD34, PPP1R15A, SCYA2, MCP1, CCL2, ATF6, HAP3, NFYB, NFYA, NFYC, IBP1, IGFBP1, DAN, PARN, NUDT20, DCP2, FUBP2, KHSRP, CGI-102, RRP40, EXOSC3, R…
Pathway2294	Platelet degranulation	1	0.0359804	0.564079	1	[Q01518, P07737, P62937, P23528, Q8NBX0, P05019, P01344, Q86UX7, P01133, Q9NUQ9, P02765, P04075, Q9Y6I9, P10124, P12259, Q14393, Q9BX10, P05067, Q8NBM8, P02763, P01127, P04085-1, P04217, P00746, P07996, P04275, Q9NXH8, P04196, P10600, P01137, P61812, P01033, P01023, Q13201, P10909, P02751, P49765, P15692, O43915, P49767, Q9UNF1, P00747, P05155, P19652, P05121, P14210, Q9UEU0, P09486, O00391, P004…	[CAP, CAP1, PFN1, CYPA, PPIA, CFL, CFL1, CGI-49, SCCPDH, IBP1, IGF1, PP1446, IGF2, URP2, MIG2B, KIND3, FERMT3, EGF, BM-009, FAM49B, CYRI, CYRIB, PRO2743, FETUA, AHSG, ALDA, ALDOA, UNQ337/PRO536, ZSIG11, TEX264, PRG1, PRG, SRGN, F5, AXLLG, GAS6, GTPBP2, AD1, A4, APP, PSEC0105, PCYOX1L, AGP1, ORM1, SIS, PDGF2, PDGFB, PDGF1, PDGFA, A1BG, PFD, DF, CFD, TSP1, TSP, THBS1, F8VWF, VWF, C9orf167, TOR4A, H…	128
Pathway2292	Response to elevated platelet cytosolic Ca2+	1	0.0373622	0.567438	1	[Q01518, P07737, P62937, P23528, P07602, Q9BWS9, P29622, Q14624, P49908, P35625, Q99969, Q06033, Q13103, Q08380, P02749, P56202, Q7L3B6, Q92520, P05452, Q16610, Q8NBX0, P05019, P01344, Q86UX7, P01133, Q9NUQ9, P02765, P04075, Q9Y6I9, P10124, P12259, Q14393, Q9BX10, P05067, Q8NBM8, P02763, P01127, P04085-1, P04217, P00746, P07996, P04275, Q9NXH8, P04196, P10600, P01137, P61812, P01033, P01023, Q132…	[CAP, CAP1, PFN1, CYPA, PPIA, CFL, CFL1, SAP1, GLBA, PSAP, SB139, PSEC0104, GL008, CHID1, PI4, KST, SERPINA4, SEPP1, SELP, SELENOP, TIMP3, TIG2, RARRES2, ITIH3, SPP24, SPP2, M2BP, LGALS3BP, B2G1, APOH, CTSW, HARC, CDC37B, CDC37L1, GS3786, ILEI, FAM3C, TNA, CLEC3B, ECM1, CGI-49, SCCPDH, IBP1, IGF1, PP1446, IGF2, URP2, MIG2B, KIND3, FERMT3, EGF, BM-009, FAM49B, CYRI, CYRIB, PRO2743, FETUA, AHSG, AL…	133
Pathway2002	Diseases of glycosylation	1	0.0409467	0.603033	1	[O43505, O95461, Q685J3, Q02505, Q96DR8, Q9HC84, Q8WXI7, Q5SSG8, Q9H3R2, Q02817, Q8TAX7, Q8N307, P98088, Q9UKN1, Q7Z5P9, Q9H195, Q6W4X9, Q99102, P15941, Q8N387, Q96EU7, Q9NS00, Q14118, Q9UKY4, Q9Y6A1, Q14435, Q8IXK2, Q76LX8, P59510, Q6UY14, Q6ZMM2, P82987, P07996, A2VEC9, Q8TE60, Q9UP79, Q9P2N4, Q13591, Q9UKP5, Q9HCB6, Q8N6G6, O95450, Q9UKP4, Q9UNA0, Q8TE58, Q6ZMP0, Q9NS62, P35442, Q9UHI8, Q9P283…	[B3GNT6, B3GNT1, B4GAT1, LARGE, KIAA0609, LARGE1, MUC3, MUC17, MUC3A, UNQ590/PRO1160, SBEM, MUCL1, MUC5, MUC5B, CA125, MUC16, UNQ697/PRO1342, C6orf205, MUC21, UNQ6194/PRO20221, RECC, DRCC1, MUC13, SMUC, MUC2, MG2, MUC7, UNQ2782/PRO7170, KIAA1359, MUC20, MUC5AC, MUC11, MUC12, MUC19, MUC3B, MUC6, MUC4, PUM, MUC1, UNQ750/PRO1481, MUC15, COSMC, C1GALT1C1, MSTP143, HSPC067, UNQ273/PRO310, C1GALT1, DAG…	146
Pathway644	TNF signaling	1	0.0434213	0.620669	1	[P01375, Q15628, Q13546, P19438, Q12933, Q13077, Q9NQC7, P0CG48, P62987, P62979, P0CG47, Q13489, Q13490, P98170, P21580, Q86VP1, O15519-1, Q14790, Q13158, Q9H0F6, Q9BYM8, Q96EP0, Q96BN8, Q96DZ5, P07385, P15059, Q8WXG6-5, Q8WXG6-3, P16767, P63244, O15111, Q9Y6K9, O14920, P48023, P25445, P50591, O00220, O14763, Q8TCT7, Q8TCT8, O75604, Q13107, Q6GQQ9, Q9UK80, Q15750, Q9NYJ8, Q8N5C8, O43318, O15519-2…	[TNFSF2, TNFA, TNF, TRADD, RIP1, RIP, RIPK1, TNFR1, TNFAR, TNFRSF1A, TRAP3, TRAF2, EBI6, TRAF1, HSPC057, KIAA0849, CYLD1, CYLD, UBC, UBCEP2, UBA52, UBCEP1, UBA80, RPS27A, UBB, RNF49, MIHC, API2, BIRC3, RNF48, MIHB, API1, BIRC2, IAP3, BIRC4, API3, XIAP, OTUD7C, TNFAIP3, PRO0105, T6BP, TAX1BP1, CASP8AP1, MRIT, CLARP, CASH, CFLAR, MCH5, CASP8, GIG3, MORT1, FADD, PSEC0216, SIPL1, SHARPIN, XAP4, ZIBRA…	155
Pathway2407	Cellular response to starvation	1	0.0505383	0.701761	1	[Q15382, Q9HB90, Q9NQL2, Q5VZM2, Q7L523, Q0VGL1, O43504, Q6IAA8, Q9Y2Q5, Q9UHA4, Q9UI12, Q9Y5K8, Q16864, P36543, Q96A05, P15313, P21281, Q96LB4, O95670, O75348, Q8NEY4, P21283, P38606, O15342, Q8NHE4, Q99437, Q8N8Y2, P61421, P27449, Q13488, Q9BVC4, P42345, Q8N122, Q9Y664, Q5T011, Q969R8, Q96MD2, Q8WTW4, O75140, Q12980, Q9NXC5, Q96EE3, P55735, Q6PJI9, Q96S15, A6NHX0, Q8WTX7, P58004, Q9Y6P5, Q8NBW4…	[RHEB2, RHEB, RRAGC, RRAGD, RRAGB, RRAGA, C7orf59, LAMTOR4, XIP, HBXIP, LAMTOR5, PP7157, PDRO, C11orf59, LAMTOR1, HSPC003, ROBLD3, MAPBPIP, LAMTOR2, PRO2783, MAPKSP1, MAP2K1IP1, LAMTOR3, CGI-11, ATP6V1H, VATD, ATP6M, ATP6V1D, VATF, ATP6S14, ATP6V1F, ATP6E2, ATP6E, ATP6V1E1, ATP6V1EL2, ATP6EL2, ATP6E1, ATP6V1E2, VPP3, VATB, ATP6B1, ATP6V1B1, ATP6B2, ATP6V1B2, ATP6G3, ATP6V1G3, NG38, ATP6G2, ATP6G,…	181
Pathway739	Post-translational protein modification	3	0.0650449	0.878106	1	[P55072, O60870, P0DP23, P13639, P11142, P68104, P38117, P15880, Q8IXQ9, Q9H867, Q5JPI9, Q8WVE0, Q8WXB1, Q7Z624, Q96G04, Q9BUU2, O60678, P02765, P19823, P35555, Q8WXD2, P13521, Q08431, O00255, Q9NQ76, P08582, P14625, P23327, P24821, P12644, P04070, P14314, P05060, P01210, P09382, P11047, Q14515, Q6P988, Q13316, O76061, P10451, Q02818, P24593, Q13217, Q14703, Q14393, P02787, P01042, Q9GZV9, P02671…	[VCP, KIN17, BTCD, KIN, CAM1, CAM, CALM, CALM1, EF2, EEF2, HSPA10, HSP73, HSC70, HSPA8, LENG7, EF1A, EEF1A, EEF1A1, FP585, ETFB, RPS4, RPS2, METTL20, C12orf72, ETFBKMT, METTL21D, C14orf138, VCPKMT, C10orf138, METTL10, EEF1AKMT2, N6AMT2, EEF1AKMT1, HCA557B, FAM119A, METTL21A, CLNMT, C2orf34, CAMKMT, SB153, FAM86A, EEF2KMT, LP8272, C16orf68, METTL22, HRMT1L3, PRMT3, PRO2743, FETUA, AHSG, IGHEP2, IT…
Pathway642	Death Receptor Signalling	1	0.0683938	0.898361	1	[P48023, P25445, Q13158, Q92851, Q14790, O15519-1, Q12933, Q15628, Q13546, P50591, O00220, O14763, O15519-2, Q76RF1, Q98325, Q15149, Q9Y572, P51572, O00429, P55957, P30419, O60443, P99999, Q07812, Q16611, P57764, Q9NQS1, O14727, P55211, Q9Y2G2, Q96GX9, Q9BZF9, P98170, Q9NR28, P27361, P28482, P55210, P42574, P08670, Q9HAW4, Q05397, O43903, Q02413, P49354, P25054, P10636, Q9UJU6, Q13177, A1A4S6, P0…	[APT1LG1, TNFSF6, FASLG, CD95L, TNFRSF6, FAS1, APT1, FAS, GIG3, MORT1, FADD, MCH4, CASP10, MCH5, CASP8, CASP8AP1, MRIT, CLARP, CASH, CFLAR, TRAP3, TRAF2, TRADD, RIP1, RIP, RIPK1, TRAIL, APO2L, TNFSF10, TRAILR1, DR4, APO2, TNFRSF10A, DR5, TRAILR2, CASH, CASP8AP1, ORF71, H-H2.2, MC159L, PLEC1, PLEC, RIP3, RIPK3, DXS1357E, BAP31, BCAP31, DRP1, DLP1, DNM1L, BID, NMT, NMT1, ICERE1, DFNA5, GSDME, CYC, …	247
Pathway1910	Diseases of metabolism	1	0.0689302	0.88158	1	[O75874, P00439, P05062, O15488, P54840, O95278, Q9UQK1, P46976, P13807, P0CG48, P62987, P62979, P0CG47, Q6VVB1, P10253, Q9BUM1, O43826, Q04446, P35575, P14410, P09848, P37837, P49247, P51688, P35475, P15848, P15586, Q12794, P16278, P08236, P34059, P54802, Q68CP4, P22304, Q7Z4W1, P50053, P01189, Q01718, P11686, P35247, Q8IWL2, Q8IWL1, P0C7M3, P07988, P15509, P32927, O95436, Q99758, Q07973, P23526…	[PICD, IDH1, PAH, ALDB, ALDOB, GYG2, GYS2, EPM2A, PPP1R5, PPP1R3C, GYG, GYG1, GYS, GYS1, UBC, UBCEP2, UBA52, UBCEP1, UBA80, RPS27A, UBB, EPM2B, NHLRC1, GAA, UGRP, G6PC3, TRG19, G6PT, SLC37A4, GBE1, G6PT, G6PC, G6PC1, SI, LPH, LCT, TALDOR, TALDO, TAL, TALDO1, RPI, RPIA, HSS, SGSH, IDUA, ARSB, GNS, LUCA1, HYAL1, ELNR1, GLB1, GUSB, GALNS, UFHSD1, NAGLU, TMEM76, HGSNAT, SIDS, IDS, SDR20C1, DCXR, KHK,…	249
Pathway431	Chemokine receptors bind chemokines	2	0.0812968	1.01308	1	[P46092, Q9Y4X3, Q9NRJ3, P50150, P63215, Q9UBI6, P50151, P61952, P59768, O14610, Q9P2W3, O60262, Q9UK08, P63218, P63211, Q9HAV0, P62873, P16520, O14775, P62879, P63096, A8MTJ3, P08754, P04899, P35462, P21917, Q9ULZ1, P35414, P22362, P51685, P49019, Q99731, O00585, P32248, Q7RTX0, Q8TE23, P41145, P35372, P41143, P01189, P01210, P01213, P30939, P47898, P28221, P28222, P28566, O00574, Q9H2A7, Q15391…	[GPR2, CCR10, SCYA27, ILC, CCL27, SCYA28, CCL28, GNGT4, GNG4, GNGT3, GNG3, GNG12, GNGT10, GNG10, GNGT11, GNG11, GNG2, GNGT8, GNG9, GNG8, GNGT2, GNG13, GNGT7, GNG7, GNGT9, GNGT5, GNG5, GNGT1, GNB4, GNB1, GNB3, GNB5, GNB2, GNAI1, GNAT3, GNAI3, GNAI2B, GNAI2, DRD3, DRD4, APEL, APLN, APJ, AGTRL1, APLNR, SCYA1, CCL1, CMKBRL2, CMKBR8, CKRL1, CCR8, HM74B, HCAR3, NIACR2, SCYA19, MIP3B, ELC, CCL19, UNQ784…	1699
Pathway373	VEGF binds to VEGFR leading to receptor dimerization	2	0.0821343	0.997932	1	[P35968, P49767, P15692, O43915, P15692-4, P19174, P12931-1, Q05655, P17252, Q05513, P05771, Q9NYA1, P20936, P01116-2, P01111, P01112, P01116-1, O43426, Q01968, Q15735, P49441, P29218, O14732, P32019, Q14642, Q14643, Q14571, Q14573, P16298, Q08209, P0DP23, P63098, O95644, Q12968, Q13469, O43865, Q13586, P48995, P48454, P05129, P25098, Q16566, Q96RR4, Q8N5S9, P16220, Q9UBK2, P20393, O15379, O75376…	[VEGFR2, FLK1, KDR, VEGFC, VEGF, VEGFA, FIGF, VEGFD, PLC1, PLCG1, SRC1, SRC, PKCD, PRKCD, PRKACA, PKCA, PRKCA, PKC2, PRKCZ, PRKCB1, PKCB, PRKCB, SPK, SPHK, SK1, SPHK1, RASA, GAP, RASA1, RASK2, KRAS2, KRAS, HRAS1, NRAS, HRAS, KIAA0910, SYNJ1, OCRL1, OCRL, PIPP, PIB5PA, INPP5J, INPP1, IMPA, IMPA1, IMP.18P, IMPA2, OCRL2, INPP5B, 5PTASE, INPP5A, INSP3R1, ITPR1, ITPR2, ITPR3, CNA2, CALNB, CALNA2, PPP3…	1709
Pathway372	VEGF ligand-receptor interactions	2	0.0821343	0.973592	1	[P35968, P49767, P15692, O43915, P35916, P49765, P49763, P17948, P15692-4, P19174, P12931-1, Q05655, P17252, Q05513, P05771, Q9NYA1, P20936, P01116-2, P01111, P01112, P01116-1, O43426, Q01968, Q15735, P49441, P29218, O14732, P32019, Q14642, Q14643, Q14571, Q14573, P16298, Q08209, P0DP23, P63098, O95644, Q12968, Q13469, O43865, Q13586, P48995, P48454, P05129, P25098, Q16566, Q96RR4, Q8N5S9, P16220…	[VEGFR2, FLK1, KDR, VEGFC, VEGF, VEGFA, FIGF, VEGFD, VEGFR3, FLT4, VRF, VEGFB, PLGF, PGFL, PGF, VEGFR1, FRT, FLT, FLT1, PLC1, PLCG1, SRC1, SRC, PKCD, PRKCD, PRKACA, PKCA, PRKCA, PKC2, PRKCZ, PRKCB1, PKCB, PRKCB, SPK, SPHK, SK1, SPHK1, RASA, GAP, RASA1, RASK2, KRAS2, KRAS, HRAS1, NRAS, HRAS, KIAA0910, SYNJ1, OCRL1, OCRL, PIPP, PIB5PA, INPP5J, INPP1, IMPA, IMPA1, IMP.18P, IMPA2, OCRL2, INPP5B, 5PTA…	1709
Pathway239	Extracellular matrix organization	1	0.0822508	0.951759	1	[P55001, Q13361, P15502, Q9UBX5, P06756, P18564, P08648, P05556, P05106, P35556, P35555, Q75N90, P23142, P98095, Q14766, Q9NS15, P61812, P01137, P10600, O95967, Q12805, P18084, P26012, P55083, P55081, P04004, P55082, Q8N2S1, P53708, Q14767, O95393, P12644, P18075, P12643, P43026, P09958, P58215, Q08397, P28300, Q96JB6, Q9Y4K0, P16035, P50281, P08253, P03956, P09238, P08254, P24347, P01033, P14780…	[MAGP1, MFAP2, MAGP2, MFAP5, ELN, UNQ184/PRO210, DANCE, FBLN5, VTNR, VNRA, MSK8, ITGAV, ITGB6, FNRA, ITGA5, MSK12, MDF2, FNRB, ITGB1, GP3A, ITGB3, FBN2, FBN, FBN1, KIAA1776, FBN3, PP213, FBLN1, FBLN2, LTBP1, LTBP3, TGFB2, TGFB, TGFB1, TGFB3, UNQ200/PRO226, FBLN4, EFEMP2, FBNL, FBLN3, EFEMP1, ITGB5, ITGB8, MFAP4, MFAP1, VTN, MFAP3, LTBP4, ITGA8, C14orf141, LTBP2, BMP10, DVR4, BMP2B, BMP4, OP1, BMP…	299
Pathway371	Signaling by VEGF	2	0.0837336	0.946385	1	[P04792, Q15080, P14598, P19878, P04839, P13498, P63000, P35968, P15692-4, P98077, P07900, P12931-1, Q05397, Q15464, P30530, Q9NP31, O43639, P16333, P05106, P06756, Q14289, Q13177, P60953, P06241, P56945, P52735, P15498, Q9UKW4, P49137, Q16644, Q15759, Q16539, P53778, O15264, P49023, P46108, Q9UQB8, Q92558, Q9Y6W5, Q9UPY6, Q7L576, Q96F07, Q8WUW1, P55160, Q9Y2A7, Q8IZP0, Q9NYB9, P42336, P42338, O0…	[HSP28, HSP27, HSPB1, SH3PXD4, NCF4, SH3PXD1A, NOXO2, NCF1, P67PHOX, NOXA2, NCF2, NOX2, CYBB, CYBA, MIG5, TC25, RAC1, VEGFR2, FLK1, KDR, VEGF, VEGFA, SHCB, SCK, SHC2, HSPCA, HSPC1, HSP90A, HSP90AA1, SRC1, SRC, FAK1, FAK, PTK2, SHB, UFO, AXL, VRAP, TSAD, SCAP, SH2D2A, GRB4, NCK2, NCK, NCK1, GP3A, ITGB3, VTNR, VNRA, MSK8, ITGAV, RAFTK, PYK2, FAK2, PTK2B, PAK2, CDC42, FYN, CRKAS, CASS1, CAS, BCAR1, …	1728
Pathway823	Translocation of ZAP-70 to Immunological synapse	2	0.0844949	0.933285	1	[P43403, P20963-1, P09693, P07766, P04435, P01850, P01733, P01848, P04437, P01737, A0A0A6YYK7, P04234, P20039, Q30134, P01912, Q29974, Q9GIY3, P13761, Q5Y7A7, P79483, Q30167, Q95IE3, Q9TQE0, P01920, Q30154, P01911, P04440, P05538, P04229, P13760, P13762, P20036, P01909, P01906, P01903, P06239, P01730, O43561, O75791, Q13094, Q08881, Q93033, P19174, P16885, Q6PIZ9, P42336, P42338, O00459, P27986, …	[SRK, ZAP70, TCRZ, T3Z, CD3Z, CD247, T3G, CD3G, T3E, CD3E, TRBV7-9, TRBC1, TCRBV8S1, TCRBV12S3, TRBV12-3, TCRA, TRAC, TRAV29DV5, TRAV8-4, TRAV19, T3D, CD3D, HLA-DRB1, HLA-DRB3, HLA-DQB, HLA-DQB1, HLA-DRB5, HLA-DP1B, HLA-DPB1, HLA-DXB, HLA-DQB2, HLA-DRB4, HLASB, HLA-DP1A, HLA-DPA1, HLA-DQA1, HLA-DXA, HLA-DQA2, HLA-DRA1, HLA-DRA, LCK, CD4, LAT, GRID, GRB2L, GADS, GRAP2, LCP2, LYK, EMT, ITK, V7, IGS…	1737
Pathway824	Generation of second messenger molecules	2	0.0846644	0.914375	1	[Q13094, O75791, O43561, P19174, Q93033, Q08881, P43403, P20963-1, P09693, P07766, P04435, P01850, P01733, P01848, P04437, P01737, A0A0A6YYK7, P04234, P20039, Q30134, P01912, Q29974, Q9GIY3, P13761, Q5Y7A7, P79483, Q30167, Q95IE3, Q9TQE0, P01920, Q30154, P01911, P04440, P05538, P04229, P13760, P13762, P20036, P01909, P01906, P01903, P06239, P01730, P16885, Q6PIZ9, P42336, P42338, O00459, P27986, …	[LCP2, GRID, GRB2L, GADS, GRAP2, LAT, PLC1, PLCG1, V7, IGSF2, EWI101, CD101, LYK, EMT, ITK, SRK, ZAP70, TCRZ, T3Z, CD3Z, CD247, T3G, CD3G, T3E, CD3E, TRBV7-9, TRBC1, TCRBV8S1, TCRBV12S3, TRBV12-3, TCRA, TRAC, TRAV29DV5, TRAV8-4, TRAV19, T3D, CD3D, HLA-DRB1, HLA-DRB3, HLA-DQB, HLA-DQB1, HLA-DRB5, HLA-DP1B, HLA-DPB1, HLA-DXB, HLA-DQB2, HLA-DRB4, HLASB, HLA-DP1A, HLA-DPA1, HLA-DQA1, HLA-DXA, HLA-DQA…	1739
Pathway822	Phosphorylation of CD3 and TCR zeta chains	2	0.0850886	0.89898	1	[P41240, Q9NWQ8, Q12913, P08575, P06239, P07766, P04234, P20963-1, P04435, P01850, P01733, P01848, P04437, P01737, A0A0A6YYK7, P09693, P01730, P20039, Q30134, P01912, Q29974, Q9GIY3, P13761, Q5Y7A7, P79483, Q30167, Q95IE3, Q9TQE0, P01920, Q30154, P01911, P04440, P05538, P04229, P13760, P13762, P20036, P01909, P01906, P01903, P43403, Q9Y2R2, O43561, O75791, Q13094, Q08881, Q93033, P19174, P16885, …	[CSK, PAG, CBP, PAG1, DEP1, PTPRJ, CD45, PTPRC, LCK, T3E, CD3E, T3D, CD3D, TCRZ, T3Z, CD3Z, CD247, TRBV7-9, TRBC1, TCRBV8S1, TCRBV12S3, TRBV12-3, TCRA, TRAC, TRAV29DV5, TRAV8-4, TRAV19, T3G, CD3G, CD4, HLA-DRB1, HLA-DRB3, HLA-DQB, HLA-DQB1, HLA-DRB5, HLA-DP1B, HLA-DPB1, HLA-DXB, HLA-DQB2, HLA-DRB4, HLASB, HLA-DP1A, HLA-DPA1, HLA-DQA1, HLA-DXA, HLA-DQA2, HLA-DRA1, HLA-DRA, SRK, ZAP70, PTPN8, PTPN2…	1744
Pathway821	TCR signaling	2	0.0853435	0.882488	1	[Q04759, O15530, Q9BXL7, O95999, Q9UDY8, Q9Y4K3, P19838, Q04206, P25963, Q6PIZ9, P42336, P42338, O00459, P27986, O15111, O14920, Q9Y6K9, P61088, Q13404, Q9NYJ8, O43318, Q9UKB1, Q9Y297, P63208, Q13616, P62837, P51668, P49427, P0CG48, P62979, P0CG47, P62987, O43353, P62191, P43686, Q92530, Q15008, P62195, P40306, Q13200, Q99436, P25786, Q99460, P49721, P25789, Q8TAA3, P28066, P60896, P28072, P62333…	[PRKCT, PRKCQ, PDK1, PDPK1, CARMA1, CARD11, CLAP, CIPER, BCL10, MLT, MALT1, RNF85, TRAF6, NFKB1, NFKB3, RELA, NFKBI, MAD3, IKBA, NFKBIA, HSPC062, TCRIM, TRAT1, PIK3CA, PIK3C1, PIK3CB, PIK3R2, GRB1, PIK3R1, TCF16, IKKA, CHUK, IKKB, IKBKB, NEMO, FIP3, IKBKG, BLU, UBE2N, UEV1, UBE2V, P/OKcl.19, UBE2V1, MAP3K7IP2, KIAA0733, TAB2, TAK1, MAP3K7, FBXW11, FBXW1B, FBXW1A, FBW1A, BTRCP, BTRC, OCP2, TCEB1L,…	1747
Pathway993	Interleukin-20 family signaling	2	0.0871348	0.88224	1	[P29597, Q08334, Q8N6P7, P23458, Q9GZX6, Q06124, P40763, P22301, P01033, P19438, P20333, P51681, P41597, P21462, P18510, P25105, P32246, P01583, Q14116, P10145, P04141, P05231, P10147, P29459, P09341, O00626, P01375, P09919, P13501, P15018, P78556, P19875, P29460, P13500, P16619, P02778, Q99731, P01584, P13236, P09603, P14778, P05362, P33681, P42081, P06734, P27930, Q14765, P52630, P51692, P42229…	[TYK2, D21S66, D21S58, CRFB4, IL10RB, IL22R, IL22RA1, JAK1B, JAK1A, JAK1, UNQ3099/PRO10096, ZCYTO18, ILTIF, IL22, SHPTP2, PTP2C, PTPN11, APRF, STAT3, IL10, TIMP, CLGI, TIMP1, TNFR1, TNFAR, TNFRSF1A, TNFR2, TNFBR, TNFRSF1B, CMKBR5, CCR5, CMKBR2, CCR2, FPR1, IL1RA, IL1F3, IL1RN, PAFR, PTAFR, SCYAR1, CMKR1, CMKBR1, CCR1, IL1F1, IL1A, IL1F4, IGIF, IL18, IL8, CXCL8, GMCSF, CSF2, IFNB2, IL6, SCYA3, MIP…	1768
Pathway980	Interleukin-4 and Interleukin-13 signaling	2	0.0879922	0.872739	1	[P24394, O60674, P05112, P52333, P31785, P23458, P42226, P40763, P51671, P01854, P01861, P01857, Q99608, P04637, P35354, P08253, P80188, Q96PD4, P15692, P03956, P18428, P09038, P14210, Q9NPF7, Q16552, P01189, P01137, P14780, P05231, P15018, P0DJI8, P13725, P22301, P08254, P01033, Q07817, P10415, P23771, P48023, O14543, P07900, Q16658, P35228, Q15306, Q7L0Q8, Q07820, P27986, P42224, P08670, P38936…	[582J2.1, IL4RA, IL4R, JAK2, IL4, JAK3, IL2RG, JAK1B, JAK1A, JAK1, STAT6, APRF, STAT3, SCYA11, CCL11, IGHE, IGHG4, IGHG1, NDN, P53, TP53, COX2, PTGS2, CLG4A, MMP2, NGAL, HNL, LCN2, IL17F, VEGF, VEGFA, CLG, MMP1, LBP, FGFB, FGF2, HPTA, HGF, UNQ2498/PRO5798, SGRF, IL23A, IL17, CTLA8, IL17A, POMC, TGFB, TGFB1, CLG4B, MMP9, IFNB2, IL6, HILDA, LIF, SAA1, OSM, IL10, STMY1, MMP3, TIMP, CLGI, TIMP1, BCLX…	1778
Pathway430	Peptide ligand-binding receptors	2	0.0904079	0.878764	1	[P20366, P21452, P25103, P29371, Q9UHF0, P30559, P01178, P30518, P01185, P37288, P47901, P62873, O14775, P16520, P62879, Q9HAV0, Q9P2W3, P50150, Q9UK08, P63211, O60262, P50151, P59768, Q9UBI6, O14610, P61952, P63215, P63218, P63092, Q5JWF2, O43306, O95622, P40145, P22612, P17612, P22694, P46940, P24588, P10644, P31323, P13861, P31321, Q09428, Q14654, O95398, Q8WZA2, Q08289, P54284, Q01668, Q9NY47…	[TAC2, NKNA, NKA, TAC1, TAC2R, NKNAR, NK2R, TACR2, TAC1R, NK1R, TACR1, TAC3R, NK3R, TACR3, UNQ585/PRO1155, NKNB, TAC3, OXTR, OT, OXT, DIR, AVPR2, VP, ARVP, AVP, AVPR1, AVPR1A, VPR3, AVPR3, AVPR1B, GNB1, GNB5, GNB3, GNB2, GNB4, GNG13, GNGT4, GNG4, GNGT9, GNG9, GNG8, GNGT1, GNGT7, GNG7, GNGT10, GNG10, GNG2, GNG12, GNGT8, GNGT2, GNGT11, GNG11, GNGT3, GNG3, GNGT5, GNG5, GSP, GNAS1, GNAS, GNAS1, KIAA0…	1806
Pathway2282	Platelet activation, signaling and aggregation	2	0.0904945	0.86236	1	[Q01518, P07737, P62937, P23528, P07602, Q9BWS9, P29622, Q14624, P49908, P35625, Q99969, Q06033, Q13103, Q08380, P02749, P56202, Q7L3B6, Q92520, P05452, Q16610, Q8NBX0, P05019, P01344, Q86UX7, P01133, Q9NUQ9, P02765, P04075, Q9Y6I9, P10124, P12259, Q14393, Q9BX10, P05067, Q8NBM8, P02763, P01127, P04085-1, P04217, P00746, P07996, P04275, Q9NXH8, P04196, P10600, P01137, P61812, P01033, P01023, Q132…	[CAP, CAP1, PFN1, CYPA, PPIA, CFL, CFL1, SAP1, GLBA, PSAP, SB139, PSEC0104, GL008, CHID1, PI4, KST, SERPINA4, SEPP1, SELP, SELENOP, TIMP3, TIG2, RARRES2, ITIH3, SPP24, SPP2, M2BP, LGALS3BP, B2G1, APOH, CTSW, HARC, CDC37B, CDC37L1, GS3786, ILEI, FAM3C, TNA, CLEC3B, ECM1, CGI-49, SCCPDH, IBP1, IGF1, PP1446, IGF2, URP2, MIG2B, KIND3, FERMT3, EGF, BM-009, FAM49B, CYRI, CYRIB, PRO2743, FETUA, AHSG, AL…	1807
Pathway752	Asparagine N-linked glycosylation	1	0.0912118	0.85248	1	[P33908, Q9NR34, O60476, P26572, Q5SRI9, O15498, Q13190, O95249, Q9NYM9, O15155, O14653, Q99747, P54920, Q9H115, P46459, P62820, Q9H0U4, Q92538, O60763, P61204, P84085, P18085, P84077, P53621, P35606, O14579, P61923, Q9P299, P48444, Q9Y678, Q9UBF2, P53618, Q9NP61, Q8N6H7, Q8N6T3, P02549, Q13813, Q01082, Q9H254, P11277, O15020, Q9NRC6, P01308, P33947, Q15363, P49755, P15328, P13987, P24390, P08174…	[MAN1A1, MAN1C, MAN1A3, MAN1C1, MAN1B, MAN1A2, MGAT1, GLCT1, MANEA, YKT6, STX5A, STX5, GS28, GOSR1, GS15, BET1L, BET1, GS27, GOSR2, SNAPG, NAPG, SNAPA, NAPA, SNAPB, NAPB, NSF, RAB1, RAB1A, RAB1B, KIAA0248, GBF1, VDP, USO1, ARF3, ARF5, ARF2, ARF4, ARF1, COPA, COPB2, COPE, HSPC181, CGI-120, COPZ, COPZ1, COPZ2, COPD, ARCN1, COPG, COPG1, COPG2, MSTP026, COPB, COPB1, ARFGAP1, ARFGAP3, Nbla10535, ZNF28…	333
Pathway429	Class A/1 (Rhodopsin-like receptors)	2	0.0924083	0.847367	1	[P08173, P08172, P08912, P20309, P11229, P50148, P30679, P29992, O95837, P50150, P63215, Q9UBI6, P50151, P61952, P59768, O14610, Q9P2W3, O60262, Q9UK08, P63218, P63211, Q9HAV0, P62873, P16520, O14775, P62879, P43657, O14842, Q15077, Q96P65, P83859, P34981, P20396, P12872, O43193, P21731, P30968, O43555, P01148, Q9UKP6, Q765I0, O95399, Q9UBU3-1, Q92847, Q9UNW8, Q15743, Q8IYL9, P46093, P25105, P203…	[CHRM4, CHRM2, CHRM5, CHRM3, CHRM1, GAQ, GNAQ, GNA16, GNA15, GA11, GNA11, GNA14, GNGT4, GNG4, GNGT3, GNG3, GNG12, GNGT10, GNG10, GNGT11, GNG11, GNG2, GNGT8, GNG9, GNG8, GNGT2, GNG13, GNGT7, GNG7, GNGT9, GNGT5, GNG5, GNGT1, GNB4, GNB1, GNB3, GNB5, GNB2, P2RY5, LPAR6, GPR40, FFAR1, PP2891, P2RY6, GPR103, QRFPR, QRFP, TRHR, TRH, MLN, MTLR1, MTLR, GPR38, MLNR, TBXA2R, GRHR, GNRHR, GNRH2, LHRH, GRH, G…	1829
Pathway707	Metabolism of proteins	3	0.0926917	0.834226	1	[Q8NG11, P62079, O95858, Q86UF1, O14672, Q9Y6H5, O14933, Q8IUQ4, P37840, P56817, P02743, P20671, Q6FI13, P0C5Y9, P16104, Q99878, Q93077, Q16777, P04908, P0C0S5, Q99877, Q8N257, Q99879, P58876, P06899, Q16778, Q96A08, Q99880, Q93079, O60814, P23527, P62807, P33778, P57053, P68431, P84243, Q71DI3, P62805, Q9NZ52, Q9UJY4, Q9UJY5, P05067, Q92673, Q93008, P0CG48, P62987, P62979, P0CG47, O43255, P01236…	[TM4SF14, TSPAN14, TM4SF9, TSPAN5, UNQ677/PRO1311, TM4SF15, NET7, TSPAN15, PEN, TSPAN33, MADM, KUZ, ADAM10, SNCAIP, UBCH8, UBE2L6, HUMSIAH, SIAH1, PARK1, NACP, SNCA, KIAA1149, BACE, BACE1, PTX2, APCS, HIST1H2AD, H2AFG, H2AC7, HIST2H2AA3, H2AC18, HIST2H2AA4, H2AFB1, H2AB1, H2AFX, H2AX, HIST1H2AJ, H2AFE, H2AC14, HIST1H2AC, H2AFL, H2AC6, HIST2H2AC, H2AFQ, H2AC20, H2AFA, HIST1H2AE, H2AFM, H2AC4, H2AC…
Pathway428	GPCR ligand binding	2	0.0972498	0.859335	1	[Q99788, Q14330, Q96P68, P08173, P08172, P08912, P20309, P11229, P50148, P30679, P29992, O95837, P50150, P63215, Q9UBI6, P50151, P61952, P59768, O14610, Q9P2W3, O60262, Q9UK08, P63218, P63211, Q9HAV0, P62873, P16520, O14775, P62879, P43657, O14842, Q15077, Q96P65, P83859, P34981, P20396, P12872, O43193, P21731, P30968, O43555, P01148, Q9UKP6, Q765I0, O95399, Q9UBU3-1, Q92847, Q9UNW8, Q15743, Q8IY…	[DEZ, CHEMR23, CMKLR1, GPCRW, GPR18, CHRM4, CHRM2, CHRM5, CHRM3, CHRM1, GAQ, GNAQ, GNA16, GNA15, GA11, GNA11, GNA14, GNGT4, GNG4, GNGT3, GNG3, GNG12, GNGT10, GNG10, GNGT11, GNG11, GNG2, GNGT8, GNG9, GNG8, GNGT2, GNG13, GNGT7, GNG7, GNGT9, GNGT5, GNG5, GNGT1, GNB4, GNB1, GNB3, GNB5, GNB2, P2RY5, LPAR6, GPR40, FFAR1, PP2891, P2RY6, GPR103, QRFPR, QRFP, TRHR, TRH, MLN, MTLR1, MTLR, GPR38, MLNR, TBXA…	1884
Pathway427	Signaling by GPCR	2	0.0981387	0.851704	1	[P63096, A8MTJ3, P08754, P04899, P35372, P01189, P01213, P50148, P30679, P29992, O95837, P50150, P63215, Q9UBI6, P50151, P61952, P59768, O14610, Q9P2W3, O60262, Q9UK08, P63218, P63211, Q9HAV0, P62873, P16520, O14775, P62879, Q9UD71, P48454, P16298, Q08209, P0DP23, Q07343, P62136, P17612, P22612, P22694, P10644, P31323, P13861, P31321, P27815, Q08499, Q08493, P63098, P30154, P30153, P62714, P67775…	[GNAI1, GNAT3, GNAI3, GNAI2B, GNAI2, MOR1, OPRM1, POMC, PDYN, GAQ, GNAQ, GNA16, GNA15, GA11, GNA11, GNA14, GNGT4, GNG4, GNGT3, GNG3, GNG12, GNGT10, GNG10, GNGT11, GNG11, GNG2, GNGT8, GNG9, GNG8, GNGT2, GNG13, GNGT7, GNG7, GNGT9, GNGT5, GNG5, GNGT1, GNB4, GNB1, GNB3, GNB5, GNB2, DARPP32, PPP1R1B, CNA3, CALNA3, PPP3CC, CNA2, CALNB, CALNA2, PPP3CB, CNA, CALNA, PPP3CA, CAM1, CAM, CALM, CALM1, DPDE4, …	1894
Pathway963	Signaling by Interleukins	2	0.109279	0.931744	1	[Q99062, P09919, Q6ZMJ4, P09603, Q8IU54, P23458, Q8IU57, P29597, Q08334, P07333, Q16623, P40222, P18827, Q14005, P24158, P24001, P23471, Q12846, Q13277, P01730, P40763, P16220, P17676, P49715, Q14188, Q14186, Q01094, P01106, P42574, Q15833, P60880, P63027, Q14765, P52630, P42224, P51692, P42229, Q13007, Q9UHF4, Q6UXL0, Q8IZI9, Q8IZJ0, Q9NYY1, P52333, O60674, Q9NPH9, Q9GZX6, Q8N6P7, Q06124, Q9UHD0…	[GCSFR, CSF3R, GCSF, C17orf33, CSF3, C16orf77, IL34, CSF1, ZCYTO21, IL29, IFNL1, JAK1B, JAK1A, JAK1, LICR2, IL28RA, IFNLR1, TYK2, D21S66, D21S58, CRFB4, IL10RB, FMS, CSF1R, STX1, STX1A, TXLN, TXLNA, SDC, SDC1, IL16, MBN, PRTN3, TAIF, NK4, IL32, PTPRZ1, PTPRZ, PTPZ, PTPRZ2, HTPZP2, STX4A, STX4, STX3A, STX3, CD4, APRF, STAT3, CREB1, PP9092, TCF5, CEBPB, CEBP, CEBPA, DP2, TFDP2, DP1, TFDP1, RBBP3, E…
Pathway266	Signaling by Receptor Tyrosine Kinases	2	0.113074	0.947478	1	[P21583-1, P10721, P06239, P07947, P07948, P06241, P12931-1, Q07889, P62993-1, P63000, O60674, P51692, P42224-1, P40763, P42229, P07332, P42680, P16591, O14757, Q06124, P15498, P29350, P17252, P22681, O14492, O15524, Q9UQQ2, O14544, O00459, Q92569, P27986, P42336, P42224, P01116-2, P01111, P01112, P01116-1, Q9UQC2, Q13588, Q14451, Q13322, O75791, Q92729, O76093, Q9NP95, P31371, P55075-1, P05230, …	[SCF, MGF, KITLG, SCFR, KIT, LCK, YES, YES1, JTK8, LYN, FYN, SRC1, SRC, SOS1, ASH, GRB2, MIG5, TC25, RAC1, JAK2, STAT5B, STAT1, APRF, STAT3, STAT5, STAT5A, FPS, FES, PSCTK4, TEC, TYK3, FER, CHK1, CHEK1, SHPTP2, PTP2C, PTPN11, VAV, VAV1, PTP1C, HCP, PTPN6, PRKACA, PKCA, PRKCA, RNF55, CBL2, CBL, APS, SH2B2, TIP3, SSI1, SOCS1, LNK, SH2B3, SOCS4, CIS4, SOCS6, PIK3R2, PIK3R3, GRB1, PIK3R1, PIK3CA, RAS…
Pathway839	Class I MHC mediated antigen processing & presentation	1	0.120693	0.994181	1	[P30512, P01893, P30493, Q31610, P30504, P30466, Q95604, P16188, P30459, P30481, P30490, Q31612, P30484, P30487, P13746, P30453, P30483, P17693, Q04826, Q9TNN7, P03989, Q29865, P16189, P01892, P10321, P18463, P30443, P18462, P30510, P30495, Q29718, P18465, Q09160, P30491, P30498, P04439, P30457, P01891, Q29940, P30447, P30455, P30485, P30461, P30479, P30488, Q29836, Q07000, P30450, P30499, Q29963…	[HLAA, HLA-A, HLAH, HLA-H, CDABP0067, HLAB, HLA-B, HLAB, HLAC, HLA-C, HLA-JY3, D6S204, HLAG, HLA-6.0, HLA-G, HLAE, HLA-6.2, HLA-E, HLAF, HLA-5.4, HLA-F, HDCMA22P, CDABP0092, B2M, SARB, SARA2, SAR1B, SEC24B, KIAA0079, SEC24C, SEC24A, KIAA0755, SEC24D, SEC23A, SEC13A, HSPC334, SEC31A, HSPC275, KIAA0905, GRP58, ERP60, ERP57, PDIA3, CANX, GRP78, HSPA5, TAPA, NGS17, TAPBP, RING11, ABCB2, RING4, Y3, PS…	447
Pathway589	RHO GTPase cycle	1	0.121966	0.987925	1	[P17081, P13569, Q9HD26, Q14155, Q15642, Q9Y6M7, Q15758, Q5VT25, P27105, O00308, P02786, O14559, Q86YQ8, P60953, Q13177, Q6IAA8, Q13153, O96013, Q14161, Q03135, O14613, P51149, Q9UKI2, P46940, P17302, Q9NSV4, Q9H3Q1, O00161, Q9Y2X7, Q8TAA9, Q15836, Q9Y5S2, Q00587, Q8WUY9, Q658P3, O00401, P14923, Q5T2T1, Q07960, A1L390, Q14160, Q9NXC2, Q86VI3, Q96RU3, Q3SXY8, Q15811, Q8TCU6, O43307, Q5VST9, A7KAX9…	[TC10, RASL7A, ARHQ, RHOQ, ABCC7, CFTR, FIG, CAL, GOPC, Nbla10314, STP, STOT, CIP4, TRIP10, NBCn1, RDRC, SLC1A5, M7V1, RDR, KIAA0451, CDC42BPA, EPB72, BND7, STOM, WWP2, TFRC, TCGAP, SNX26, ARHGAP33, CPNE8, CDC42, PAK2, PP7157, PDRO, C11orf59, LAMTOR1, PAK1, KIAA1142, PAK4, KIAA0148, GIT2, CAV, CAV1, CEP2, BORG1, CDC42EP2, RAB7, RAB7A, CEP3, BORG2, CDC42EP3, KIAA0051, IQGAP1, GJAL, GJA1, DIAP3, DI…	452
Pathway2272	Hemostasis	2	0.126125	1.00487	1	[Q01518, P07737, P62937, P23528, P07602, Q9BWS9, P29622, Q14624, P49908, P35625, Q99969, Q06033, Q13103, Q08380, P02749, P56202, Q7L3B6, Q92520, P05452, Q16610, Q8NBX0, P05019, P01344, Q86UX7, P01133, Q9NUQ9, P02765, P04075, Q9Y6I9, P10124, P12259, Q14393, Q9BX10, P05067, Q8NBM8, P02763, P01127, P04085-1, P04217, P00746, P07996, P04275, Q9NXH8, P04196, P10600, P01137, P61812, P01033, P01023, Q132…	[CAP, CAP1, PFN1, CYPA, PPIA, CFL, CFL1, SAP1, GLBA, PSAP, SB139, PSEC0104, GL008, CHID1, PI4, KST, SERPINA4, SEPP1, SELP, SELENOP, TIMP3, TIG2, RARRES2, ITIH3, SPP24, SPP2, M2BP, LGALS3BP, B2G1, APOH, CTSW, HARC, CDC37B, CDC37L1, GS3786, ILEI, FAM3C, TNA, CLEC3B, ECM1, CGI-49, SCCPDH, IBP1, IGF1, PP1446, IGF2, URP2, MIG2B, KIND3, FERMT3, EGF, BM-009, FAM49B, CYRI, CYRIB, PRO2743, FETUA, AHSG, AL…
Pathway954	Cytokine Signaling in Immune system	2	0.142744	1.11893	1	[Q99062, P23458, P07948, P09919, Q06124, Q9UQC2, P29353, P43405, O60674, P29597, P08631, P62993, O14543, O15524, Q15370, Q93034, Q15369, Q9UBF6, P40763, P42224, P51692, P42229, P51668, P61077, P62837, P0CG48, P62987, P62979, P0CG47, P01116, Q12933, Q13489, Q13490, Q13114, Q99558, Q9HAV5, Q92838-3, Q9UNE0, Q92838, Q8WWZ3, O75888, Q9Y275, O14836, Q02223, P43489, P23510, O00300, O14788, P28908, P329…	[GCSFR, CSF3R, JAK1B, JAK1A, JAK1, JTK8, LYN, GCSF, C17orf33, CSF3, SHPTP2, PTP2C, PTPN11, KIAA0571, GAB2, SHCA, SHC, SHC1, SYK, JAK2, TYK2, HCK, ASH, GRB2, SSI3, CIS3, SOCS3, TIP3, SSI1, SOCS1, TCEB2, ELOB, VACM1, CUL5, TCEB1, ELOC, SAG, ROC2, RBX2, RNF7, APRF, STAT3, STAT1, STAT5B, STAT5, STAT5A, UBCH5C, UBC5C, UBE2D3, PUBC1, UBCH4, UBCH5B, UBC5B, UBE2D2, UBC, UBCEP2, UBA52, UBCEP1, UBA80, RPS2…
Pathway588	Signaling by Rho GTPases	1	0.205501	1.58529	1	[P17081, P13569, Q9HD26, Q14155, Q15642, Q9Y6M7, Q15758, Q5VT25, P27105, O00308, P02786, O14559, Q86YQ8, P60953, Q13177, Q6IAA8, Q13153, O96013, Q14161, Q03135, O14613, P51149, Q9UKI2, P46940, P17302, Q9NSV4, Q9H3Q1, O00161, Q9Y2X7, Q8TAA9, Q15836, Q9Y5S2, Q00587, Q8WUY9, Q658P3, O00401, P14923, Q5T2T1, Q07960, A1L390, Q14160, Q9NXC2, Q86VI3, Q96RU3, Q3SXY8, Q15811, Q8TCU6, O43307, Q5VST9, A7KAX9…	[TC10, RASL7A, ARHQ, RHOQ, ABCC7, CFTR, FIG, CAL, GOPC, Nbla10314, STP, STOT, CIP4, TRIP10, NBCn1, RDRC, SLC1A5, M7V1, RDR, KIAA0451, CDC42BPA, EPB72, BND7, STOM, WWP2, TFRC, TCGAP, SNX26, ARHGAP33, CPNE8, CDC42, PAK2, PP7157, PDRO, C11orf59, LAMTOR1, PAK1, KIAA1142, PAK4, KIAA0148, GIT2, CAV, CAV1, CEP2, BORG1, CDC42EP2, RAB7, RAB7A, CEP3, BORG2, CDC42EP3, KIAA0051, IQGAP1, GJAL, GJA1, DIAP3, DI…	795
Pathway587	Signaling by Rho GTPases, Miro GTPases and RHOBTB3	1	0.209219	1.58876	1	[P17081, P13569, Q9HD26, Q14155, Q15642, Q9Y6M7, Q15758, Q5VT25, P27105, O00308, P02786, O14559, Q86YQ8, P60953, Q13177, Q6IAA8, Q13153, O96013, Q14161, Q03135, O14613, P51149, Q9UKI2, P46940, P17302, Q9NSV4, Q9H3Q1, O00161, Q9Y2X7, Q8TAA9, Q15836, Q9Y5S2, Q00587, Q8WUY9, Q658P3, O00401, P14923, Q5T2T1, Q07960, A1L390, Q14160, Q9NXC2, Q86VI3, Q96RU3, Q3SXY8, Q15811, Q8TCU6, O43307, Q5VST9, A7KAX9…	[TC10, RASL7A, ARHQ, RHOQ, ABCC7, CFTR, FIG, CAL, GOPC, Nbla10314, STP, STOT, CIP4, TRIP10, NBCn1, RDRC, SLC1A5, M7V1, RDR, KIAA0451, CDC42BPA, EPB72, BND7, STOM, WWP2, TFRC, TCGAP, SNX26, ARHGAP33, CPNE8, CDC42, PAK2, PP7157, PDRO, C11orf59, LAMTOR1, PAK1, KIAA1142, PAK4, KIAA0148, GIT2, CAV, CAV1, CEP2, BORG1, CDC42EP2, RAB7, RAB7A, CEP3, BORG2, CDC42EP3, KIAA0051, IQGAP1, GJAL, GJA1, DIAP3, DI…	811
Pathway1594	Disease	2	0.229023	1.71238	1	[O75874, P00439, P05062, O15488, P54840, O95278, Q9UQK1, P46976, P13807, P0CG48, P62987, P62979, P0CG47, Q6VVB1, P10253, Q9BUM1, O43826, Q04446, P35575, P14410, P09848, P37837, P49247, P51688, P35475, P15848, P15586, Q12794, P16278, P08236, P34059, P54802, Q68CP4, P22304, Q7Z4W1, P50053, P01189, Q01718, P11686, P35247, Q8IWL2, Q8IWL1, P0C7M3, P07988, P15509, P32927, O95436, Q99758, Q07973, P23526…	[PICD, IDH1, PAH, ALDB, ALDOB, GYG2, GYS2, EPM2A, PPP1R5, PPP1R3C, GYG, GYG1, GYS, GYS1, UBC, UBCEP2, UBA52, UBCEP1, UBA80, RPS27A, UBB, EPM2B, NHLRC1, GAA, UGRP, G6PC3, TRG19, G6PT, SLC37A4, GBE1, G6PT, G6PC, G6PC1, SI, LPH, LCT, TALDOR, TALDO, TAL, TALDO1, RPI, RPIA, HSS, SGSH, IDUA, ARSB, GNS, LUCA1, HYAL1, ELNR1, GLB1, GUSB, GALNS, UFHSD1, NAGLU, TMEM76, HGSNAT, SIDS, IDS, SDR20C1, DCXR, KHK,…
Pathway450	Hydroxycarboxylic acid-binding receptors	1	0.390645	2.87657	1	[Q8TDS4, P50150, P63215, Q9UBI6, P50151, P61952, P59768, O14610, Q9P2W3, O60262, Q9UK08, P63218, P63211, Q9HAV0, P62873, P16520, O14775, P62879, P63096, A8MTJ3, P08754, P04899, P35462, P21917, Q9ULZ1, P35414, P22362, P51685, P49019, Q99731, O00585, P32248, Q7RTX0, Q8TE23, P41145, P35372, P41143, P01189, P01210, P01213, P30939, P47898, P28221, P28222, P28566, O00574, Q9H2A7, Q15391, Q99500, O95136…	[GNGT4, GNG4, GNGT3, GNG3, GNG12, GNGT10, GNG10, GNGT11, GNG11, GNG2, GNGT8, GNG9, GNG8, GNGT2, GNG13, GNGT7, GNG7, GNGT9, GNGT5, GNG5, GNGT1, GNB4, GNB1, GNB3, GNB5, GNB2, GNAI1, GNAT3, GNAI3, GNAI2B, GNAI2, DRD3, DRD4, APEL, APLN, APJ, AGTRL1, APLNR, SCYA1, CCL1, CMKBRL2, CMKBR8, CKRL1, CCR8, HM74B, HCAR3, NIACR2, SCYA19, MIP3B, ELC, CCL19, UNQ784/PRO1600, SCYA21, CCL21, EVI1, EBI1, CMKBR7, CCR…	1687
Pathway453	Free fatty acid receptors	1	0.390645	2.83364	1	[Q5NUL3, P50148, P30679, P29992, O95837, P50150, P63215, Q9UBI6, P50151, P61952, P59768, O14610, Q9P2W3, O60262, Q9UK08, P63218, P63211, Q9HAV0, P62873, P16520, O14775, P62879, P43657, O14842, Q15077, Q96P65, P83859, P34981, P20396, P12872, O43193, P21731, P30968, O43555, P01148, Q9UKP6, Q765I0, O95399, Q9UBU3-1, Q92847, Q9UNW8, Q15743, Q8IYL9, P46093, P25105, P20366, P21452, P29371, Q9UHF0, Q9Y2…	[O3FAR1, GPR129, GPR120, FFAR4, PGR4, GAQ, GNAQ, GNA16, GNA15, GA11, GNA11, GNA14, GNGT4, GNG4, GNGT3, GNG3, GNG12, GNGT10, GNG10, GNGT11, GNG11, GNG2, GNGT8, GNG9, GNG8, GNGT2, GNG13, GNGT7, GNG7, GNGT9, GNGT5, GNG5, GNGT1, GNB4, GNB1, GNB3, GNB5, GNB2, P2RY5, LPAR6, GPR40, FFAR1, PP2891, P2RY6, GPR103, QRFPR, QRFP, TRHR, TRH, MLN, MTLR1, MTLR, GPR38, MLNR, TBXA2R, GRHR, GNRHR, GNRH2, LHRH, GRH,…	1687
Pathway465	PLC beta mediated events	1	0.390645	2.79196	1	[P22612, P22694, P17612, P16220, Q8NFP9, P13861, P10644, P31323, P31321, P16118, Q16877, O60825, Q16875, P51817, P05231, P22301, P24385, P42772, P55273, P42773, P42771, Q00534, P11802, P30279, P30281, Q13951, Q13950-2, Q13950-1, Q9UBN7, P38936, P06400, P02818, Q9GZV5, O15379, Q96K83, P46937, O75444, P46527, P49918, P51946, P50613, P51948, Q16254, Q14188, Q14186, P28749, P63151, Q9Y5P8, P62714, P6…	[PRKACG, PRKACB, PKACA, PRKACA, CREB1, LYST2, KIAA1544, BCL8B, NBEA, PRKAR2, PKR2, PRKAR2A, TSE1, PRKAR1, PKR1, PRKAR1A, PRKAR2B, PRKAR1B, PFRX, F6PK, PFKFB1, PFKFB4, PFKFB2, PFKFB3, PKX1, PRKX, IFNB2, IL6, IL10, PRAD1, BCL1, CCND1, MTS2, CDKN2B, CDKN2D, CDKN6, CDKN2C, MTS1, CDKN2, CDKN2A, CDK6, CDK4, CCND2, CCND3, CBFB, AML3, CBFA1, JM21, KIAA0901, HDAC6, CAP20, PIC1, CDKN1, WAF1, CIP1, SDI1, MD…	1687
Pathway464	G-protein mediated events	1	0.390645	2.7515	1	[O95622, Q08828, O60266, Q08462, P40145, O43306, O60503, Q8NFM4, P51828, P63096, A8MTJ3, P08754, P04899, P38405, P50148, P30679, P29992, O95837, Q01970, Q9NQ66, Q15147, Q00722, Q14643, Q14571, Q14573, P22612, P22694, P17612, P16220, Q8NFP9, P13861, P10644, P31323, P31321, P16118, Q16877, O60825, Q16875, P51817, P05231, P22301, P24385, P42772, P55273, P42773, P42771, Q00534, P11802, P30279, P30281…	[ADCY5, ADCY1, KIAA0511, ADCY3, KIAA1060, ADCY2, ADCY8, KIAA0422, ADCY6, KIAA0520, ADCY9, ADCY4, KIAA0037, ADCY7, GNAI1, GNAT3, GNAI3, GNAI2B, GNAI2, GNAL, GAQ, GNAQ, GNA16, GNA15, GA11, GNA11, GNA14, PLCB3, KIAA0581, PLCB1, PLCB4, PLCB2, INSP3R1, ITPR1, ITPR2, ITPR3, PRKACG, PRKACB, PKACA, PRKACA, CREB1, LYST2, KIAA1544, BCL8B, NBEA, PRKAR2, PKR2, PRKAR2A, TSE1, PRKAR1, PKR1, PRKAR1A, PRKAR2B, P…	1687
Pathway467	phospho-PLA2 pathway	1	0.390645	2.71219	1	[P47712, P35354, P24557, P41222, Q16647, Q9UNU6, P42330, Q15185, Q9H7Z7, Q8TBF2, O14684, Q16873, P09917, P20292, P05177, P04798, P11712, Q16678, P33261, P10632, P51589, P34913, P18054, Q6NT55, O75342, Q9BYJ1, P18283, P36969, P07203, P09960, Q08477, P98187, Q02928, Q5TCH4, Q9HBI6, P13584, P78329, Q14914, P33527, P19440, P36269, P16050, P15428, O15296, P25090, P05067, P04083, Q8IVG9, P55773-2, P0DJ…	[PLA2G4, CPLA2, PLA2G4A, COX2, PTGS2, TXAS, CYP5A1, CYP5, TBXAS1, PDS, PTGDS, CYP8A1, CYP8, PTGIS, CYP12, CYP8B1, DDH1, KIAA0119, AKR1C3, PGFS, HSD17B5, TEBP, P23, PTGES3, PGES2, C9orf15, PTGES2, FAM213B, C1orf93, PRXL2B, LTC4S, LOG5, ALOX5, FLAP, ALOX5AP, CYP1A2, CYP1A1, CYP2C10, CYP2C9, CYP1B1, CYP2C19, CYP2C8, CYP2J2, EPHX2, LOG12, 12LO, ALOX12, CYP4F22, ALOX12B, ALOXE3, GPX2, GPX4, GPX1, LTA4…	1687
Pathway466	Ca-dependent events	1	0.390645	2.67399	1	[P22612, P22694, P17612, P16220, Q8NFP9, P13861, P10644, P31323, P31321, P16118, Q16877, O60825, Q16875, P51817, P05231, P22301, P24385, P42772, P55273, P42773, P42771, Q00534, P11802, P30279, P30281, Q13951, Q13950-2, Q13950-1, Q9UBN7, P38936, P06400, P02818, Q9GZV5, O15379, Q96K83, P46937, O75444, P46527, P49918, P51946, P50613, P51948, Q16254, Q14188, Q14186, P28749, P63151, Q9Y5P8, P62714, P6…	[PRKACG, PRKACB, PKACA, PRKACA, CREB1, LYST2, KIAA1544, BCL8B, NBEA, PRKAR2, PKR2, PRKAR2A, TSE1, PRKAR1, PKR1, PRKAR1A, PRKAR2B, PRKAR1B, PFRX, F6PK, PFKFB1, PFKFB4, PFKFB2, PFKFB3, PKX1, PRKX, IFNB2, IL6, IL10, PRAD1, BCL1, CCND1, MTS2, CDKN2B, CDKN2D, CDKN6, CDKN2C, MTS1, CDKN2, CDKN2A, CDK6, CDK4, CCND2, CCND3, CBFB, AML3, CBFA1, JM21, KIAA0901, HDAC6, CAP20, PIC1, CDKN1, WAF1, CIP1, SDI1, MD…	1687
Pathway469	Calmodulin induced events	1	0.390645	2.63686	1	[P22612, P22694, P17612, P16220, Q8NFP9, P13861, P10644, P31323, P31321, P16118, Q16877, O60825, Q16875, P51817, P05231, P22301, P24385, P42772, P55273, P42773, P42771, Q00534, P11802, P30279, P30281, Q13951, Q13950-2, Q13950-1, Q9UBN7, P38936, P06400, P02818, Q9GZV5, O15379, Q96K83, P46937, O75444, P46527, P49918, P51946, P50613, P51948, Q16254, Q14188, Q14186, P28749, P63151, Q9Y5P8, P62714, P6…	[PRKACG, PRKACB, PKACA, PRKACA, CREB1, LYST2, KIAA1544, BCL8B, NBEA, PRKAR2, PKR2, PRKAR2A, TSE1, PRKAR1, PKR1, PRKAR1A, PRKAR2B, PRKAR1B, PFRX, F6PK, PFKFB1, PFKFB4, PFKFB2, PFKFB3, PKX1, PRKX, IFNB2, IL6, IL10, PRAD1, BCL1, CCND1, MTS2, CDKN2B, CDKN2D, CDKN6, CDKN2C, MTS1, CDKN2, CDKN2A, CDK6, CDK4, CCND2, CCND3, CBFB, AML3, CBFA1, JM21, KIAA0901, HDAC6, CAP20, PIC1, CDKN1, WAF1, CIP1, SDI1, MD…	1687
Pathway468	CaM pathway	1	0.390645	2.60073	1	[P22612, P22694, P17612, P16220, Q8NFP9, P13861, P10644, P31323, P31321, P16118, Q16877, O60825, Q16875, P51817, P05231, P22301, P24385, P42772, P55273, P42773, P42771, Q00534, P11802, P30279, P30281, Q13951, Q13950-2, Q13950-1, Q9UBN7, P38936, P06400, P02818, Q9GZV5, O15379, Q96K83, P46937, O75444, P46527, P49918, P51946, P50613, P51948, Q16254, Q14188, Q14186, P28749, P63151, Q9Y5P8, P62714, P6…	[PRKACG, PRKACB, PKACA, PRKACA, CREB1, LYST2, KIAA1544, BCL8B, NBEA, PRKAR2, PKR2, PRKAR2A, TSE1, PRKAR1, PKR1, PRKAR1A, PRKAR2B, PRKAR1B, PFRX, F6PK, PFKFB1, PFKFB4, PFKFB2, PFKFB3, PKX1, PRKX, IFNB2, IL6, IL10, PRAD1, BCL1, CCND1, MTS2, CDKN2B, CDKN2D, CDKN6, CDKN2C, MTS1, CDKN2, CDKN2A, CDK6, CDK4, CCND2, CCND3, CBFB, AML3, CBFA1, JM21, KIAA0901, HDAC6, CAP20, PIC1, CDKN1, WAF1, CIP1, SDI1, MD…	1687
Pathway472	CaMK IV-mediated phosphorylation of CREB	1	0.390645	2.56559	1	[P0DP23, Q16566, P16220, Q9UBK2, P20393, O15379, O75376, Q6UUV9, Q53ET0, Q6UUV7, P15336, Q06413, Q14814, Q09472, P35398, P48552, Q96EB6, O00327, Q99743, O15516, P05121, Q8WYA1, Q9UIH9, P08709, P38435, P09958, Q9BQB6, P07225, P02818, P00742, P00740, P00734, P04070, P22891, Q14393, Q9C0J9, P43490, Q96RS0, Q15788, Q15648, Q86X55, Q92793, Q6STE5, Q9BYK8, Q14686, Q15596, Q3L8U1, Q9BZK7, O60907, Q07869…	[CAM1, CAM, CALM, CALM1, CAMKIV, CAMK-GR, CAMK, CAMK4, CREB1, LEM6, PGC1A, THRAL, HREV, EAR1, NR1D1, HDAC3, KIAA1047, NCOR1, MECT1, WAMTP1, CRTC1, TORC1, TORC2, CRTC2, TORC3, CRTC3, CREBP1, CREB2, ATF2, MEF2C, MEF2D, P300, EP300, RZRA, NR1F1, RORA, NRIP1, SIR2L1, SIRT1, ARNTL, PASD3, PASD4, MOP4, BHLHE9, NPAS2, KIAA0334, BHLHE8, CLOCK, PLANH1, PAI1, SERPINE1, MOP9, KKLF, KLF15, F7, GC, GGCX, PCSK…	1687
Pathway477	G alpha (z) signalling events	1	0.390645	2.53138	1	[P19086, O95622, Q08828, O60266, Q08462, P40145, O43306, O60503, Q8NFM4, P51828, P63096, A8MTJ3, P08754, P04899, P63092, Q5JWF2, P10644, P31323, P13861, P31321, P22612, P17612, P22694, P16118, Q16877, O60825, Q16875, P51817, P16220, P05231, P22301, P24385, P42772, P55273, P42773, P42771, Q00534, P11802, P30279, P30281, Q13951, Q13950-2, Q13950-1, Q9UBN7, P38936, P06400, P02818, Q9GZV5, O15379, Q9…	[GNAZ, ADCY5, ADCY1, KIAA0511, ADCY3, KIAA1060, ADCY2, ADCY8, KIAA0422, ADCY6, KIAA0520, ADCY9, ADCY4, KIAA0037, ADCY7, GNAI1, GNAT3, GNAI3, GNAI2B, GNAI2, GSP, GNAS1, GNAS, GNAS1, TSE1, PRKAR1, PKR1, PRKAR1A, PRKAR2B, PRKAR2, PKR2, PRKAR2A, PRKAR1B, PRKACG, PKACA, PRKACA, PRKACB, PFRX, F6PK, PFKFB1, PFKFB4, PFKFB2, PFKFB3, PKX1, PRKX, CREB1, IFNB2, IL6, IL10, PRAD1, BCL1, CCND1, MTS2, CDKN2B, CD…	1687
Pathway483	G alpha (12/13) signalling events	1	0.390645	2.49807	1	[Q9NXL2, O94989, Q12979, Q12802, P10911, Q7Z628, Q96DR7, Q5VV41, A8MVX0, P15498, Q9NZN5, Q9NR80, Q12774, Q9HCE6, O94827, Q07890, Q8IVF5, A1IGU5, P98174, O43307, Q9NR81, Q8IW93, Q96M96, Q8TCU6, O15085, O15013, Q15811, O60229, Q8TER5, Q92974, Q14344, Q92888, Q9H8V3, Q9H7P9, O14827, Q15052, Q13009, Q5JSP0, Q6ZSZ5, O75962, Q9UKW4, Q7Z6J4, Q07889, Q96PE2, A5YM69, P52735, Q8N5V2, Q5VST9, Q8N4T4, Q14155…	[ARHGEF38, KIAA0915, ARHGEF15, ABR, LBC, HT31, BRX, AKAP13, DBL, MCF2, ARHGEF8, NET1, HMFN1864, SGEF, ARHGEF26, NBR, EPHEXIN4, ARHGEF16, ARHGEF33, VAV, VAV1, LARG, KIAA0382, ARHGEF12, KIAA1112, ARHGEF4, TIM, ARHGEF5, KIAA1626, GRINCHGEF, ARHGEF10L, KIAA0720, PLEKHG5, SOS2, STEF, KIAA2016, TIAM2, ARHGEF37, ZFYVE3, FGDY, FGD1, KIAA0424, ARHDH9, ARHGEF9, ARHGEF3, ARHGEF19, ZFYVE6, FRABP, FGD4, KIAA1…	1687
Pathway484	G-protein beta:gamma signalling	1	0.390645	2.46563	1	[P50150, P63215, Q9UBI6, P50151, P61952, P59768, O14610, Q9P2W3, O60262, Q9UK08, P63218, P63211, Q9HAV0, P62873, P16520, O14775, P62879, Q06187, P61586, O15530, P31751, P31749, Q9Y243, Q8WYR1, Q5UE93, P48736, Q5T1C6, Q96RU7, P85299, P42345, Q9BVC4, Q6R327, Q9BPZ7, Q9UBS0, P16220, P24385, P42772, P55273, P42773, P42771, Q00534, P11802, P30279, P30281, Q13951, Q13950-2, Q13950-1, Q9UBN7, P38936, P0…	[GNGT4, GNG4, GNGT3, GNG3, GNG12, GNGT10, GNG10, GNGT11, GNG11, GNG2, GNGT8, GNG9, GNG8, GNGT2, GNG13, GNGT7, GNG7, GNGT9, GNGT5, GNG5, GNGT1, GNB4, GNB1, GNB3, GNB5, GNB2, BPK, ATK, AGMX1, BTK, RHO12, ARHA, ARH12, RHOA, PDK1, PDPK1, AKT2, RAC, PKB, AKT1, PKBG, AKT3, PIK3R5, C17orf38, PIK3R6, PIK3CG, CTMP, THEM4, NIPK, TRIB3, C20orf97, TRB3, PP610, PROTOR1, PRR5, FRAP1, FRAP, MTOR, LST8, GBL, MLS…	1687
Pathway486	G beta:gamma signalling through PLC beta	1	0.390645	2.43402	1	[P50150, P63215, Q9UBI6, P50151, P61952, P59768, O14610, Q9P2W3, O60262, Q9UK08, P63218, P63211, Q9HAV0, P62873, P16520, O14775, P62879, Q00722, Q9NQ66, Q01970, Q04759, Q05655, P24723, Q02156, P05771, P17252, P05129, Q12846, O00186, Q7LDG7, O95267, Q8WZA2, O95398, P62834, P61224, P04049, Q7Z5R6, Q9Y490, P08514, P05106, P41240, P12931, P29353, P02751, P04275, P02675, P02671, P02679, P18031, P12931…	[GNGT4, GNG4, GNGT3, GNG3, GNG12, GNGT10, GNG10, GNGT11, GNG11, GNG2, GNGT8, GNG9, GNG8, GNGT2, GNG13, GNGT7, GNG7, GNGT9, GNGT5, GNG5, GNGT1, GNB4, GNB1, GNB3, GNB5, GNB2, PLCB2, KIAA0581, PLCB1, PLCB3, PRKCT, PRKCQ, PKCD, PRKCD, PRKCL, PKCL, PRKCH, PKCE, PRKCE, PRKCB1, PKCB, PRKCB, PRKACA, PKCA, PRKCA, PKCG, PRKCG, STX4A, STX4, STXBP3, MCG7, CDC25L, RASGRP2, RASGRP, RASGRP1, EPAC2, CGEF2, RAPGE…	1687
Pathway864	Activation of the AP-1 family of transcription factors	1	0.390645	2.40321	1	[P27361, P28482, P01100, P05412, O15054, P68431, P84243, Q71DI3, Q9BTM1, Q99878, Q6FI13, P0C0S5, P04908, Q93077, P16104, Q71UI9, P20671, Q16777, P0C5Y9, Q99879, P57053, P33778, Q16778, P62807, Q8N257, P06899, Q99880, Q93079, Q99877, Q96A08, P58876, O60814, P23527, P62805, Q06587, Q99496, P35226, Q8IXK0, Q8NDX5, P78364, Q14781, O00257, O95503, Q9HC52, Q96GD3-2, Q9HCK5, Q9H9G7, Q9UL18, Q9UPQ9, Q8ND…	[PRKM3, ERK1, MAPK3, PRKM2, PRKM1, ERK2, MAPK1, G0S7, FOS, JUN, KIAA0346, JMJD3, KDM6B, H3FK, HIST1H3G, H3C3, H3C12, HIST1H3H, H3FL, H3FF, H3C6, H3C7, HIST1H3E, H3FCHIST1H3C, HIST1H3F, H3C1, H3C10, H3C11, H3FI, H3FA, H3FD, H3C4, H3FJ, H3FB, HIST1H3I, HIST1H3D, HIST1H3J, HIST1H3A, H3FH, H3C8, HIST1H3B, H3C2, H3F3A, H3.3A, H3-3B, H3F3B, PP781, H3-3A, H3F3, H3FM, HIST2H3C, H3C13, H3C15, HIST2H3D, H3…	1687
Pathway435	Formyl peptide receptors bind formyl peptides and many other ligands	1	0.390645	2.37317	1	[P25089, Q9NRV9, P04083, Q8IVG9, P50150, P63215, Q9UBI6, P50151, P61952, P59768, O14610, Q9P2W3, O60262, Q9UK08, P63218, P63211, Q9HAV0, P62873, P16520, O14775, P62879, P63096, A8MTJ3, P08754, P04899, P35462, P21917, Q9ULZ1, P35414, P22362, P51685, P49019, Q99731, O00585, P32248, Q7RTX0, Q8TE23, P41145, P35372, P41143, P01189, P01210, P01213, P30939, P47898, P28221, P28222, P28566, O00574, Q9H2A7…	[FPRL2, FPRH1, FPR3, HBP, HEBP1, LPC1, ANX1, ANXA1, HN, MT-RNR2, GNGT4, GNG4, GNGT3, GNG3, GNG12, GNGT10, GNG10, GNGT11, GNG11, GNG2, GNGT8, GNG9, GNG8, GNGT2, GNG13, GNGT7, GNG7, GNGT9, GNGT5, GNG5, GNGT1, GNB4, GNB1, GNB3, GNB5, GNB2, GNAI1, GNAT3, GNAI3, GNAI2B, GNAI2, DRD3, DRD4, APEL, APLN, APJ, AGTRL1, APLNR, SCYA1, CCL1, CMKBRL2, CMKBR8, CKRL1, CCR8, HM74B, HCAR3, NIACR2, SCYA19, MIP3B, EL…	1687
Pathway438	Muscarinic acetylcholine receptors	1	0.390645	2.34387	1	[P08912, P20309, P11229, P50148, P30679, P29992, O95837, P50150, P63215, Q9UBI6, P50151, P61952, P59768, O14610, Q9P2W3, O60262, Q9UK08, P63218, P63211, Q9HAV0, P62873, P16520, O14775, P62879, P43657, O14842, Q15077, Q96P65, P83859, P34981, P20396, P12872, O43193, P21731, P30968, O43555, P01148, Q9UKP6, Q765I0, O95399, Q9UBU3-1, Q92847, Q9UNW8, Q15743, Q8IYL9, P46093, P25105, P20366, P21452, P293…	[CHRM5, CHRM3, CHRM1, GAQ, GNAQ, GNA16, GNA15, GA11, GNA11, GNA14, GNGT4, GNG4, GNGT3, GNG3, GNG12, GNGT10, GNG10, GNGT11, GNG11, GNG2, GNGT8, GNG9, GNG8, GNGT2, GNG13, GNGT7, GNG7, GNGT9, GNGT5, GNG5, GNGT1, GNB4, GNB1, GNB3, GNB5, GNB2, P2RY5, LPAR6, GPR40, FFAR1, PP2891, P2RY6, GPR103, QRFPR, QRFP, TRHR, TRH, MLN, MTLR1, MTLR, GPR38, MLNR, TBXA2R, GRHR, GNRHR, GNRH2, LHRH, GRH, GNRH, GNRH1, GP…	1687
Pathway448	P2Y receptors	1	0.390645	2.31529	1	[Q13304, Q9BPV8, P50150, P63215, Q9UBI6, P50151, P61952, P59768, O14610, Q9P2W3, O60262, Q9UK08, P63218, P63211, Q9HAV0, P62873, P16520, O14775, P62879, P63096, A8MTJ3, P08754, P04899, P35462, P21917, Q9ULZ1, P35414, P22362, P51685, P49019, Q99731, O00585, P32248, Q7RTX0, Q8TE23, P41145, P35372, P41143, P01189, P01210, P01213, P30939, P47898, P28221, P28222, P28566, O00574, Q9H2A7, Q15391, Q99500…	[GPR17, FKSG77, GPR94, GPR86, P2RY13, GNGT4, GNG4, GNGT3, GNG3, GNG12, GNGT10, GNG10, GNGT11, GNG11, GNG2, GNGT8, GNG9, GNG8, GNGT2, GNG13, GNGT7, GNG7, GNGT9, GNGT5, GNG5, GNGT1, GNB4, GNB1, GNB3, GNB5, GNB2, GNAI1, GNAT3, GNAI3, GNAI2B, GNAI2, DRD3, DRD4, APEL, APLN, APJ, AGTRL1, APLNR, SCYA1, CCL1, CMKBRL2, CMKBR8, CKRL1, CCR8, HM74B, HCAR3, NIACR2, SCYA19, MIP3B, ELC, CCL19, UNQ784/PRO1600, S…	1687
Pathway1557	Ras activation upon Ca2+ influx through NMDA receptor	1	0.390645	2.28739	1	[Q13972, O14827, Q13557, Q13554, Q9UQM7, Q13555, P07196, Q13224, Q05586, O15399, P78352, Q12959, Q15700, Q92796, P35609, Q96NW7, P0DP23, P01116-2, P01111, P01112, P01116-1, O76093, Q9NP95, P31371, P55075-1, P05230, O60258-1, P22607-2, P08620, Q9GZV9, O43320, P09038, P12034-1, P22607-1, P29353-2, P29353-3, Q07889, P62993-1, Q8IV61, O95267, O43559, P10767, P11362-1, P11362-19, P11487, O15520, Q9HCT…	[GRF1, GNRP, CDC25, RASGRF1, GRF2, RASGRF2, CAMKD, CAMK2D, CAMKB, CAMK2, CAM2, CAMK2B, KIAA0968, CAMKA, CAMK2A, CAMKG, CAMK-II, CAMK, CAMK2G, NFL, NF68, NEFL, NMDAR2B, GRIN2B, NMDAR1, GRIN1, NMDAR2D, GluN2D, GRIN2D, PSD95, DLG4, DLG1, DLG2, KIAA1232, DLG3, ACTN2, LAP1, KIAA1365, LRRC7, CAM1, CAM, CALM, CALM1, RASK2, KRAS2, KRAS, HRAS1, NRAS, HRAS, UNQ420/PRO856, FGF18, FGF20, FGF9, AIGF, FGF8, FG…	1687
Pathway1556	CREB1 phosphorylation through NMDA receptor-mediated activation of RAS signaling	1	0.390645	2.26016	1	[Q15418, P51812, Q9UK32, Q15349, O15530, P16220, Q14814, P11831, P11161, Q06889, P18146, Q7LC44, P17275, P17535, P15407, P01100, P53539, Q99963, P50570, P24385, P42772, P55273, P42773, P42771, Q00534, P11802, P30279, P30281, Q13951, Q13950-2, Q13950-1, Q9UBN7, P38936, P06400, P02818, Q9GZV5, O15379, Q96K83, P46937, O75444, P46527, P49918, P51946, P50613, P51948, Q16254, Q14188, Q14186, P28749, P6…	[RSK1, MAPKAPK1A, RPS6KA1, RSK2, MAPKAPK1B, ISPK1, RPS6KA3, RSK4, RPS6KA6, RSK3, MAPKAPK1C, RPS6KA2, PDK1, PDPK1, CREB1, MEF2D, SRF, KROX20, EGR2, PILOT, EGR3, ZNF225, KROX24, EGR1, KIAA0278, ARC, JUNB, JUND, FRA1, FOSL1, G0S7, FOS, G0S3, FOSB, SH3D2C, CNSA3, SH3GL3, DYN2, DNM2, PRAD1, BCL1, CCND1, MTS2, CDKN2B, CDKN2D, CDKN6, CDKN2C, MTS1, CDKN2, CDKN2A, CDK6, CDK4, CCND2, CCND3, CBFB, AML3, CBF…	1687
Pathway1560	CREB1 phosphorylation through the activation of CaMKII/CaMKK/CaMKIV cascasde	1	0.390645	2.23357	1	[Q13554, P0DP23, Q13555, Q16566, Q96RR4, Q8N5S9, P16220, Q9UBK2, P20393, O15379, O75376, Q6UUV9, Q53ET0, Q6UUV7, P15336, Q06413, Q14814, Q09472, P35398, P48552, Q96EB6, O00327, Q99743, O15516, P05121, Q8WYA1, Q9UIH9, P08709, P38435, P09958, Q9BQB6, P07225, P02818, P00742, P00740, P00734, P04070, P22891, Q14393, Q9C0J9, P43490, Q96RS0, Q15788, Q15648, Q86X55, Q92793, Q6STE5, Q9BYK8, Q14686, Q15596…	[CAMKB, CAMK2, CAM2, CAMK2B, CAM1, CAM, CALM, CALM1, CAMKG, CAMK-II, CAMK, CAMK2G, CAMKIV, CAMK-GR, CAMK4, KIAA0787, CAMKKB, CAMKK2, CAMKKA, CAMKK1, CREB1, LEM6, PGC1A, THRAL, HREV, EAR1, NR1D1, HDAC3, KIAA1047, NCOR1, MECT1, WAMTP1, CRTC1, TORC1, TORC2, CRTC2, TORC3, CRTC3, CREBP1, CREB2, ATF2, MEF2C, MEF2D, P300, EP300, RZRA, NR1F1, RORA, NRIP1, SIR2L1, SIRT1, ARNTL, PASD3, PASD4, MOP4, BHLHE9,…	1687
Pathway939	CLEC7A (Dectin-1) induces NFAT activation	1	0.390645	2.2076	1	[Q14643, Q14571, Q14573, P16298, Q08209, P0DP23, P63098, O95644, Q12968, Q13469, O43865, Q13586, P48995, P48454, P17252, P05129, Q05655, P25098, Q16566, Q96RR4, Q8N5S9, P16220, Q9UBK2, P20393, O15379, O75376, Q6UUV9, Q53ET0, Q6UUV7, P15336, Q06413, Q14814, Q09472, P35398, P48552, Q96EB6, O00327, Q99743, O15516, P05121, Q8WYA1, Q9UIH9, P08709, P38435, P09958, Q9BQB6, P07225, P02818, P00742, P00740…	[INSP3R1, ITPR1, ITPR2, ITPR3, CNA2, CALNB, CALNA2, PPP3CB, CNA, CALNA, PPP3CA, CAM1, CAM, CALM, CALM1, CNB, CNA2, PPP3R1, NFATC, NFAT2, NFATC1, NFAT4, NFATC3, NFATP, NFAT1, NFATC2, XPVKONA, IRBIT, DCAL, AHCYL1, GOK, STIM1, TRP1, TRPC1, CNA3, CALNA3, PPP3CC, PRKACA, PKCA, PRKCA, PKCG, PRKCG, PKCD, PRKCD, BARK1, BARK, ADRBK1, GRK2, CAMKIV, CAMK-GR, CAMK, CAMK4, KIAA0787, CAMKKB, CAMKK2, CAMKKA, CA…	1687
Pathway1123	Synthesis of IPs in the ER lumen	1	0.390645	2.18223	1	[Q9UNW1, Q8NFU5, Q92551, Q9UHH9, Q96PC2, Q9NZJ9, Q9H8X2, Q8NB16, Q6PFW1, O43314, O95989, Q8NFP7, Q96G61, Q13572, P0DP23, P23677, P27987, Q96DU7, P60484, P32019, Q14642, P49441, P29218, O14732, Q14643, Q14571, Q14573, P16298, Q08209, P63098, O95644, Q12968, Q13469, O43865, Q13586, P48995, P48454, P17252, P05129, Q05655, P25098, Q16566, Q96RR4, Q8N5S9, P16220, Q9UBK2, P20393, O15379, O75376, Q6UUV9…	[UNQ900/PRO1917, MIPP, MINPP1, IMPK, IPMK, KIAA0263, IHPK1, IP6K1, TCCCIA00113, IHPK2, IP6K2, IHPK3, IP6K3, HDCMB47P, KIAA0487, DIPP2, NUDT4, C9orf12, IPPK, MLKL, IPS1, HISPPD2A, IP6K, PPIP5K1, VIP1, VIP2, KIAA0433, HISPPD1, PPIP5K2, DIPP1, DIPP, NUDT3, DIPP3A, APS2, NUDT10, DIPP3B, APS1, NUDT11, ITPK1, CAM1, CAM, CALM, CALM1, ITPKA, ITPKB, IP3KC, ITPKC, TEP1, MMAC1, PTEN, OCRL2, INPP5B, 5PTASE, …	1687
Pathway1122	IPs transport between cytosol and ER lumen	1	0.390645	2.15743	1	[Q9UNW1, P0DP23, P23677, P27987, Q96DU7, Q8NFU5, Q92551, Q9UHH9, Q96PC2, Q9NZJ9, Q9H8X2, Q8NB16, Q6PFW1, O43314, O95989, Q8NFP7, Q96G61, Q13572, P60484, P32019, Q14642, P49441, P29218, O14732, Q14643, Q14571, Q14573, P16298, Q08209, P63098, O95644, Q12968, Q13469, O43865, Q13586, P48995, P48454, P17252, P05129, Q05655, P25098, Q16566, Q96RR4, Q8N5S9, P16220, Q9UBK2, P20393, O15379, O75376, Q6UUV9…	[UNQ900/PRO1917, MIPP, MINPP1, CAM1, CAM, CALM, CALM1, ITPKA, ITPKB, IP3KC, ITPKC, IMPK, IPMK, KIAA0263, IHPK1, IP6K1, TCCCIA00113, IHPK2, IP6K2, IHPK3, IP6K3, HDCMB47P, KIAA0487, DIPP2, NUDT4, C9orf12, IPPK, MLKL, IPS1, HISPPD2A, IP6K, PPIP5K1, VIP1, VIP2, KIAA0433, HISPPD1, PPIP5K2, DIPP1, DIPP, NUDT3, DIPP3A, APS2, NUDT10, DIPP3B, APS1, NUDT11, ITPK1, TEP1, MMAC1, PTEN, OCRL2, INPP5B, 5PTASE, …	1687
Pathway1124	IPs transport between ER lumen and cytosol	1	0.390645	2.13319	1	[P0DP23, P23677, P27987, Q96DU7, Q8NFU5, Q92551, Q9UHH9, Q96PC2, Q9NZJ9, Q9H8X2, Q9UNW1, Q8NB16, Q6PFW1, O43314, O95989, Q8NFP7, Q96G61, Q13572, P60484, P32019, Q14642, P49441, P29218, O14732, Q14643, Q14571, Q14573, P16298, Q08209, P63098, O95644, Q12968, Q13469, O43865, Q13586, P48995, P48454, P17252, P05129, Q05655, P25098, Q16566, Q96RR4, Q8N5S9, P16220, Q9UBK2, P20393, O15379, O75376, Q6UUV9…	[CAM1, CAM, CALM, CALM1, ITPKA, ITPKB, IP3KC, ITPKC, IMPK, IPMK, KIAA0263, IHPK1, IP6K1, TCCCIA00113, IHPK2, IP6K2, IHPK3, IP6K3, HDCMB47P, KIAA0487, DIPP2, NUDT4, C9orf12, IPPK, UNQ900/PRO1917, MIPP, MINPP1, MLKL, IPS1, HISPPD2A, IP6K, PPIP5K1, VIP1, VIP2, KIAA0433, HISPPD1, PPIP5K2, DIPP1, DIPP, NUDT3, DIPP3A, APS2, NUDT10, DIPP3B, APS1, NUDT11, ITPK1, TEP1, MMAC1, PTEN, OCRL2, INPP5B, 5PTASE, …	1687
Pathway1514	BMAL1:CLOCK,NPAS2 activates circadian gene expression	1	0.390645	2.10948	1	[O00327, Q99743, O15516, Q9C0J9, Q9UK39, P43490, Q9UIH9, Q96RS0, Q15788, Q15648, Q86X55, Q92793, Q6STE5, Q9BYK8, Q14686, Q15596, Q3L8U1, Q9BZK7, O60907, Q07869, P19793, O75376, O15379, O75182-1, Q9Y618, Q96ST3, P07148, P02652, O75509, Q6Q788, Q9NZL6, Q15067-1, Q01581, P36956-3, P36956-1, Q12772, P25208, P23511, Q13952, Q13133, P28702, P55055, Q13227, O95477, P23786, P02647, O60656, P01019, P00797…	[ARNTL, PASD3, PASD4, MOP4, BHLHE9, NPAS2, KIAA0334, BHLHE8, CLOCK, SHARP1, DEC2, BHLHB3, BHLHE41, NOC, CCRN4L, CCR4, NOCT, PBEF1, PBEF, NAMPT, KKLF, KLF15, PIMT, NCOA6IP, HCA137, TGS1, SRC1, BHLHE74, NCOA1, CRSP200, ARC205, DRIP205, CRSP1, MED1, TRIP2, RB18A, PBP, TRAP220, DRIP230, PPARBP, PPARGBP, PRMT4, CARM1, CBP, CREBBP, BAF60C, SMARCD3, PRIC285, KIAA1769, HELZ2, TRBP, NCOA6, AIB3, TIF2, SRC…	1687
Pathway366	SOS-mediated signalling	1	0.390645	2.0863	1	[P35568, Q9Y4H2, Q07889, P62993-1, P01116-2, P01111, P01112, P01116-1, P27361, P28482, O76093, Q9NP95, P31371, P55075-1, P05230, O60258-1, P22607-2, P08620, Q9GZV9, O43320, P09038, P12034-1, P22607-1, P29353-2, P29353-3, Q8IV61, O95267, O43559, P10767, P11362-1, P11362-19, P11487, O15520, Q9HCT0, Q9UEF7-1, Q9UEF7-2, Q8WU20, P08581, P14210, Q96S59, P49771, P36888, P98077, P29353, Q92529, Q15303-1,…	[IRS1, IRS2, SOS1, ASH, GRB2, RASK2, KRAS2, KRAS, HRAS1, NRAS, HRAS, PRKM3, ERK1, MAPK3, PRKM2, PRKM1, ERK2, MAPK1, UNQ420/PRO856, FGF18, FGF20, FGF9, AIGF, FGF8, FGFA, FGF1, UNQ161/PRO187, FGF17, JTK4, FGFR3, KS3, HSTF1, HST, FGF4, UNQ3027/PRO9828, HYPF, FGF23, FGF16, FGFB, FGF2, FGF5, SHCA, SHC, SHC1, KIAA0846, GRP3, RASGRP3, RASGRP, RASGRP1, FRS3, HSTF2, HST2, FGF6, FLT2, FLG, CEK, HBGFR, FGFR…	1687
Pathway382	GRB2 events in ERBB2 signaling	1	0.390645	2.06363	1	[P04626, P00533, P01133, Q07889, P62993-1, O76093, Q9NP95, P31371, P55075-1, P05230, O60258-1, P22607-2, P08620, Q9GZV9, O43320, P09038, P12034-1, P22607-1, P29353-2, P29353-3, Q8IV61, O95267, O43559, P10767, P11362-1, P11362-19, P11487, O15520, Q9HCT0, Q9UEF7-1, Q9UEF7-2, Q8WU20, P35568, Q9Y4H2, P08581, P14210, Q96S59, P49771, P36888, P98077, P29353, Q92529, Q15303-1, Q15303-2, P35070, Q99075, O…	[NGL, HER1, ERBB1, ERBB, EGFR, EGF, SOS1, ASH, GRB2, UNQ420/PRO856, FGF18, FGF20, FGF9, AIGF, FGF8, FGFA, FGF1, UNQ161/PRO187, FGF17, JTK4, FGFR3, KS3, HSTF1, HST, FGF4, UNQ3027/PRO9828, HYPF, FGF23, FGF16, FGFB, FGF2, FGF5, SHCA, SHC, SHC1, KIAA0846, GRP3, RASGRP3, RASGRP, RASGRP1, FRS3, HSTF2, HST2, FGF6, FLT2, FLG, CEK, HBGFR, FGFR1, FLG, BFGFR, FGFBR, INT2, FGF3, FGF10, UNQ2500/PRO5800, FGF22…	1687
Pathway383	PI3K events in ERBB2 signaling	1	0.390645	2.04144	1	[Q13480, P62993-1, P04626, P00533, P01133, P42336, P27986, Q9NPH3-1, Q01638, O95760, Q99836, P51617, Q9NWZ3, Q9Y4K3, O00329, P15391, P15498, Q06124, O76093, Q9NP95, P31371, P55075-1, P05230, O60258-1, P22607-2, P08620, Q9GZV9, O43320, P09038, P12034-1, P22607-1, Q8WU20, Q15303-1, P35070, Q99075, O14944, Q02297, Q8WWG1, O14511, P56975, Q15303-2, P08581, P14210, P10767, P21802-1, P21802-5, P21802-1…	[GAB1, ASH, GRB2, NGL, HER1, ERBB1, ERBB, EGFR, EGF, PIK3CA, GRB1, PIK3R1, IL1R3, C3orf13, IL1RAP, T1, ST2, DER4, IL1RL1, NFHEV, IL1F11, C9orf26, IL33, MYD88, IRAK, IRAK1, IRAK4, RNF85, TRAF6, PIK3CD, CD19, VAV, VAV1, SHPTP2, PTP2C, PTPN11, UNQ420/PRO856, FGF18, FGF20, FGF9, AIGF, FGF8, FGFA, FGF1, UNQ161/PRO187, FGF17, JTK4, FGFR3, KS3, HSTF1, HST, FGF4, UNQ3027/PRO9828, HYPF, FGF23, FGF16, FGFB…	1687
Pathway393	PI3K events in ERBB4 signaling	1	0.390645	2.01972	1	[Q15303-1, P35070, Q99075, O14944, Q02297, Q8WWG1, O14511, P56975, Q15303-2, P42336, P27986, Q9NPH3-1, Q01638, O95760, Q99836, P51617, Q9NWZ3, Q9Y4K3, P62993-1, O00329, P15391, P15498, Q13480, Q06124, O76093, Q9NP95, P31371, P55075-1, P05230, O60258-1, P22607-2, P08620, Q9GZV9, O43320, P09038, P12034-1, P22607-1, Q8WU20, P08581, P14210, P10767, P21802-1, P21802-5, P21802-18, O15520, P11487, P2178…	[HER4, ERBB4, BTC, HEGFL, DTS, DTR, HBEGF, EREG, NRG4, NTAK, NRG2, NRG3, PIK3CA, GRB1, PIK3R1, IL1R3, C3orf13, IL1RAP, T1, ST2, DER4, IL1RL1, NFHEV, IL1F11, C9orf26, IL33, MYD88, IRAK, IRAK1, IRAK4, RNF85, TRAF6, ASH, GRB2, PIK3CD, CD19, VAV, VAV1, GAB1, SHPTP2, PTP2C, PTPN11, UNQ420/PRO856, FGF18, FGF20, FGF9, AIGF, FGF8, FGFA, FGF1, UNQ161/PRO187, FGF17, JTK4, FGFR3, KS3, HSTF1, HST, FGF4, UNQ3…	1687
Pathway392	SHC1 events in ERBB4 signaling	1	0.390645	1.99846	1	[Q15303-1, P35070, Q99075, O14944, Q02297, Q8WWG1, O14511, P56975, Q15303-2, Q15303-3, P29353, Q07889, P62993-1, P01116-2, P01111, P01112, P01116-1, O76093, Q9NP95, P31371, P55075-1, P05230, O60258-1, P22607-2, P08620, Q9GZV9, O43320, P09038, P12034-1, P22607-1, P29353-2, P29353-3, Q8IV61, O95267, O43559, P10767, P11362-1, P11362-19, P11487, O15520, Q9HCT0, Q9UEF7-1, Q9UEF7-2, Q8WU20, P35568, Q9Y…	[HER4, ERBB4, BTC, HEGFL, DTS, DTR, HBEGF, EREG, NRG4, NTAK, NRG2, NRG3, SHCA, SHC, SHC1, SOS1, ASH, GRB2, RASK2, KRAS2, KRAS, HRAS1, NRAS, HRAS, UNQ420/PRO856, FGF18, FGF20, FGF9, AIGF, FGF8, FGFA, FGF1, UNQ161/PRO187, FGF17, JTK4, FGFR3, KS3, HSTF1, HST, FGF4, UNQ3027/PRO9828, HYPF, FGF23, FGF16, FGFB, FGF2, FGF5, KIAA0846, GRP3, RASGRP3, RASGRP, RASGRP1, FRS3, HSTF2, HST2, FGF6, FLT2, FLG, CEK…	1687
Pathway306	PI-3K cascade:FGFR3	1	0.390645	1.97764	1	[Q13480, P62993-1, P27986, P08620, O60258-1, P12034-1, Q9NP95, Q9GZV9, P55075-1, P05230, P09038, P31371, P10767, P11362-1, P11362-19, P11487, O15520, Q9HCT0, Q9UEF7-1, Q9UEF7-2, Q8WU20, Q06124, P42336, Q9NPH3-1, Q01638, O95760, Q99836, P51617, Q9NWZ3, Q9Y4K3, O00329, P15391, P15498, O76093, P22607-2, O43320, P22607-1, Q15303-1, P35070, Q99075, O14944, Q02297, Q8WWG1, O14511, P56975, Q15303-2, P08…	[GAB1, ASH, GRB2, GRB1, PIK3R1, KS3, HSTF1, HST, FGF4, UNQ161/PRO187, FGF17, FGF5, FGF20, UNQ3027/PRO9828, HYPF, FGF23, AIGF, FGF8, FGFA, FGF1, FGFB, FGF2, FGF9, HSTF2, HST2, FGF6, FLT2, FLG, CEK, HBGFR, FGFR1, FLG, BFGFR, FGFBR, INT2, FGF3, FGF10, UNQ2500/PRO5800, FGF22, KL, FRS2, SHPTP2, PTP2C, PTPN11, PIK3CA, IL1R3, C3orf13, IL1RAP, T1, ST2, DER4, IL1RL1, NFHEV, IL1F11, C9orf26, IL33, MYD88, I…	1687
Pathway305	SHC-mediated cascade:FGFR3	1	0.390645	1.95725	1	[O76093, Q9NP95, P31371, P55075-1, P05230, O60258-1, P22607-2, P08620, Q9GZV9, O43320, P09038, P12034-1, P22607-1, P29353-2, P29353-3, Q07889, P62993-1, Q8IV61, O95267, O43559, P10767, P11362-1, P11362-19, P11487, O15520, Q9HCT0, Q9UEF7-1, Q9UEF7-2, Q8WU20, P35568, Q9Y4H2, P08581, P14210, Q96S59, P49771, P36888, P98077, P29353, Q92529, Q15303-1, Q15303-2, P35070, Q99075, O14944, Q02297, Q8WWG1, O…	[UNQ420/PRO856, FGF18, FGF20, FGF9, AIGF, FGF8, FGFA, FGF1, UNQ161/PRO187, FGF17, JTK4, FGFR3, KS3, HSTF1, HST, FGF4, UNQ3027/PRO9828, HYPF, FGF23, FGF16, FGFB, FGF2, FGF5, SHCA, SHC, SHC1, SOS1, ASH, GRB2, KIAA0846, GRP3, RASGRP3, RASGRP, RASGRP1, FRS3, HSTF2, HST2, FGF6, FLT2, FLG, CEK, HBGFR, FGFR1, FLG, BFGFR, FGFBR, INT2, FGF3, FGF10, UNQ2500/PRO5800, FGF22, KL, FRS2, IRS1, IRS2, MET, HPTA, …	1687
Pathway2285	ADP signalling through P2Y purinoceptor 12	1	0.390645	1.93728	1	[P50150, P63215, Q9UBI6, P50151, P61952, P59768, O14610, Q9P2W3, O60262, Q9UK08, P63218, P63211, Q9HAV0, P62873, P16520, O14775, P62879, P63096, A8MTJ3, P08754, P04899, Q9H244, Q8WYR1, Q5UE93, P48736, P31751, P31749, Q9Y243, Q5T1C6, Q96RU7, P85299, P42345, Q9BVC4, Q6R327, Q9BPZ7, O15530, Q9UBS0, P16220, P24385, P42772, P55273, P42773, P42771, Q00534, P11802, P30279, P30281, Q13951, Q13950-2, Q139…	[GNGT4, GNG4, GNGT3, GNG3, GNG12, GNGT10, GNG10, GNGT11, GNG11, GNG2, GNGT8, GNG9, GNG8, GNGT2, GNG13, GNGT7, GNG7, GNGT9, GNGT5, GNG5, GNGT1, GNB4, GNB1, GNB3, GNB5, GNB2, GNAI1, GNAT3, GNAI3, GNAI2B, GNAI2, HORK3, P2RY12, PIK3R5, C17orf38, PIK3R6, PIK3CG, AKT2, RAC, PKB, AKT1, PKBG, AKT3, CTMP, THEM4, NIPK, TRIB3, C20orf97, TRB3, PP610, PROTOR1, PRR5, FRAP1, FRAP, MTOR, LST8, GBL, MLST8, KIAA19…	1687
Pathway2286	ADP signalling through P2Y purinoceptor 1	1	0.390645	1.91771	1	[P50148, P30679, P29992, O95837, P50150, P63215, Q9UBI6, P50151, P61952, P59768, O14610, Q9P2W3, O60262, Q9UK08, P63218, P63211, Q9HAV0, P62873, P16520, O14775, P62879, P47900, Q16539, P47712, P35354, P24557, P41222, Q16647, Q9UNU6, P42330, Q15185, Q9H7Z7, Q8TBF2, O14684, Q16873, P09917, P20292, P05177, P04798, P11712, Q16678, P33261, P10632, P51589, P34913, P18054, Q6NT55, O75342, Q9BYJ1, P18283…	[GAQ, GNAQ, GNA16, GNA15, GA11, GNA11, GNA14, GNGT4, GNG4, GNGT3, GNG3, GNG12, GNGT10, GNG10, GNGT11, GNG11, GNG2, GNGT8, GNG9, GNG8, GNGT2, GNG13, GNGT7, GNG7, GNGT9, GNGT5, GNG5, GNGT1, GNB4, GNB1, GNB3, GNB5, GNB2, P2RY1, MXI2, PLA2G4, CPLA2, PLA2G4A, COX2, PTGS2, TXAS, CYP5A1, CYP5, TBXAS1, PDS, PTGDS, CYP8A1, CYP8, PTGIS, CYP12, CYP8B1, DDH1, KIAA0119, AKR1C3, PGFS, HSD17B5, TEBP, P23, PTGES…	1687
Pathway315	PI-3K cascade:FGFR4	1	0.390645	1.89854	1	[Q8WU20, O60258-1, Q9NP95, Q9GZV9, P55075-1, P09038, P31371, P10767, P05230, O95750, P08620, O76093, O43320, P22455, Q86Z14, Q13480, P62993-1, P27986, P42336, Q06124, Q9NPH3-1, Q01638, O95760, Q99836, P51617, Q9NWZ3, Q9Y4K3, O00329, P15391, P15498, P22607-2, P12034-1, P22607-1, Q15303-1, P35070, Q99075, O14944, Q02297, Q8WWG1, O14511, P56975, Q15303-2, P08581, P14210, P21802-1, P21802-5, P21802-1…	[FRS2, UNQ161/PRO187, FGF17, FGF20, UNQ3027/PRO9828, HYPF, FGF23, AIGF, FGF8, FGFB, FGF2, FGF9, HSTF2, HST2, FGF6, FGFA, FGF1, UNQ334/PRO533, FGF19, KS3, HSTF1, HST, FGF4, UNQ420/PRO856, FGF18, FGF16, TKF, JTK2, FGFR4, KLB, GAB1, ASH, GRB2, GRB1, PIK3R1, PIK3CA, SHPTP2, PTP2C, PTPN11, IL1R3, C3orf13, IL1RAP, T1, ST2, DER4, IL1RL1, NFHEV, IL1F11, C9orf26, IL33, MYD88, IRAK, IRAK1, IRAK4, RNF85, TR…	1687
Pathway314	SHC-mediated cascade:FGFR4	1	0.390645	1.87974	1	[O60258-1, Q9NP95, Q9GZV9, P55075-1, P09038, P31371, P10767, P05230, O95750, P08620, O76093, O43320, P22455, Q86Z14, P29353-2, P29353-3, Q07889, P62993-1, P01116-2, P01111, P01112, P01116-1, P22607-2, P12034-1, P22607-1, Q8IV61, O95267, O43559, P11362-1, P11362-19, P11487, O15520, Q9HCT0, Q9UEF7-1, Q9UEF7-2, Q8WU20, P35568, Q9Y4H2, P08581, P14210, Q96S59, P49771, P36888, P98077, P29353, Q92529, Q…	[UNQ161/PRO187, FGF17, FGF20, UNQ3027/PRO9828, HYPF, FGF23, AIGF, FGF8, FGFB, FGF2, FGF9, HSTF2, HST2, FGF6, FGFA, FGF1, UNQ334/PRO533, FGF19, KS3, HSTF1, HST, FGF4, UNQ420/PRO856, FGF18, FGF16, TKF, JTK2, FGFR4, KLB, SHCA, SHC, SHC1, SOS1, ASH, GRB2, RASK2, KRAS2, KRAS, HRAS1, NRAS, HRAS, JTK4, FGFR3, FGF5, KIAA0846, GRP3, RASGRP3, RASGRP, RASGRP1, FRS3, FLT2, FLG, CEK, HBGFR, FGFR1, FLG, BFGFR,…	1687
Pathway2288	Thrombin signalling through proteinase activated receptors (PARs)	1	0.390645	1.86131	1	[P12931-1, P28482, P27361, P49407, P25116, Q96RI0, O00254, P50148, P30679, P29992, O95837, P50150, P63215, Q9UBI6, P50151, P61952, P59768, O14610, Q9P2W3, O60262, Q9UK08, P63218, P63211, Q9HAV0, P62873, P16520, O14775, P62879, Q13153, Q15052, P60953, P49795, P49796, Q2M5E4, Q9NS28, P41220, A5PLK6, P34947, Q01970, Q9NQ66, Q15147, Q00722, O00459, Q92569, P27986, P42336, P25098, Q06187, Q8WYR1, Q5UE…	[SRC1, SRC, PRKM2, PRKM1, ERK2, MAPK1, PRKM3, ERK1, MAPK3, ARR1, ARRB1, TR, PAR1, CF2R, F2R, PAR4, F2RL3, PAR3, F2RL2, GAQ, GNAQ, GNA16, GNA15, GA11, GNA11, GNA14, GNGT4, GNG4, GNGT3, GNG3, GNG12, GNGT10, GNG10, GNGT11, GNG11, GNG2, GNGT8, GNG9, GNG8, GNGT2, GNG13, GNGT7, GNG7, GNGT9, GNGT5, GNG5, GNGT1, GNB4, GNB1, GNB3, GNB5, GNB2, PAK1, PIXA, KIAA0006, COOL2, ARHGEF6, CDC42, GNAI3IP, GAIP, RGS…	1687
Pathway2291	Adrenaline signalling through Alpha-2 adrenergic receptor	1	0.390645	1.84324	1	[P18825, P08913, P18089, P50150, P63215, Q9UBI6, P50151, P61952, P59768, O14610, Q9P2W3, O60262, Q9UK08, P63218, P63211, Q9HAV0, P62873, P16520, O14775, P62879, P19086, Q8WYR1, Q5UE93, P48736, P31751, P31749, Q9Y243, Q5T1C6, Q96RU7, P85299, P42345, Q9BVC4, Q6R327, Q9BPZ7, O15530, Q9UBS0, P16220, P24385, P42772, P55273, P42773, P42771, Q00534, P11802, P30279, P30281, Q13951, Q13950-2, Q13950-1, Q9…	[ADRA2RL2, ADRA2L2, ADRA2C, ADRAR, ADRA2R, ADRA2A, ADRA2RL1, ADRA2L1, ADRA2B, GNGT4, GNG4, GNGT3, GNG3, GNG12, GNGT10, GNG10, GNGT11, GNG11, GNG2, GNGT8, GNG9, GNG8, GNGT2, GNG13, GNGT7, GNG7, GNGT9, GNGT5, GNG5, GNGT1, GNB4, GNB1, GNB3, GNB5, GNB2, GNAZ, PIK3R5, C17orf38, PIK3R6, PIK3CG, AKT2, RAC, PKB, AKT1, PKBG, AKT3, CTMP, THEM4, NIPK, TRIB3, C20orf97, TRB3, PP610, PROTOR1, PRR5, FRAP1, FRAP…	1687
Pathway836	Activation of RAS in B cells	1	0.390645	1.82552	1	[Q8IV61, O95267, O76093, Q9NP95, P31371, P55075-1, P05230, O60258-1, P22607-2, P08620, Q9GZV9, O43320, P09038, P12034-1, P22607-1, P29353-2, P29353-3, Q07889, P62993-1, O43559, P10767, P11362-1, P11362-19, P11487, O15520, Q9HCT0, Q9UEF7-1, Q9UEF7-2, Q8WU20, P35568, Q9Y4H2, P08581, P14210, Q96S59, P49771, P36888, P98077, P29353, Q92529, Q15303-1, Q15303-2, P35070, Q99075, O14944, Q02297, Q8WWG1, O…	[KIAA0846, GRP3, RASGRP3, RASGRP, RASGRP1, UNQ420/PRO856, FGF18, FGF20, FGF9, AIGF, FGF8, FGFA, FGF1, UNQ161/PRO187, FGF17, JTK4, FGFR3, KS3, HSTF1, HST, FGF4, UNQ3027/PRO9828, HYPF, FGF23, FGF16, FGFB, FGF2, FGF5, SHCA, SHC, SHC1, SOS1, ASH, GRB2, FRS3, HSTF2, HST2, FGF6, FLT2, FLG, CEK, HBGFR, FGFR1, FLG, BFGFR, FGFBR, INT2, FGF3, FGF10, UNQ2500/PRO5800, FGF22, KL, FRS2, IRS1, IRS2, MET, HPTA, …	1687
Pathway834	Downstream signaling events of B Cell Receptor (BCR)	1	0.390645	1.80813	1	[P19838, Q04206, Q04864, Q15653, O00221, P25963, P05771, Q13616, P63208, Q9Y297, Q9UKB1, P0CG48, P62987, P62979, P0CG47, Q9Y6K9, O14920, O15111, O95999, Q9BXL7, Q9UDY8, O43318, P62191, P43686, Q92530, Q15008, P62195, P40306, Q13200, Q99436, P25786, Q99460, P49721, P25789, Q8TAA3, P28066, P60896, P28072, P62333, O00231, P61289, P48556, P25787, Q16401, Q06323, O14818, P49720, P28070, P28062, O00232…	[NFKB1, NFKB3, RELA, REL, TRIP9, IKBB, NFKBIB, IKBE, NFKBIE, NFKBI, MAD3, IKBA, NFKBIA, PRKCB1, PKCB, PRKCB, CUL1, OCP2, TCEB1L, SKP1, EMC19, SKP1A, FBXW1A, FBW1A, BTRCP, BTRC, FBXW11, FBXW1B, UBC, UBCEP2, UBA52, UBCEP1, UBA80, RPS27A, UBB, NEMO, FIP3, IKBKG, IKKB, IKBKB, TCF16, IKKA, CHUK, CLAP, CIPER, BCL10, CARMA1, CARD11, MLT, MALT1, TAK1, MAP3K7, PSMC1, TBP7, MIP224, PSMC4, PSMF1, PFAAP4, KI…	1687
Pathway270	SHC1 events in EGFR signaling	1	0.390645	1.79107	1	[Q07889, P62993-1, P29353, P01135, Q6UW88, Q99075, P01133, P15514, O14944, P35070, P00533, P01116-2, P01111, P01112, P01116-1, O76093, Q9NP95, P31371, P55075-1, P05230, O60258-1, P22607-2, P08620, Q9GZV9, O43320, P09038, P12034-1, P22607-1, P29353-2, P29353-3, Q8IV61, O95267, O43559, P10767, P11362-1, P11362-19, P11487, O15520, Q9HCT0, Q9UEF7-1, Q9UEF7-2, Q8WU20, P35568, Q9Y4H2, P08581, P14210, Q…	[SOS1, ASH, GRB2, SHCA, SHC, SHC1, TGFA, UNQ3072/PRO9904, EPGN, HEGFL, DTS, DTR, HBEGF, EGF, SDGF, AREGB, AREG, EREG, BTC, HER1, ERBB1, ERBB, EGFR, RASK2, KRAS2, KRAS, HRAS1, NRAS, HRAS, UNQ420/PRO856, FGF18, FGF20, FGF9, AIGF, FGF8, FGFA, FGF1, UNQ161/PRO187, FGF17, JTK4, FGFR3, KS3, HSTF1, HST, FGF4, UNQ3027/PRO9828, HYPF, FGF23, FGF16, FGFB, FGF2, FGF5, KIAA0846, GRP3, RASGRP3, RASGRP, RASGRP1…	1687
Pathway283	SHC-mediated cascade:FGFR1	1	0.390645	1.77433	1	[P08620, O60258-1, P12034-1, Q9NP95, Q9GZV9, P55075-1, P05230, P09038, P31371, P10767, P11362-1, P11362-19, P11487, O15520, Q9HCT0, Q9UEF7-1, Q9UEF7-2, P29353-2, P29353-3, Q07889, P62993-1, O76093, P22607-2, O43320, P22607-1, Q8IV61, O95267, O43559, Q8WU20, P35568, Q9Y4H2, P08581, P14210, Q96S59, P49771, P36888, P98077, P29353, Q92529, Q15303-1, Q15303-2, P35070, Q99075, O14944, Q02297, Q8WWG1, O…	[KS3, HSTF1, HST, FGF4, UNQ161/PRO187, FGF17, FGF5, FGF20, UNQ3027/PRO9828, HYPF, FGF23, AIGF, FGF8, FGFA, FGF1, FGFB, FGF2, FGF9, HSTF2, HST2, FGF6, FLT2, FLG, CEK, HBGFR, FGFR1, FLG, BFGFR, FGFBR, INT2, FGF3, FGF10, UNQ2500/PRO5800, FGF22, KL, SHCA, SHC, SHC1, SOS1, ASH, GRB2, UNQ420/PRO856, FGF18, JTK4, FGFR3, FGF16, KIAA0846, GRP3, RASGRP3, RASGRP, RASGRP1, FRS3, FRS2, IRS1, IRS2, MET, HPTA, …	1687
Pathway284	PI-3K cascade:FGFR1	1	0.390645	1.7579	1	[P08620, O60258-1, P12034-1, Q9NP95, Q9GZV9, P55075-1, P05230, P09038, P31371, P10767, P11362-1, P11362-19, P11487, O15520, Q9HCT0, Q9UEF7-1, Q9UEF7-2, Q8WU20, Q13480, P62993-1, P27986, P42336, Q9NPH3-1, Q01638, O95760, Q99836, P51617, Q9NWZ3, Q9Y4K3, O00329, P15391, P15498, Q06124, O76093, P22607-2, O43320, P22607-1, Q15303-1, P35070, Q99075, O14944, Q02297, Q8WWG1, O14511, P56975, Q15303-2, P08…	[KS3, HSTF1, HST, FGF4, UNQ161/PRO187, FGF17, FGF5, FGF20, UNQ3027/PRO9828, HYPF, FGF23, AIGF, FGF8, FGFA, FGF1, FGFB, FGF2, FGF9, HSTF2, HST2, FGF6, FLT2, FLG, CEK, HBGFR, FGFR1, FLG, BFGFR, FGFBR, INT2, FGF3, FGF10, UNQ2500/PRO5800, FGF22, KL, FRS2, GAB1, ASH, GRB2, GRB1, PIK3R1, PIK3CA, IL1R3, C3orf13, IL1RAP, T1, ST2, DER4, IL1RL1, NFHEV, IL1F11, C9orf26, IL33, MYD88, IRAK, IRAK1, IRAK4, RNF8…	1687
Pathway296	PI-3K cascade:FGFR2	1	0.390645	1.74178	1	[Q13480, P62993-1, P27986, Q8WU20, O43320, P05230, P08620, Q9NP95, P10767, P12034-1, P09038, Q9GZV9, P55075-1, O76093, O60258-1, P31371, P21802-1, P21802-5, P21802-18, O15520, P11487, P21781, Q9HCT0, P21802-3, P42336, Q9NPH3-1, Q01638, O95760, Q99836, P51617, Q9NWZ3, Q9Y4K3, O00329, P15391, P15498, Q06124, P22607-2, P22607-1, Q15303-1, P35070, Q99075, O14944, Q02297, Q8WWG1, O14511, P56975, Q1530…	[GAB1, ASH, GRB2, GRB1, PIK3R1, FRS2, FGF16, FGFA, FGF1, KS3, HSTF1, HST, FGF4, FGF20, HSTF2, HST2, FGF6, FGF5, FGFB, FGF2, UNQ3027/PRO9828, HYPF, FGF23, AIGF, FGF8, UNQ420/PRO856, FGF18, UNQ161/PRO187, FGF17, FGF9, KSAM, KGFR, BEK, FGFR2, FGF10, INT2, FGF3, KGF, FGF7, UNQ2500/PRO5800, FGF22, PIK3CA, IL1R3, C3orf13, IL1RAP, T1, ST2, DER4, IL1RL1, NFHEV, IL1F11, C9orf26, IL33, MYD88, IRAK, IRAK1, …	1687
Pathway295	SHC-mediated cascade:FGFR2	1	0.390645	1.72594	1	[Q07889, P62993-1, O43320, P05230, P08620, Q9NP95, P10767, P12034-1, P09038, Q9GZV9, P55075-1, O76093, O60258-1, P31371, P21802-1, P21802-5, P21802-18, O15520, P11487, P21781, Q9HCT0, P21802-3, P29353-2, P29353-3, P22607-2, P22607-1, Q8IV61, O95267, O43559, P11362-1, P11362-19, Q9UEF7-1, Q9UEF7-2, Q8WU20, P35568, Q9Y4H2, P08581, P14210, Q96S59, P49771, P36888, P98077, P29353, Q92529, Q15303-1, Q1…	[SOS1, ASH, GRB2, FGF16, FGFA, FGF1, KS3, HSTF1, HST, FGF4, FGF20, HSTF2, HST2, FGF6, FGF5, FGFB, FGF2, UNQ3027/PRO9828, HYPF, FGF23, AIGF, FGF8, UNQ420/PRO856, FGF18, UNQ161/PRO187, FGF17, FGF9, KSAM, KGFR, BEK, FGFR2, FGF10, INT2, FGF3, KGF, FGF7, UNQ2500/PRO5800, FGF22, SHCA, SHC, SHC1, JTK4, FGFR3, KIAA0846, GRP3, RASGRP3, RASGRP, RASGRP1, FRS3, FLT2, FLG, CEK, HBGFR, FGFR1, FLG, BFGFR, FGFBR…	1687
Pathway575	PI3K/AKT Signaling	1	0.390645	1.71039	1	[P22736, P16220, Q9UBS0, P98177, Q12778, O43524, A8MYZ6, P31749, Q9Y243, P31751, P63104, P31947, P27348, P31946, P61981, P24385, P42772, P55273, P42773, P42771, Q00534, P11802, P30279, P30281, Q13951, Q13950-2, Q13950-1, Q9UBN7, P38936, P06400, P02818, Q9GZV5, O15379, Q96K83, P46937, O75444, P46527, P49918, P51946, P50613, P51948, Q16254, Q14188, Q14186, P28749, P63151, Q9Y5P8, P62714, P67775, P3…	[NAK1, HMR, GFRP1, NR4A1, CREB1, STK14B, RPS6KB2, MLLT7, AFX1, AFX, FOXO4, FOXO1A, FKHR, FOXO1, FOXO3A, FKHRL1, FOXO3, FOXO6, RAC, PKB, AKT1, PKBG, AKT3, AKT2, YWHAZ, HME1, SFN, YWHAQ, YWHAB, YWHAG, PRAD1, BCL1, CCND1, MTS2, CDKN2B, CDKN2D, CDKN6, CDKN2C, MTS1, CDKN2, CDKN2A, CDK6, CDK4, CCND2, CCND3, CBFB, AML3, CBFA1, JM21, KIAA0901, HDAC6, CAP20, PIC1, CDKN1, WAF1, CIP1, SDI1, MDA6, CDKN1A, RB…	1687
Pathway579	PI5P, PP2A and IER3 Regulate PI3K/AKT Signaling	1	0.390645	1.69512	1	[P46695, P27361, P28482, P62714, P67775, Q15173, Q13362, P30154, P30153, Q15172, Q16537, Q14738, P12931-1, P01133, P00533, P01308, P06213, P06239, P31749, O14986, O60331, Q99755, P58753, Q9NPH3-1, Q01638, O95760, Q99836, P51617, Q9NWZ3, Q9Y4K3, P62993-1, O00329, P27986, P15391, P15498, P42336, Q13480, Q06124, O76093, Q9NP95, P31371, P55075-1, P05230, O60258-1, P22607-2, P08620, Q9GZV9, O43320, P0…	[PRG1, IEX1, DIF2, IER3, PRKM3, ERK1, MAPK3, PRKM2, PRKM1, ERK2, MAPK1, PPP2CB, PPP2CA, PPP2R5B, KIAA0044, PPP2R5C, PPP2R1B, PPP2R1A, PPP2R5A, PPP2R5E, PPP2R5D, SRC1, SRC, EGF, HER1, ERBB1, ERBB, EGFR, INS, INSR, LCK, RAC, PKB, AKT1, STM7, PIP5K1B, KIAA0589, PIP5K1C, PIP5K1A, MAL, TIRAP, IL1R3, C3orf13, IL1RAP, T1, ST2, DER4, IL1RL1, NFHEV, IL1F11, C9orf26, IL33, MYD88, IRAK, IRAK1, IRAK4, RNF85,…	1687
Pathway578	Negative regulation of the PI3K/AKT network	1	0.390645	1.68012	1	[Q13362, Q15173, P30154, P30153, P62714, P67775, P27361, P28482, P46695, P31749, Q15172, Q16537, Q14738, P12931-1, P01133, P00533, P01308, P06213, P06239, O14986, O60331, Q99755, P58753, Q9NPH3-1, Q01638, O95760, Q99836, P51617, Q9NWZ3, Q9Y4K3, P62993-1, O00329, P27986, P15391, P15498, P42336, Q13480, Q06124, O76093, Q9NP95, P31371, P55075-1, P05230, O60258-1, P22607-2, P08620, Q9GZV9, O43320, P0…	[KIAA0044, PPP2R5C, PPP2R5B, PPP2R1B, PPP2R1A, PPP2CB, PPP2CA, PRKM3, ERK1, MAPK3, PRKM2, PRKM1, ERK2, MAPK1, PRG1, IEX1, DIF2, IER3, RAC, PKB, AKT1, PPP2R5A, PPP2R5E, PPP2R5D, SRC1, SRC, EGF, HER1, ERBB1, ERBB, EGFR, INS, INSR, LCK, STM7, PIP5K1B, KIAA0589, PIP5K1C, PIP5K1A, MAL, TIRAP, IL1R3, C3orf13, IL1RAP, T1, ST2, DER4, IL1RL1, NFHEV, IL1F11, C9orf26, IL33, MYD88, IRAK, IRAK1, IRAK4, RNF85,…	1687
Pathway580	PTEN Regulation	1	0.390645	1.66538	1	[P60484, P0CG48, P62987, P62979, P0CG47, P29590, Q93009, P98170, P46934, Q9UJQ4, Q9H063, P18146, Q03112, Q06587, Q99496, P35226, Q8IXK0, Q8NDX5, P78364, Q14781, O00257, O95503, Q9HC52, Q96GD3-2, O75530, Q16576, Q09028, Q15910, Q15022, O95863, O43623, P37231, P04637, O95983, O94776, Q13330, Q9BTC8, Q92769, Q13547, Q12873, Q14839, Q86YP4, Q8WXI9, P05412, O15379, Q8WUI4, Q9UQL6, O60341, Q9UKL0, Q131…	[TEP1, MMAC1, PTEN, UBC, UBCEP2, UBA52, UBCEP1, UBA80, RPS27A, UBB, RNF71, PML, PP8675, TRIM19, HAUSP, USP7, IAP3, BIRC4, API3, XIAP, PIG53, NEDD4-1, KIAA0093, NEDD4, ZNF797, SALL4, MAF1, ZNF225, KROX24, EGR1, PRDM3, MDS1, EVI1, MECOM, RNF1, RING1, HIPI3, BAP1, RNF51, PCGF4, BMI1, PH2, EDR2, PHC2, PH3, EDR3, PHC3, PH1, EDR1, PHC1, CBX2, CBX4, CBX6, RC1, PC3, CBX8, SCMH1, EED, RBAP46, RBBP7, RBAP4…	1687
Pathway582	Regulation of PTEN mRNA translation	1	0.390645	1.6509	1	[Q9HCE1, Q9UPQ9, Q8NDV7, Q9HCJ0, Q9HCK5, Q9H9G7, Q9UL18, Q9UKV8, P60484, Q9UHC7, P0CG48, P62987, P62979, P0CG47, P62191, P43686, Q92530, Q15008, P62195, P40306, Q13200, Q99436, P25786, Q99460, P49721, P25789, Q8TAA3, P28066, P60896, P28072, P62333, O00231, P61289, P48556, P25787, Q16401, Q06323, O14818, P49720, P28070, P28062, O00232, P51665, P55036, O00487, Q9UNM6, P35998, P17980, P28074, Q9UL46…	[KIAA1631, MOV10, KIAA1093, TNRC6B, TNRC6, KIAA1460, CAGH26, TNRC6A, KIAA1582, TNRC6C, KIAA1567, EIF2C4, AGO4, EIF2C3, AGO3, EIF2C1, AGO1, EIF2C2, AGO2, TEP1, MMAC1, PTEN, RNF61, MKRN1, UBC, UBCEP2, UBA52, UBCEP1, UBA80, RPS27A, UBB, PSMC1, TBP7, MIP224, PSMC4, PSMF1, PFAAP4, KIAA0107, PSMD6, SUG1, PSMC5, MECL1, LMP10, PSMB10, TRAP2, PSMD2, Z, PSMB7, PSMA1, NU, PSMD1, PSMB2, PSC9, HC9, PSMA4, PSM…	1687
Pathway581	Regulation of PTEN gene transcription	1	0.390645	1.63667	1	[P15336, O15379, Q8WUI4, Q9UQL6, Q92769, Q13547, O60341, Q9UKL0, Q13127, P54259, Q9Y466, P05412, Q9H063, P37231, Q9UJQ4, O95983, Q16576, O94776, Q13330, Q9BTC8, Q09028, Q12873, Q14839, Q86YP4, Q8WXI9, P18146, P04637, Q03112, Q06587, Q99496, P35226, Q8IXK0, Q8NDX5, P78364, Q14781, O00257, O95503, Q9HC52, Q96GD3-2, O75530, Q15910, Q15022, O95863, O43623, Q9HCK5, Q9H9G7, Q9UL18, Q9UPQ9, Q8NDV7, Q9HC…	[CREBP1, CREB2, ATF2, HDAC3, HDAC7A, HDAC7, KIAA0600, HDAC5, HDAC2, RPD3L1, HDAC1, LSD1, KDM1A, RCOR, KIAA0071, RCOR1, XBR, NRSF, REST, DRPLA, D12S755E, ATN1, TLX, NR2E1, JUN, MAF1, NR1C3, PPARG, ZNF797, SALL4, MBD3, RBAP46, RBBP7, PID, MTA1L1, MTA2, MTA1, KIAA1266, MTA3, RBAP48, RBBP4, CHD3, CHD4, GATAD2A, KIAA1150, GATAD2B, ZNF225, KROX24, EGR1, P53, TP53, PRDM3, MDS1, EVI1, MECOM, RNF1, RING1,…	1687
Pathway1139	Synthesis of 15-eicosatetraenoic acid derivatives	1	0.390645	1.62268	1	[P35354, Q16873, P09917, P20292, O15296, P16050, P18283, P36969, P07203, P15428, Q14914, P25090, P05067, P04083, Q8IVG9, P55773-2, P0DJI8, P50150, P63215, Q9UBI6, P50151, P61952, P59768, O14610, Q9P2W3, O60262, Q9UK08, P63218, P63211, Q9HAV0, P62873, P16520, O14775, P62879, P63096, A8MTJ3, P08754, P04899, P35462, P21917, Q9ULZ1, P35414, P22362, P51685, P49019, Q99731, O00585, P32248, Q7RTX0, Q8TE…	[COX2, PTGS2, LTC4S, LOG5, ALOX5, FLAP, ALOX5AP, ALOX15B, LOG15, ALOX15, GPX2, GPX4, GPX1, SDR36C1, PGDH1, HPGD, LTB4DH, PTGR1, LXA4R, FPRL1, FPRH1, FPR2, AD1, A4, APP, LPC1, ANX1, ANXA1, HN, MT-RNR2, SCYA23, MPIF1, MIP3, CCL23, SAA1, GNGT4, GNG4, GNGT3, GNG3, GNG12, GNGT10, GNG10, GNGT11, GNG11, GNG2, GNGT8, GNG9, GNG8, GNGT2, GNG13, GNGT7, GNG7, GNGT9, GNGT5, GNG5, GNGT1, GNB4, GNB1, GNB3, GNB5…	1687
Pathway1189	PIPs transport between Golgi and plasma membranes	1	0.390645	1.60893	1	[Q92569, P42336, O00329, Q5UE93, P48736, O00443, P27986, P42338, O75747, Q8WYR1, O00459, O00750, O15327, Q96PE3, Q9C0I1, Q13496, Q08AM6, Q9Y2I7, Q92562, Q9NTJ5, Q9UBF8, P84077, P61204, P56180, Q6XPS3, Q8NEB9, Q99570, Q8TCG2, Q9BTU6, P42356, Q9Y216, Q13614, Q9NYA4, P60484, O43426, Q01968, O15056, Q13018, P14555, P39877, Q9NZK7, O15496, P04054, Q9BZM2, Q9UNK4, Q9BZM1, O14986, O60331, Q99755, P58753…	[PIK3R3, PIK3CA, PIK3CD, C17orf38, PIK3R6, PIK3CG, PIK3C2A, GRB1, PIK3R1, PIK3C1, PIK3CB, PIK3C2G, PIK3R5, PIK3R2, PIK3C2B, INPP4B, INPP4A, PIP3AP, KIAA1682, MTMR12, CG2, MTM1, TRX, TAX1BP2, VAC14, PIP5K3, KIAA0981, PIKFYVE, SAC3, KIAA0274, FIG4, SAC1, KIAA0851, SACM1L, PIK4CB, PI4KB, ARF1, ARF3, TPTE, TPIP, TPTE2, VPS34, PIK3C3, VPS15, PIK3R4, PI4K2B, PI4K2A, PIK4CA, PIK4, PI4KA, MTMR7, KIAA1073…	1687
Pathway1193	PIPs transport between early endosome and Golgi membranes	1	0.390645	1.59541	1	[Q92562, Q9Y2I7, Q08AM6, Q9NTJ5, Q9UBF8, P84077, P61204, Q92569, P42336, O00329, Q5UE93, P48736, O00443, P27986, P42338, O75747, Q8WYR1, O00459, O00750, O15327, Q96PE3, Q9C0I1, Q13496, Q13614, Q9NYA4, Q9BTU6, Q8TCG2, Q8NEB9, Q99570, P60484, O43426, Q01968, O15056, Q13018, P14555, P39877, Q9NZK7, O15496, P04054, Q9BZM2, Q9UNK4, Q9BZM1, O14986, O60331, Q99755, P58753, Q9NPH3-1, Q01638, O95760, Q998…	[SAC3, KIAA0274, FIG4, PIP5K3, KIAA0981, PIKFYVE, TRX, TAX1BP2, VAC14, SAC1, KIAA0851, SACM1L, PIK4CB, PI4KB, ARF1, ARF3, PIK3R3, PIK3CA, PIK3CD, C17orf38, PIK3R6, PIK3CG, PIK3C2A, GRB1, PIK3R1, PIK3C1, PIK3CB, PIK3C2G, PIK3R5, PIK3R2, PIK3C2B, INPP4B, INPP4A, PIP3AP, KIAA1682, MTMR12, CG2, MTM1, KIAA1073, MTMR2, ZFYVE11, KIAA0647, MTMR4, PI4K2A, PI4K2B, VPS34, PIK3C3, VPS15, PIK3R4, TEP1, MMAC1,…	1687
Pathway1194	PIPs transport between early and late endosome membranes	1	0.390645	1.58211	1	[Q92562, Q9Y2I7, Q08AM6, Q9NTJ5, Q9UBF8, P84077, P61204, Q92569, P42336, O00329, Q5UE93, P48736, O00443, P27986, P42338, O75747, Q8WYR1, O00459, O00750, O15327, Q96PE3, Q9C0I1, Q13496, Q13614, Q9NYA4, Q9BTU6, Q8TCG2, Q8NEB9, Q99570, P60484, O43426, Q01968, O15056, Q13018, P14555, P39877, Q9NZK7, O15496, P04054, Q9BZM2, Q9UNK4, Q9BZM1, O14986, O60331, Q99755, P58753, Q9NPH3-1, Q01638, O95760, Q998…	[SAC3, KIAA0274, FIG4, PIP5K3, KIAA0981, PIKFYVE, TRX, TAX1BP2, VAC14, SAC1, KIAA0851, SACM1L, PIK4CB, PI4KB, ARF1, ARF3, PIK3R3, PIK3CA, PIK3CD, C17orf38, PIK3R6, PIK3CG, PIK3C2A, GRB1, PIK3R1, PIK3C1, PIK3CB, PIK3C2G, PIK3R5, PIK3R2, PIK3C2B, INPP4B, INPP4A, PIP3AP, KIAA1682, MTMR12, CG2, MTM1, KIAA1073, MTMR2, ZFYVE11, KIAA0647, MTMR4, PI4K2A, PI4K2B, VPS34, PIK3C3, VPS15, PIK3R4, TEP1, MMAC1,…	1687
Pathway1195	Synthesis of PIPs at the late endosome membrane	1	0.390645	1.56904	1	[Q9Y216, Q13496, Q13614, Q9NYA4, O00443, Q8NEB9, Q99570, Q92562, Q9Y2I7, Q08AM6, Q9NTJ5, Q9UBF8, P84077, P61204, Q92569, P42336, O00329, Q5UE93, P48736, P27986, P42338, O75747, Q8WYR1, O00459, O00750, O15327, Q96PE3, Q9C0I1, Q9BTU6, Q8TCG2, P60484, O43426, Q01968, O15056, Q13018, P14555, P39877, Q9NZK7, O15496, P04054, Q9BZM2, Q9UNK4, Q9BZM1, O14986, O60331, Q99755, P58753, Q9NPH3-1, Q01638, O957…	[MTMR7, CG2, MTM1, KIAA1073, MTMR2, ZFYVE11, KIAA0647, MTMR4, PIK3C2A, VPS34, PIK3C3, VPS15, PIK3R4, SAC3, KIAA0274, FIG4, PIP5K3, KIAA0981, PIKFYVE, TRX, TAX1BP2, VAC14, SAC1, KIAA0851, SACM1L, PIK4CB, PI4KB, ARF1, ARF3, PIK3R3, PIK3CA, PIK3CD, C17orf38, PIK3R6, PIK3CG, GRB1, PIK3R1, PIK3C1, PIK3CB, PIK3C2G, PIK3R5, PIK3R2, PIK3C2B, INPP4B, INPP4A, PIP3AP, KIAA1682, MTMR12, PI4K2A, PI4K2B, TEP1,…	1687
Pathway1196	PIPs transport between late endosome and Golgi membranes	1	0.390645	1.55618	1	[Q9Y2I7, Q92562, Q08AM6, Q9NTJ5, Q9UBF8, P84077, P61204, Q92569, P42336, O00329, Q5UE93, P48736, O00443, P27986, P42338, O75747, Q8WYR1, O00459, O00750, O15327, Q96PE3, Q9C0I1, Q13496, Q9Y216, Q13614, Q9NYA4, Q8NEB9, Q99570, Q9BTU6, Q8TCG2, P60484, O43426, Q01968, O15056, Q13018, P14555, P39877, Q9NZK7, O15496, P04054, Q9BZM2, Q9UNK4, Q9BZM1, O14986, O60331, Q99755, P58753, Q9NPH3-1, Q01638, O957…	[PIP5K3, KIAA0981, PIKFYVE, SAC3, KIAA0274, FIG4, TRX, TAX1BP2, VAC14, SAC1, KIAA0851, SACM1L, PIK4CB, PI4KB, ARF1, ARF3, PIK3R3, PIK3CA, PIK3CD, C17orf38, PIK3R6, PIK3CG, PIK3C2A, GRB1, PIK3R1, PIK3C1, PIK3CB, PIK3C2G, PIK3R5, PIK3R2, PIK3C2B, INPP4B, INPP4A, PIP3AP, KIAA1682, MTMR12, CG2, MTM1, MTMR7, KIAA1073, MTMR2, ZFYVE11, KIAA0647, MTMR4, VPS34, PIK3C3, VPS15, PIK3R4, PI4K2A, PI4K2B, TEP1,…	1687
Pathway1191	PIPs transport between plasma and early endosome membranes	1	0.390645	1.54353	1	[O15327, Q96PE3, Q9C0I1, Q13496, Q08AM6, Q9Y2I7, Q92562, Q9NTJ5, Q9UBF8, P84077, P61204, Q92569, P42336, O00329, Q5UE93, P48736, O00443, P27986, P42338, O75747, Q8WYR1, O00459, O00750, P60484, O43426, Q01968, O15056, Q13018, P14555, P39877, Q9NZK7, O15496, P04054, Q9BZM2, Q9UNK4, Q9BZM1, Q9BTU6, Q8TCG2, O14986, O60331, Q99755, P58753, Q9NPH3-1, Q01638, O95760, Q99836, P51617, Q9NWZ3, Q9Y4K3, P629…	[INPP4B, INPP4A, PIP3AP, KIAA1682, MTMR12, CG2, MTM1, TRX, TAX1BP2, VAC14, PIP5K3, KIAA0981, PIKFYVE, SAC3, KIAA0274, FIG4, SAC1, KIAA0851, SACM1L, PIK4CB, PI4KB, ARF1, ARF3, PIK3R3, PIK3CA, PIK3CD, C17orf38, PIK3R6, PIK3CG, PIK3C2A, GRB1, PIK3R1, PIK3C1, PIK3CB, PIK3C2G, PIK3R5, PIK3R2, PIK3C2B, TEP1, MMAC1, PTEN, KIAA0910, SYNJ1, OCRL1, OCRL, KIAA0348, SYNJ2, CLEC13C, PLA2R1, RASF-A, PLA2L, PLA…	1687
Pathway1228	Synthesis of Lipoxins (LX)	1	0.390645	1.53108	1	[P18054, P15428, Q14914, P25090, P05067, P04083, Q8IVG9, P55773-2, P0DJI8, P50150, P63215, Q9UBI6, P50151, P61952, P59768, O14610, Q9P2W3, O60262, Q9UK08, P63218, P63211, Q9HAV0, P62873, P16520, O14775, P62879, P63096, A8MTJ3, P08754, P04899, P35462, P21917, Q9ULZ1, P35414, P22362, P51685, P49019, Q99731, O00585, P32248, Q7RTX0, Q8TE23, P41145, P35372, P41143, P01189, P01210, P01213, P30939, P478…	[LOG12, 12LO, ALOX12, SDR36C1, PGDH1, HPGD, LTB4DH, PTGR1, LXA4R, FPRL1, FPRH1, FPR2, AD1, A4, APP, LPC1, ANX1, ANXA1, HN, MT-RNR2, SCYA23, MPIF1, MIP3, CCL23, SAA1, GNGT4, GNG4, GNGT3, GNG3, GNG12, GNGT10, GNG10, GNGT11, GNG11, GNG2, GNGT8, GNG9, GNG8, GNGT2, GNG13, GNGT7, GNG7, GNGT9, GNGT5, GNG5, GNGT1, GNB4, GNB1, GNB3, GNB5, GNB2, GNAI1, GNAT3, GNAI3, GNAI2B, GNAI2, DRD3, DRD4, APEL, APLN, A…	1687
Pathway1116	Synthesis of IP3 and IP4 in the cytosol	1	0.390829	1.51954	1	[Q13572, Q8NFU5, Q92551, Q9UHH9, Q96PC2, Q9NZJ9, Q9H8X2, Q9UNW1, Q8NB16, Q6PFW1, O43314, O95989, Q8NFP7, Q96G61, P60484, P0DP23, P23677, P27987, Q96DU7, P32019, Q01968, O15327, Q96PE3, P49441, P29218, O14732, Q9UGB7, Q14642, Q14643, Q14571, Q14573, P16298, Q08209, P63098, O95644, Q12968, Q13469, O43865, Q13586, P48995, P48454, P17252, P05129, Q05655, P25098, Q16566, Q96RR4, Q8N5S9, P16220, Q9UBK2…	[ITPK1, IMPK, IPMK, KIAA0263, IHPK1, IP6K1, TCCCIA00113, IHPK2, IP6K2, IHPK3, IP6K3, HDCMB47P, KIAA0487, DIPP2, NUDT4, C9orf12, IPPK, UNQ900/PRO1917, MIPP, MINPP1, MLKL, IPS1, HISPPD2A, IP6K, PPIP5K1, VIP1, VIP2, KIAA0433, HISPPD1, PPIP5K2, DIPP1, DIPP, NUDT3, DIPP3A, APS2, NUDT10, DIPP3B, APS1, NUDT11, TEP1, MMAC1, PTEN, CAM1, CAM, CALM, CALM1, ITPKA, ITPKB, IP3KC, ITPKC, OCRL2, INPP5B, OCRL1, O…	1688
Pathway1513	Circadian Clock	1	0.390829	1.50748	1	[P50416, P35398, Q09472, P36956, Q96RS0, Q15788, Q15648, Q86X55, Q92793, Q6STE5, Q9BYK8, Q14686, Q15596, Q3L8U1, Q9BZK7, O60907, Q07869, P19793, P20393, O15379, O75376, P01185, O00327, Q99743, O15516, O14503, P05121, Q10586, Q9UIH9, Q9UK39, P08709, Q9C0J9, P43490, O75182-1, Q9Y618, Q96ST3, P07148, P02652, O75509, Q6Q788, Q9NZL6, Q15067-1, Q01581, P36956-3, P36956-1, Q12772, P25208, P23511, Q13952…	[CPT1, CPT1A, RZRA, NR1F1, RORA, P300, EP300, SREBP1, BHLHD1, SREBF1, PIMT, NCOA6IP, HCA137, TGS1, SRC1, BHLHE74, NCOA1, CRSP200, ARC205, DRIP205, CRSP1, MED1, TRIP2, RB18A, PBP, TRAP220, DRIP230, PPARBP, PPARGBP, PRMT4, CARM1, CBP, CREBBP, BAF60C, SMARCD3, PRIC285, KIAA1769, HELZ2, TRBP, NCOA6, AIB3, TIF2, SRC2, BHLHE75, NCOA2, AD-013, KISH2, CHD9, TBLR1, IRA1, TBL1XR1, TBL1, TBL1X, PPAR, NR1C1,…	1688
Pathway303	FRS-mediated FGFR3 signaling	1	0.390829	1.49561	1	[Q06124, O76093, Q9NP95, P31371, P55075-1, P05230, O60258-1, P22607-2, P08620, Q9GZV9, O43320, P09038, P12034-1, P22607-1, O43559, Q8WU20, P01116-2, P01111, P01112, P01116-1, Q07889, P62993-1, Q13480, P27986, P42336, Q9NPH3-1, Q01638, O95760, Q99836, P51617, Q9NWZ3, Q9Y4K3, O00329, P15391, P15498, Q15303-1, P35070, Q99075, O14944, Q02297, Q8WWG1, O14511, P56975, Q15303-2, P08581, P14210, P10767, …	[SHPTP2, PTP2C, PTPN11, UNQ420/PRO856, FGF18, FGF20, FGF9, AIGF, FGF8, FGFA, FGF1, UNQ161/PRO187, FGF17, JTK4, FGFR3, KS3, HSTF1, HST, FGF4, UNQ3027/PRO9828, HYPF, FGF23, FGF16, FGFB, FGF2, FGF5, FRS3, FRS2, RASK2, KRAS2, KRAS, HRAS1, NRAS, HRAS, SOS1, ASH, GRB2, GAB1, GRB1, PIK3R1, PIK3CA, IL1R3, C3orf13, IL1RAP, T1, ST2, DER4, IL1RL1, NFHEV, IL1F11, C9orf26, IL33, MYD88, IRAK, IRAK1, IRAK4, RNF…	1688
Pathway312	FRS-mediated FGFR4 signaling	1	0.390829	1.48393	1	[Q07889, P62993-1, O43559, O60258-1, Q9NP95, Q9GZV9, P55075-1, P09038, P31371, P10767, P05230, O95750, P08620, O76093, O43320, P22455, Q86Z14, Q8WU20, P22607-2, P12034-1, P22607-1, P29353-2, P29353-3, Q8IV61, O95267, P11362-1, P11362-19, P11487, O15520, Q9HCT0, Q9UEF7-1, Q9UEF7-2, P35568, Q9Y4H2, P08581, P14210, Q96S59, P49771, P36888, P98077, P29353, Q92529, Q15303-1, Q15303-2, P35070, Q99075, O…	[SOS1, ASH, GRB2, FRS3, UNQ161/PRO187, FGF17, FGF20, UNQ3027/PRO9828, HYPF, FGF23, AIGF, FGF8, FGFB, FGF2, FGF9, HSTF2, HST2, FGF6, FGFA, FGF1, UNQ334/PRO533, FGF19, KS3, HSTF1, HST, FGF4, UNQ420/PRO856, FGF18, FGF16, TKF, JTK2, FGFR4, KLB, FRS2, JTK4, FGFR3, FGF5, SHCA, SHC, SHC1, KIAA0846, GRP3, RASGRP3, RASGRP, RASGRP1, FLT2, FLG, CEK, HBGFR, FGFR1, FLG, BFGFR, FGFBR, INT2, FGF3, FGF10, UNQ250…	1688
Pathway271	GAB1 signalosome	1	0.390829	1.47243	1	[Q13480, P62993-1, P01135, Q6UW88, Q99075, P01133, P15514, O14944, P35070, P00533, P42336, P27986, Q9NPH3-1, Q01638, O95760, Q99836, P51617, Q9NWZ3, Q9Y4K3, O00329, P15391, P15498, Q06124, O76093, Q9NP95, P31371, P55075-1, P05230, O60258-1, P22607-2, P08620, Q9GZV9, O43320, P09038, P12034-1, P22607-1, Q8WU20, Q15303-1, Q02297, Q8WWG1, O14511, P56975, Q15303-2, P08581, P14210, P10767, P21802-1, P2…	[GAB1, ASH, GRB2, TGFA, UNQ3072/PRO9904, EPGN, HEGFL, DTS, DTR, HBEGF, EGF, SDGF, AREGB, AREG, EREG, BTC, HER1, ERBB1, ERBB, EGFR, PIK3CA, GRB1, PIK3R1, IL1R3, C3orf13, IL1RAP, T1, ST2, DER4, IL1RL1, NFHEV, IL1F11, C9orf26, IL33, MYD88, IRAK, IRAK1, IRAK4, RNF85, TRAF6, PIK3CD, CD19, VAV, VAV1, SHPTP2, PTP2C, PTPN11, UNQ420/PRO856, FGF18, FGF20, FGF9, AIGF, FGF8, FGFA, FGF1, UNQ161/PRO187, FGF17,…	1688
Pathway281	FRS-mediated FGFR1 signaling	1	0.390829	1.4611	1	[P08620, O60258-1, P12034-1, Q9NP95, Q9GZV9, P55075-1, P05230, P09038, P31371, P10767, P11362-1, P11362-19, P11487, O15520, Q9HCT0, Q9UEF7-1, Q9UEF7-2, O43559, Q07889, P62993-1, Q8WU20, O76093, P22607-2, O43320, P22607-1, P29353-2, P29353-3, Q8IV61, O95267, P35568, Q9Y4H2, P08581, P14210, Q96S59, P49771, P36888, P98077, P29353, Q92529, Q15303-1, Q15303-2, P35070, Q99075, O14944, Q02297, Q8WWG1, O…	[KS3, HSTF1, HST, FGF4, UNQ161/PRO187, FGF17, FGF5, FGF20, UNQ3027/PRO9828, HYPF, FGF23, AIGF, FGF8, FGFA, FGF1, FGFB, FGF2, FGF9, HSTF2, HST2, FGF6, FLT2, FLG, CEK, HBGFR, FGFR1, FLG, BFGFR, FGFBR, INT2, FGF3, FGF10, UNQ2500/PRO5800, FGF22, KL, FRS3, SOS1, ASH, GRB2, FRS2, UNQ420/PRO856, FGF18, JTK4, FGFR3, FGF16, SHCA, SHC, SHC1, KIAA0846, GRP3, RASGRP3, RASGRP, RASGRP1, IRS1, IRS2, MET, HPTA, …	1688
Pathway293	FRS-mediated FGFR2 signaling	1	0.390829	1.44995	1	[Q8WU20, O43320, P05230, P08620, Q9NP95, P10767, P12034-1, P09038, Q9GZV9, P55075-1, O76093, O60258-1, P31371, P21802-1, P21802-5, P21802-18, O15520, P11487, P21781, Q9HCT0, P21802-3, Q13480, P62993-1, P27986, P42336, Q9NPH3-1, Q01638, O95760, Q99836, P51617, Q9NWZ3, Q9Y4K3, O00329, P15391, P15498, Q06124, P22607-2, P22607-1, Q15303-1, P35070, Q99075, O14944, Q02297, Q8WWG1, O14511, P56975, Q1530…	[FRS2, FGF16, FGFA, FGF1, KS3, HSTF1, HST, FGF4, FGF20, HSTF2, HST2, FGF6, FGF5, FGFB, FGF2, UNQ3027/PRO9828, HYPF, FGF23, AIGF, FGF8, UNQ420/PRO856, FGF18, UNQ161/PRO187, FGF17, FGF9, KSAM, KGFR, BEK, FGFR2, FGF10, INT2, FGF3, KGF, FGF7, UNQ2500/PRO5800, FGF22, GAB1, ASH, GRB2, GRB1, PIK3R1, PIK3CA, IL1R3, C3orf13, IL1RAP, T1, ST2, DER4, IL1RL1, NFHEV, IL1F11, C9orf26, IL33, MYD88, IRAK, IRAK1, …	1688
Pathway977	Interleukin receptor SHC signaling	1	0.390829	1.43896	1	[Q9UQC2, P62993-1, P29353, P32927, O60674, P15509, P04141, O00459, Q92569, P27986, P42336, P42338, O00329, Q01344, P05113, P08700, P26951, P14784, P01589, P23458, P52333, P31785, P60568, Q07889, O76093, Q9NP95, P31371, P55075-1, P05230, O60258-1, P22607-2, P08620, Q9GZV9, O43320, P09038, P12034-1, P22607-1, P29353-2, P29353-3, Q8IV61, O95267, O43559, P10767, P11362-1, P11362-19, P11487, O15520, Q…	[KIAA0571, GAB2, ASH, GRB2, SHCA, SHC, SHC1, IL5RB, IL3RB, CSF2RB, JAK2, CSF2RY, CSF2R, CSF2RA, GMCSF, CSF2, PIK3R2, PIK3R3, GRB1, PIK3R1, PIK3CA, PIK3C1, PIK3CB, PIK3CD, IL5R, IL5RA, IL5, IL3, IL3R, IL3RA, IL15RB, IL2RB, IL2RA, JAK1B, JAK1A, JAK1, JAK3, IL2RG, IL2, SOS1, UNQ420/PRO856, FGF18, FGF20, FGF9, AIGF, FGF8, FGFA, FGF1, UNQ161/PRO187, FGF17, JTK4, FGFR3, KS3, HSTF1, HST, FGF4, UNQ3027/P…	1688
Pathway1188	Synthesis of PIPs at the Golgi membrane	1	0.390829	1.42814	1	[Q9UBF8, P84077, P61204, Q92569, P42336, O00329, Q5UE93, P48736, O00443, P27986, P42338, O75747, Q8WYR1, O00459, O00750, O15327, Q96PE3, Q9C0I1, Q13496, Q08AM6, Q9Y2I7, Q92562, Q9NTJ5, Q8NEB9, Q99570, Q8TCG2, Q9BTU6, P42356, P56180, Q6XPS3, Q9Y216, Q13614, Q9NYA4, P60484, O43426, Q01968, O15056, Q13018, P14555, P39877, Q9NZK7, O15496, P04054, Q9BZM2, Q9UNK4, Q9BZM1, O14986, O60331, Q99755, P58753…	[PIK4CB, PI4KB, ARF1, ARF3, PIK3R3, PIK3CA, PIK3CD, C17orf38, PIK3R6, PIK3CG, PIK3C2A, GRB1, PIK3R1, PIK3C1, PIK3CB, PIK3C2G, PIK3R5, PIK3R2, PIK3C2B, INPP4B, INPP4A, PIP3AP, KIAA1682, MTMR12, CG2, MTM1, TRX, TAX1BP2, VAC14, PIP5K3, KIAA0981, PIKFYVE, SAC3, KIAA0274, FIG4, SAC1, KIAA0851, SACM1L, VPS34, PIK3C3, VPS15, PIK3R4, PI4K2B, PI4K2A, PIK4CA, PIK4, PI4KA, TPTE, TPIP, TPTE2, MTMR7, KIAA1073…	1688
Pathway1192	Synthesis of PIPs at the early endosome membrane	1	0.390829	1.41749	1	[Q9C0I1, Q13496, Q13614, Q9NXD2, O00443, O15327, Q96PE3, Q08AM6, Q9Y2I7, Q92562, Q9NTJ5, Q9UBF8, P84077, P61204, Q92569, P42336, O00329, Q5UE93, P48736, P27986, P42338, O75747, Q8WYR1, O00459, O00750, P60484, O43426, Q01968, O15056, Q13018, P14555, P39877, Q9NZK7, O15496, P04054, Q9BZM2, Q9UNK4, Q9BZM1, Q9BTU6, Q8TCG2, O14986, O60331, Q99755, P58753, Q9NPH3-1, Q01638, O95760, Q99836, P51617, Q9NW…	[PIP3AP, KIAA1682, MTMR12, CG2, MTM1, KIAA1073, MTMR2, MTMR10, PIK3C2A, INPP4B, INPP4A, TRX, TAX1BP2, VAC14, PIP5K3, KIAA0981, PIKFYVE, SAC3, KIAA0274, FIG4, SAC1, KIAA0851, SACM1L, PIK4CB, PI4KB, ARF1, ARF3, PIK3R3, PIK3CA, PIK3CD, C17orf38, PIK3R6, PIK3CG, GRB1, PIK3R1, PIK3C1, PIK3CB, PIK3C2G, PIK3R5, PIK3R2, PIK3C2B, TEP1, MMAC1, PTEN, KIAA0910, SYNJ1, OCRL1, OCRL, KIAA0348, SYNJ2, CLEC13C, P…	1688
Pathway566	MAP2K and MAPK activation	1	0.390829	1.40699	1	[P28482, P27361, P04049, P15056, P10398, Q8IVT5, P27448, P31946, P01116-2, P01111, P01112, P01116-1, Q02750, P36507, Q969H4, P32121, Q6VAB6, Q8WXI2, P18206, P02751, P04275, P02675, P02671, P02679, P62834, P61224, Q7Z5R6, Q9Y490, P08514, P05106, P41240, P12931, P49407, P46940, P35236, O60258-1, Q9NP95, Q9GZV9, P55075-1, P09038, P31371, P10767, P05230, O95750, P08620, O76093, O43320, P22455, Q86Z14…	[PRKM2, PRKM1, ERK2, MAPK1, PRKM3, ERK1, MAPK3, RAF, RAF1, RAFB1, BRAF1, BRAF, PKS2, PKS, ARAF1, ARAF, KSR, KSR1, EMK2, CTAK1, MARK3, YWHAB, RASK2, KRAS2, KRAS, HRAS1, NRAS, HRAS, PRKMK1, MEK1, MAP2K1, PRKMK2, MKK2, MEK2, MAP2K2, CNK1, CNKSR1, ARR2, ARB2, ARRB2, KSR2, KIAA0902, CNK2, CNKSR2, VCL, FN, FN1, F8VWF, VWF, FGB, FGA, PRO2061, FGG, KREV1, RAP1A, OK/SW-cl.11, RAP1B, RIAM, RARP1, PREL1, AP…	1688
Pathway462	Opioid Signalling	1	0.391013	1.3973	1	[P35372, P01189, P01213, P50148, P30679, P29992, O95837, P50150, P63215, Q9UBI6, P50151, P61952, P59768, O14610, Q9P2W3, O60262, Q9UK08, P63218, P63211, Q9HAV0, P62873, P16520, O14775, P62879, Q9UD71, P48454, P16298, Q08209, P0DP23, Q07343, P62136, P17612, P22612, P22694, P10644, P31323, P13861, P31321, P27815, Q08499, Q08493, P63098, P30154, P30153, P62714, P67775, Q14738, Q00535, P16118, Q16877…	[MOR1, OPRM1, POMC, PDYN, GAQ, GNAQ, GNA16, GNA15, GA11, GNA11, GNA14, GNGT4, GNG4, GNGT3, GNG3, GNG12, GNGT10, GNG10, GNGT11, GNG11, GNG2, GNGT8, GNG9, GNG8, GNGT2, GNG13, GNGT7, GNG7, GNGT9, GNGT5, GNG5, GNGT1, GNB4, GNB1, GNB3, GNB5, GNB2, DARPP32, PPP1R1B, CNA3, CALNA3, PPP3CC, CNA2, CALNB, CALNA2, PPP3CB, CNA, CALNA, PPP3CA, CAM1, CAM, CALM, CALM1, DPDE4, PDE4B, PPP1A, PPP1CA, PKACA, PRKACA,…	1689
Pathway479	Effects of PIP2 hydrolysis	1	0.391013	1.3871	1	[Q8N2K0, Q9BV23, Q8NCG7, Q9Y4D2, Q99685, Q9Y210, Q13507, Q9HCX4, P05771, P17252, P05129, Q12846, O00186, Q04759, Q05655, P24723, Q02156, Q14643, Q14573, Q14571, Q7LDG7, O95267, Q8WZA2, O95398, P62834, P61224, P04049, Q7Z5R6, Q9Y490, P08514, P05106, P41240, P12931, P29353, P02751, P04275, P02675, P02671, P02679, P18031, P12931-1, Q05397, P62993-1, Q07889, P56945, P46108, P43405, Q684P5, P63104, P3…	[C20orf22, ABHD12, ABHD6, DAGLB, NSDDR, KIAA0659, C11orf11, DAGLA, MGLL, TRP6, TRPC6, TRP3, TRPC3, TRP7, TRPC7, PRKCB1, PKCB, PRKCB, PRKACA, PKCA, PRKCA, PKCG, PRKCG, STX4A, STX4, STXBP3, PRKCT, PRKCQ, PKCD, PRKCD, PRKCL, PKCL, PRKCH, PKCE, PRKCE, INSP3R1, ITPR1, ITPR3, ITPR2, MCG7, CDC25L, RASGRP2, RASGRP, RASGRP1, EPAC2, CGEF2, RAPGEF4, EPAC1, EPAC, CGEF1, RAPGEF3, KREV1, RAP1A, OK/SW-cl.11, RA…	1689
Pathway481	Gastrin-CREB signalling pathway via PKC and MAPK	1	0.391013	1.37705	1	[P00533, Q99075, Q07889, P62993-1, P17252, P01116-2, P01111, P01112, P01116-1, P08254, O76093, Q9NP95, P31371, P55075-1, P05230, O60258-1, P22607-2, P08620, Q9GZV9, O43320, P09038, P12034-1, P22607-1, P29353-2, P29353-3, Q8IV61, O95267, O43559, P10767, P11362-1, P11362-19, P11487, O15520, Q9HCT0, Q9UEF7-1, Q9UEF7-2, Q8WU20, P35568, Q9Y4H2, P08581, P14210, Q96S59, P49771, P36888, P98077, P29353, Q…	[HER1, ERBB1, ERBB, EGFR, HEGFL, DTS, DTR, HBEGF, SOS1, ASH, GRB2, PRKACA, PKCA, PRKCA, RASK2, KRAS2, KRAS, HRAS1, NRAS, HRAS, STMY1, MMP3, UNQ420/PRO856, FGF18, FGF20, FGF9, AIGF, FGF8, FGFA, FGF1, UNQ161/PRO187, FGF17, JTK4, FGFR3, KS3, HSTF1, HST, FGF4, UNQ3027/PRO9828, HYPF, FGF23, FGF16, FGFB, FGF2, FGF5, SHCA, SHC, SHC1, KIAA0846, GRP3, RASGRP3, RASGRP, RASGRP1, FRS3, HSTF2, HST2, FGF6, FLT…	1689
Pathway482	EGFR Transactivation by Gastrin	1	0.391013	1.36714	1	[P00533, Q99075, Q07889, P62993-1, P01116-2, P01111, P01112, P01116-1, P08254, O76093, Q9NP95, P31371, P55075-1, P05230, O60258-1, P22607-2, P08620, Q9GZV9, O43320, P09038, P12034-1, P22607-1, P29353-2, P29353-3, Q8IV61, O95267, O43559, P10767, P11362-1, P11362-19, P11487, O15520, Q9HCT0, Q9UEF7-1, Q9UEF7-2, Q8WU20, P35568, Q9Y4H2, P08581, P14210, Q96S59, P49771, P36888, P98077, P29353, Q92529, Q…	[HER1, ERBB1, ERBB, EGFR, HEGFL, DTS, DTR, HBEGF, SOS1, ASH, GRB2, RASK2, KRAS2, KRAS, HRAS1, NRAS, HRAS, STMY1, MMP3, UNQ420/PRO856, FGF18, FGF20, FGF9, AIGF, FGF8, FGFA, FGF1, UNQ161/PRO187, FGF17, JTK4, FGFR3, KS3, HSTF1, HST, FGF4, UNQ3027/PRO9828, HYPF, FGF23, FGF16, FGFB, FGF2, FGF5, SHCA, SHC, SHC1, KIAA0846, GRP3, RASGRP3, RASGRP, RASGRP1, FRS3, HSTF2, HST2, FGF6, FLT2, FLG, CEK, HBGFR, F…	1689
Pathway402	MET activates RAS signaling	1	0.391013	1.35737	1	[Q07889, P08581, P14210, Q96S59, P01116-2, P01111, P01112, P01116-1, O76093, Q9NP95, P31371, P55075-1, P05230, O60258-1, P22607-2, P08620, Q9GZV9, O43320, P09038, P12034-1, P22607-1, P29353-2, P29353-3, P62993-1, Q8IV61, O95267, O43559, P10767, P11362-1, P11362-19, P11487, O15520, Q9HCT0, Q9UEF7-1, Q9UEF7-2, Q8WU20, P35568, Q9Y4H2, P49771, P36888, P98077, P29353, Q92529, Q15303-1, Q15303-2, P3507…	[SOS1, MET, HPTA, HGF, RANBPM, RANBP9, RASK2, KRAS2, KRAS, HRAS1, NRAS, HRAS, UNQ420/PRO856, FGF18, FGF20, FGF9, AIGF, FGF8, FGFA, FGF1, UNQ161/PRO187, FGF17, JTK4, FGFR3, KS3, HSTF1, HST, FGF4, UNQ3027/PRO9828, HYPF, FGF23, FGF16, FGFB, FGF2, FGF5, SHCA, SHC, SHC1, ASH, GRB2, KIAA0846, GRP3, RASGRP3, RASGRP, RASGRP1, FRS3, HSTF2, HST2, FGF6, FLT2, FLG, CEK, HBGFR, FGFR1, FLG, BFGFR, FGFBR, INT2,…	1689
Pathway1115	Inositol phosphate metabolism	1	0.391013	1.34775	1	[Q9UNW1, P0DP23, P23677, P27987, Q96DU7, Q8NFU5, Q92551, Q9UHH9, Q96PC2, Q9NZJ9, Q9H8X2, Q8NB16, Q6PFW1, O43314, O95989, Q8NFP7, Q96G61, Q13572, P60484, P32019, Q14642, P49441, P29218, O14732, Q14643, Q14571, Q14573, P16298, Q08209, P63098, O95644, Q12968, Q13469, O43865, Q13586, P48995, P48454, P17252, P05129, Q05655, P25098, Q16566, Q96RR4, Q8N5S9, P16220, Q9UBK2, P20393, O15379, O75376, Q6UUV9…	[UNQ900/PRO1917, MIPP, MINPP1, CAM1, CAM, CALM, CALM1, ITPKA, ITPKB, IP3KC, ITPKC, IMPK, IPMK, KIAA0263, IHPK1, IP6K1, TCCCIA00113, IHPK2, IP6K2, IHPK3, IP6K3, HDCMB47P, KIAA0487, DIPP2, NUDT4, C9orf12, IPPK, MLKL, IPS1, HISPPD2A, IP6K, PPIP5K1, VIP1, VIP2, KIAA0433, HISPPD1, PPIP5K2, DIPP1, DIPP, NUDT3, DIPP3A, APS2, NUDT10, DIPP3B, APS1, NUDT11, ITPK1, TEP1, MMAC1, PTEN, OCRL2, INPP5B, 5PTASE, …	1689
Pathway332	PI3K/AKT activation	1	0.391013	1.33826	1	[P35568, Q9Y4H2, P04629, P01138, P42336, P42338, O00459, P27986, Q9NPH3-1, Q01638, O95760, Q99836, P51617, Q9NWZ3, Q9Y4K3, P62993-1, O00329, P15391, P15498, Q13480, Q06124, O76093, Q9NP95, P31371, P55075-1, P05230, O60258-1, P22607-2, P08620, Q9GZV9, O43320, P09038, P12034-1, P22607-1, Q8WU20, Q15303-1, P35070, Q99075, O14944, Q02297, Q8WWG1, O14511, P56975, Q15303-2, P08581, P14210, P10767, P218…	[IRS1, IRS2, TRKA, TRK, MTC, NTRK1, NGFB, NGF, PIK3CA, PIK3C1, PIK3CB, PIK3R2, GRB1, PIK3R1, IL1R3, C3orf13, IL1RAP, T1, ST2, DER4, IL1RL1, NFHEV, IL1F11, C9orf26, IL33, MYD88, IRAK, IRAK1, IRAK4, RNF85, TRAF6, ASH, GRB2, PIK3CD, CD19, VAV, VAV1, GAB1, SHPTP2, PTP2C, PTPN11, UNQ420/PRO856, FGF18, FGF20, FGF9, AIGF, FGF8, FGFA, FGF1, UNQ161/PRO187, FGF17, JTK4, FGFR3, KS3, HSTF1, HST, FGF4, UNQ302…	1689
Pathway381	SHC1 events in ERBB2 signaling	1	0.391013	1.3289	1	[Q05655, P17252, Q02156, P29353-2, P29353-1, Q05209, P29353, Q15303-1, Q15303-2, P35070, Q99075, O14944, Q02297, Q8WWG1, O14511, P56975, P04626, Q15303-3, P00533, P01133, P21860-1, Q02297-10, Q07889, P62993-1, P01116-2, P01111, P01112, P01116-1, O76093, Q9NP95, P31371, P55075-1, P05230, O60258-1, P22607-2, P08620, Q9GZV9, O43320, P09038, P12034-1, P22607-1, P29353-3, Q8IV61, O95267, O43559, P1076…	[PKCD, PRKCD, PRKACA, PKCA, PRKCA, PKCE, PRKCE, SHCA, SHC, SHC1, PTPN12, HER4, ERBB4, BTC, HEGFL, DTS, DTR, HBEGF, EREG, NRG4, NTAK, NRG2, NRG3, NGL, HER1, ERBB1, ERBB, EGFR, EGF, HER3, ERBB3, GGF, SOS1, ASH, GRB2, RASK2, KRAS2, KRAS, HRAS1, NRAS, HRAS, UNQ420/PRO856, FGF18, FGF20, FGF9, AIGF, FGF8, FGFA, FGF1, UNQ161/PRO187, FGF17, JTK4, FGFR3, KS3, HSTF1, HST, FGF4, UNQ3027/PRO9828, HYPF, FGF23…	1689
Pathway304	Phospholipase C-mediated cascade; FGFR3	1	0.391013	1.31967	1	[O76093, Q9NP95, P31371, P55075-1, P05230, O60258-1, P22607-2, P08620, Q9GZV9, O43320, P09038, P12034-1, P22607-1, P19174, Q05655, P17252, Q05513, P05771, Q9NYA1, P20936, P01116-2, P01111, P01112, P01116-1, O43426, Q01968, Q15735, P49441, P29218, O14732, P32019, Q14642, Q14643, Q14571, Q14573, P16298, Q08209, P0DP23, P63098, O95644, Q12968, Q13469, O43865, Q13586, P48995, P48454, P05129, P25098, …	[UNQ420/PRO856, FGF18, FGF20, FGF9, AIGF, FGF8, FGFA, FGF1, UNQ161/PRO187, FGF17, JTK4, FGFR3, KS3, HSTF1, HST, FGF4, UNQ3027/PRO9828, HYPF, FGF23, FGF16, FGFB, FGF2, FGF5, PLC1, PLCG1, PKCD, PRKCD, PRKACA, PKCA, PRKCA, PKC2, PRKCZ, PRKCB1, PKCB, PRKCB, SPK, SPHK, SK1, SPHK1, RASA, GAP, RASA1, RASK2, KRAS2, KRAS, HRAS1, NRAS, HRAS, KIAA0910, SYNJ1, OCRL1, OCRL, PIPP, PIB5PA, INPP5J, INPP1, IMPA, …	1689
Pathway313	Phospholipase C-mediated cascade; FGFR4	1	0.391013	1.31057	1	[O60258-1, Q9NP95, Q9GZV9, P55075-1, P09038, P31371, P10767, P05230, O95750, P08620, O76093, O43320, P22455, Q86Z14, P19174, Q05655, P17252, Q05513, P05771, Q9NYA1, P20936, P01116-2, P01111, P01112, P01116-1, O43426, Q01968, Q15735, P49441, P29218, O14732, P32019, Q14642, Q14643, Q14571, Q14573, P16298, Q08209, P0DP23, P63098, O95644, Q12968, Q13469, O43865, Q13586, P48995, P48454, P05129, P25098…	[UNQ161/PRO187, FGF17, FGF20, UNQ3027/PRO9828, HYPF, FGF23, AIGF, FGF8, FGFB, FGF2, FGF9, HSTF2, HST2, FGF6, FGFA, FGF1, UNQ334/PRO533, FGF19, KS3, HSTF1, HST, FGF4, UNQ420/PRO856, FGF18, FGF16, TKF, JTK2, FGFR4, KLB, PLC1, PLCG1, PKCD, PRKCD, PRKACA, PKCA, PRKCA, PKC2, PRKCZ, PRKCB1, PKCB, PRKCB, SPK, SPHK, SK1, SPHK1, RASA, GAP, RASA1, RASK2, KRAS2, KRAS, HRAS1, NRAS, HRAS, KIAA0910, SYNJ1, OCR…	1689
Pathway809	Metabolism of Angiotensinogen to Angiotensins	1	0.391013	1.30159	1	[Q9BYF1, P01019, P00797, O75787, P23946, Q07075, P15144, P12821, P08473, P50052, P50150, P63215, Q9UBI6, P50151, P61952, P59768, O14610, Q9P2W3, O60262, Q9UK08, P63218, P63211, Q9HAV0, P62873, P16520, O14775, P62879, P63096, A8MTJ3, P08754, P04899, P35462, P21917, Q9ULZ1, P35414, P22362, P51685, P49019, Q99731, O00585, P32248, Q7RTX0, Q8TE23, P41145, P35372, P41143, P01189, P01210, P01213, P30939…	[UNQ868/PRO1885, ACE2, SERPINA8, AGT, REN, CAPER, MSTP009, ATP6IP2, PSEC0072, HT028, CYM, CYH, CMA1, ENPEP, PEPN, CD13, APN, ANPEP, DCP1, DCP, ACE, EPN, MME, AGTR2, GNGT4, GNG4, GNGT3, GNG3, GNG12, GNGT10, GNG10, GNGT11, GNG11, GNG2, GNGT8, GNG9, GNG8, GNGT2, GNG13, GNGT7, GNG7, GNGT9, GNGT5, GNG5, GNGT1, GNB4, GNB1, GNB3, GNB5, GNB2, GNAI1, GNAT3, GNAI3, GNAI2B, GNAI2, DRD3, DRD4, APEL, APLN, AP…	1689
Pathway268	EGFR interacts with phospholipase C-gamma	1	0.391013	1.29274	1	[P01135, Q6UW88, Q99075, P01133, P15514, O14944, P35070, P00533, P19174, Q05655, P17252, Q05513, P05771, Q9NYA1, P20936, P01116-2, P01111, P01112, P01116-1, O43426, Q01968, Q15735, P49441, P29218, O14732, P32019, Q14642, Q14643, Q14571, Q14573, P16298, Q08209, P0DP23, P63098, O95644, Q12968, Q13469, O43865, Q13586, P48995, P48454, P05129, P25098, Q16566, Q96RR4, Q8N5S9, P16220, Q9UBK2, P20393, O1…	[TGFA, UNQ3072/PRO9904, EPGN, HEGFL, DTS, DTR, HBEGF, EGF, SDGF, AREGB, AREG, EREG, BTC, HER1, ERBB1, ERBB, EGFR, PLC1, PLCG1, PKCD, PRKCD, PRKACA, PKCA, PRKCA, PKC2, PRKCZ, PRKCB1, PKCB, PRKCB, SPK, SPHK, SK1, SPHK1, RASA, GAP, RASA1, RASK2, KRAS2, KRAS, HRAS1, NRAS, HRAS, KIAA0910, SYNJ1, OCRL1, OCRL, PIPP, PIB5PA, INPP5J, INPP1, IMPA, IMPA1, IMP.18P, IMPA2, OCRL2, INPP5B, 5PTASE, INPP5A, INSP3…	1689
Pathway282	Phospholipase C-mediated cascade: FGFR1	1	0.391013	1.284	1	[P19174, P08620, O60258-1, P12034-1, Q9NP95, Q9GZV9, P55075-1, P05230, P09038, P31371, P10767, P11362-1, P11362-19, P11487, O15520, Q9HCT0, Q9UEF7-1, Q9UEF7-2, Q05655, P17252, Q05513, P05771, Q9NYA1, P20936, P01116-2, P01111, P01112, P01116-1, O43426, Q01968, Q15735, P49441, P29218, O14732, P32019, Q14642, Q14643, Q14571, Q14573, P16298, Q08209, P0DP23, P63098, O95644, Q12968, Q13469, O43865, Q13…	[PLC1, PLCG1, KS3, HSTF1, HST, FGF4, UNQ161/PRO187, FGF17, FGF5, FGF20, UNQ3027/PRO9828, HYPF, FGF23, AIGF, FGF8, FGFA, FGF1, FGFB, FGF2, FGF9, HSTF2, HST2, FGF6, FLT2, FLG, CEK, HBGFR, FGFR1, FLG, BFGFR, FGFBR, INT2, FGF3, FGF10, UNQ2500/PRO5800, FGF22, KL, PKCD, PRKCD, PRKACA, PKCA, PRKCA, PKC2, PRKCZ, PRKCB1, PKCB, PRKCB, SPK, SPHK, SK1, SPHK1, RASA, GAP, RASA1, RASK2, KRAS2, KRAS, HRAS1, NRAS…	1689
Pathway1251	Acetylcholine regulates insulin secretion	1	0.391013	1.27538	1	[O95837, P29992, P30679, P50148, Q9NQ66, Q00722, Q01970, Q14643, Q14571, Q14573, P16298, Q08209, P0DP23, P63098, O95644, Q12968, Q13469, O43865, Q13586, P48995, P48454, P17252, P05129, Q05655, P25098, Q16566, Q96RR4, Q8N5S9, P16220, Q9UBK2, P20393, O15379, O75376, Q6UUV9, Q53ET0, Q6UUV7, P15336, Q06413, Q14814, Q09472, P35398, P48552, Q96EB6, O00327, Q99743, O15516, P05121, Q8WYA1, Q9UIH9, P08709…	[GNA14, GA11, GNA11, GNA16, GNA15, GAQ, GNAQ, KIAA0581, PLCB1, PLCB2, PLCB3, INSP3R1, ITPR1, ITPR2, ITPR3, CNA2, CALNB, CALNA2, PPP3CB, CNA, CALNA, PPP3CA, CAM1, CAM, CALM, CALM1, CNB, CNA2, PPP3R1, NFATC, NFAT2, NFATC1, NFAT4, NFATC3, NFATP, NFAT1, NFATC2, XPVKONA, IRBIT, DCAL, AHCYL1, GOK, STIM1, TRP1, TRPC1, CNA3, CALNA3, PPP3CC, PRKACA, PKCA, PRKCA, PKCG, PRKCG, PKCD, PRKCD, BARK1, BARK, ADRB…	1689
Pathway1253	Fatty Acids bound to GPR40 (FFAR1) regulate insulin secretion	1	0.391013	1.26688	1	[O14842, O95837, P29992, P30679, P50148, Q9NQ66, Q00722, Q01970, Q14643, Q14571, Q14573, P16298, Q08209, P0DP23, P63098, O95644, Q12968, Q13469, O43865, Q13586, P48995, P48454, P17252, P05129, Q05655, P25098, Q16566, Q96RR4, Q8N5S9, P16220, Q9UBK2, P20393, O15379, O75376, Q6UUV9, Q53ET0, Q6UUV7, P15336, Q06413, Q14814, Q09472, P35398, P48552, Q96EB6, O00327, Q99743, O15516, P05121, Q8WYA1, Q9UIH9…	[GPR40, FFAR1, GNA14, GA11, GNA11, GNA16, GNA15, GAQ, GNAQ, KIAA0581, PLCB1, PLCB2, PLCB3, INSP3R1, ITPR1, ITPR2, ITPR3, CNA2, CALNB, CALNA2, PPP3CB, CNA, CALNA, PPP3CA, CAM1, CAM, CALM, CALM1, CNB, CNA2, PPP3R1, NFATC, NFAT2, NFATC1, NFAT4, NFATC3, NFATP, NFAT1, NFATC2, XPVKONA, IRBIT, DCAL, AHCYL1, GOK, STIM1, TRP1, TRPC1, CNA3, CALNA3, PPP3CC, PRKACA, PKCA, PRKCA, PKCG, PRKCG, PKCD, PRKCD, BAR…	1689
Pathway294	Phospholipase C-mediated cascade; FGFR2	1	0.391013	1.25849	1	[O43320, P05230, P08620, Q9NP95, P10767, P12034-1, P09038, Q9GZV9, P55075-1, O76093, O60258-1, P31371, P21802-1, P21802-5, P21802-18, O15520, P11487, P21781, Q9HCT0, P21802-3, P19174, Q05655, P17252, Q05513, P05771, Q9NYA1, P20936, P01116-2, P01111, P01112, P01116-1, O43426, Q01968, Q15735, P49441, P29218, O14732, P32019, Q14642, Q14643, Q14571, Q14573, P16298, Q08209, P0DP23, P63098, O95644, Q12…	[FGF16, FGFA, FGF1, KS3, HSTF1, HST, FGF4, FGF20, HSTF2, HST2, FGF6, FGF5, FGFB, FGF2, UNQ3027/PRO9828, HYPF, FGF23, AIGF, FGF8, UNQ420/PRO856, FGF18, UNQ161/PRO187, FGF17, FGF9, KSAM, KGFR, BEK, FGFR2, FGF10, INT2, FGF3, KGF, FGF7, UNQ2500/PRO5800, FGF22, PLC1, PLCG1, PKCD, PRKCD, PRKACA, PKCA, PRKCA, PKC2, PRKCZ, PRKCB1, PKCB, PRKCB, SPK, SPHK, SK1, SPHK1, RASA, GAP, RASA1, RASK2, KRAS2, KRAS, …	1689
Pathway574	Intracellular signaling by second messengers	1	0.391013	1.25021	1	[P31751, P31749, Q9Y243, O15530, P22736, P16220, Q9UBS0, P98177, Q12778, O43524, A8MYZ6, P63104, P31947, P27348, P31946, P61981, P24385, P42772, P55273, P42773, P42771, Q00534, P11802, P30279, P30281, Q13951, Q13950-2, Q13950-1, Q9UBN7, P38936, P06400, P02818, Q9GZV5, O15379, Q96K83, P46937, O75444, P46527, P49918, P51946, P50613, P51948, Q16254, Q14188, Q14186, P28749, P63151, Q9Y5P8, P62714, P6…	[AKT2, RAC, PKB, AKT1, PKBG, AKT3, PDK1, PDPK1, NAK1, HMR, GFRP1, NR4A1, CREB1, STK14B, RPS6KB2, MLLT7, AFX1, AFX, FOXO4, FOXO1A, FKHR, FOXO1, FOXO3A, FKHRL1, FOXO3, FOXO6, YWHAZ, HME1, SFN, YWHAQ, YWHAB, YWHAG, PRAD1, BCL1, CCND1, MTS2, CDKN2B, CDKN2D, CDKN6, CDKN2C, MTS1, CDKN2, CDKN2A, CDK6, CDK4, CCND2, CCND3, CBFB, AML3, CBFA1, JM21, KIAA0901, HDAC6, CAP20, PIC1, CDKN1, WAF1, CIP1, SDI1, MDA…	1689
Pathway586	DAG and IP3 signaling	1	0.391013	1.24204	1	[P22612, P22694, P17612, P16220, Q8NFP9, P13861, P10644, P31323, P31321, P16118, Q16877, O60825, Q16875, P51817, P05231, P22301, P24385, P42772, P55273, P42773, P42771, Q00534, P11802, P30279, P30281, Q13951, Q13950-2, Q13950-1, Q9UBN7, P38936, P06400, P02818, Q9GZV5, O15379, Q96K83, P46937, O75444, P46527, P49918, P51946, P50613, P51948, Q16254, Q14188, Q14186, P28749, P63151, Q9Y5P8, P62714, P6…	[PRKACG, PRKACB, PKACA, PRKACA, CREB1, LYST2, KIAA1544, BCL8B, NBEA, PRKAR2, PKR2, PRKAR2A, TSE1, PRKAR1, PKR1, PRKAR1A, PRKAR2B, PRKAR1B, PFRX, F6PK, PFKFB1, PFKFB4, PFKFB2, PFKFB3, PKX1, PRKX, IFNB2, IL6, IL10, PRAD1, BCL1, CCND1, MTS2, CDKN2B, CDKN2D, CDKN6, CDKN2C, MTS1, CDKN2, CDKN2A, CDK6, CDK4, CCND2, CCND3, CBFB, AML3, CBFA1, JM21, KIAA0901, HDAC6, CAP20, PIC1, CDKN1, WAF1, CIP1, SDI1, MD…	1689
Pathway565	RAF activation	1	0.391013	1.23398	1	[P62714, P67775, Q15173, Q13362, Q15172, Q16537, Q14738, P30154, P30153, P27448, Q8IVT5, P31946, Q16584, P10398, P15056, P04049, P01116-2, P01111, P01112, P01116-1, Q7Z569, O60674, P0DP23, Q13554, Q13557, Q9UQM7, Q13555, P12931, Q02750, P36507, P30086, P28482, P27361, Q969H4, P32121, Q6VAB6, Q8WXI2, P18206, P02751, P04275, P02675, P02671, P02679, P62834, P61224, Q7Z5R6, Q9Y490, P08514, P05106, P4…	[PPP2CB, PPP2CA, PPP2R5B, KIAA0044, PPP2R5C, PPP2R5A, PPP2R5E, PPP2R5D, PPP2R1B, PPP2R1A, EMK2, CTAK1, MARK3, KSR, KSR1, YWHAB, SPRK, PTK1, MLK3, MAP3K11, PKS2, PKS, ARAF1, ARAF, RAFB1, BRAF1, BRAF, RAF, RAF1, RASK2, KRAS2, KRAS, HRAS1, NRAS, HRAS, RNF52, BRAP, JAK2, CAM1, CAM, CALM, CALM1, CAMKB, CAMK2, CAM2, CAMK2B, CAMKD, CAMK2D, KIAA0968, CAMKA, CAMK2A, CAMKG, CAMK-II, CAMK, CAMK2G, SRC1, SRC…	1689
Pathway1555	Long-term potentiation	1	0.391197	1.22659	1	[Q13557, Q13554, Q9UQM7, Q13555, P07196, Q13224, Q05586, O15399, P78352, Q12959, Q15700, Q92796, P35609, Q96NW7, P0DP23, P42261, P42262, Q92686, Q02297, Q15303-2, Q15303-1, Q15303-3, Q14957, Q12879, P12931, Q16566, Q96RR4, Q8N5S9, P16220, Q9UBK2, P20393, O15379, O75376, Q6UUV9, Q53ET0, Q6UUV7, P15336, Q06413, Q14814, Q09472, P35398, P48552, Q96EB6, O00327, Q99743, O15516, P05121, Q8WYA1, Q9UIH9, …	[CAMKD, CAMK2D, CAMKB, CAMK2, CAM2, CAMK2B, KIAA0968, CAMKA, CAMK2A, CAMKG, CAMK-II, CAMK, CAMK2G, NFL, NF68, NEFL, NMDAR2B, GRIN2B, NMDAR1, GRIN1, NMDAR2D, GluN2D, GRIN2D, PSD95, DLG4, DLG1, DLG2, KIAA1232, DLG3, ACTN2, LAP1, KIAA1365, LRRC7, CAM1, CAM, CALM, CALM1, GLUR1, GLUH1, GRIA1, GLUR2, GRIA2, NRGN, HER4, ERBB4, NMDAR2C, GRIN2C, NMDAR2A, GRIN2A, SRC1, SRC, CAMKIV, CAMK-GR, CAMK4, KIAA0787…	1690
Pathway929	Role of phospholipids in phagocytosis	1	0.391197	1.21873	1	[Q05655, Q02156, O14939, Q8IV08, Q13393, Q96BZ4, Q5VZY2, Q8NEB5, P43405, P12318, P08637, P09693, P20963-1, P12314, P01766, P01763, P01814, P01824, P01768, P01825, P01780, P01767, P01764, Q6PIL0, P01742, P23083, A2KUC3, P01772, P01762, P01782, P06331, P01817, P01743, P01857, P01861, P01859, P01860, Q5NV80, P01715, P01705, P01701, P80748, Q5NV62, Q5NV83, Q5NV90, Q5NV79, P01718, Q5NV81, Q5NV66, P017…	[PKCD, PRKCD, PKCE, PRKCE, PLD2, PLD3, PLD1, UNQ2488/PRO5775, C14orf175, PLD4, PPAPDC1A, PPAPDC1, DPPL2, PLPP4, PPAPDC1B, HTPAP, DPPL1, PLPP5, SYK, FCGR2A, CD32, FCGR3, FCGR3A, CD16A, FCG3, IGFR3, T3G, CD3G, TCRZ, T3Z, CD3Z, CD247, IGFR1, FCGR1, FCG1, FCGR1A, IGHV3-13, IGHV3-48, IGHV2-70, IGHV4-39, IGHV3-30, IGHV4-59, IGHV3-7, IGHV3-53, IGHV3-23, IGHV7-81, IGHV1-69, IGHV1-2, IGHV, IGHV3-33, IGHV3…	1690
Pathway309	FGFR4 ligand binding and activation	1	0.391197	1.21097	1	[P22455, Q86Z14, O95750, Q8WU20, O60258-1, Q9NP95, Q9GZV9, P55075-1, P09038, P31371, P10767, P05230, P08620, O76093, O43320, Q07889, P62993-1, O43559, P22607-2, P12034-1, P22607-1, P29353-2, P29353-3, Q8IV61, O95267, P11362-1, P11362-19, P11487, O15520, Q9HCT0, Q9UEF7-1, Q9UEF7-2, P35568, Q9Y4H2, P08581, P14210, Q96S59, P49771, P36888, P98077, P29353, Q92529, Q15303-1, Q15303-2, P35070, Q99075, O…	[TKF, JTK2, FGFR4, KLB, UNQ334/PRO533, FGF19, FRS2, UNQ161/PRO187, FGF17, FGF20, UNQ3027/PRO9828, HYPF, FGF23, AIGF, FGF8, FGFB, FGF2, FGF9, HSTF2, HST2, FGF6, FGFA, FGF1, KS3, HSTF1, HST, FGF4, UNQ420/PRO856, FGF18, FGF16, SOS1, ASH, GRB2, FRS3, JTK4, FGFR3, FGF5, SHCA, SHC, SHC1, KIAA0846, GRP3, RASGRP3, RASGRP, RASGRP1, FLT2, FLG, CEK, HBGFR, FGFR1, FLG, BFGFR, FGFBR, INT2, FGF3, FGF10, UNQ250…	1690
Pathway300	FGFR3b ligand binding and activation	1	0.391197	1.2033	1	[P22607-2, O76093, Q9NP95, P31371, P55075-1, P05230, O60258-1, P08620, Q9GZV9, O43320, P09038, P12034-1, P22607-1, P19174, Q05655, P17252, Q05513, P05771, Q9NYA1, P20936, P01116-2, P01111, P01112, P01116-1, O43426, Q01968, Q15735, P49441, P29218, O14732, P32019, Q14642, Q14643, Q14571, Q14573, P16298, Q08209, P0DP23, P63098, O95644, Q12968, Q13469, O43865, Q13586, P48995, P48454, P05129, P25098, …	[JTK4, FGFR3, UNQ420/PRO856, FGF18, FGF20, FGF9, AIGF, FGF8, FGFA, FGF1, UNQ161/PRO187, FGF17, KS3, HSTF1, HST, FGF4, UNQ3027/PRO9828, HYPF, FGF23, FGF16, FGFB, FGF2, FGF5, PLC1, PLCG1, PKCD, PRKCD, PRKACA, PKCA, PRKCA, PKC2, PRKCZ, PRKCB1, PKCB, PRKCB, SPK, SPHK, SK1, SPHK1, RASA, GAP, RASA1, RASK2, KRAS2, KRAS, HRAS1, NRAS, HRAS, KIAA0910, SYNJ1, OCRL1, OCRL, PIPP, PIB5PA, INPP5J, INPP1, IMPA, …	1690
Pathway302	Downstream signaling of activated FGFR3	1	0.391197	1.19573	1	[O76093, Q9NP95, P31371, P55075-1, P05230, O60258-1, P22607-2, P08620, Q9GZV9, O43320, P09038, P12034-1, P22607-1, P19174, Q05655, P17252, Q05513, P05771, Q9NYA1, P20936, P01116-2, P01111, P01112, P01116-1, O43426, Q01968, Q15735, P49441, P29218, O14732, P32019, Q14642, Q14643, Q14571, Q14573, P16298, Q08209, P0DP23, P63098, O95644, Q12968, Q13469, O43865, Q13586, P48995, P48454, P05129, P25098, …	[UNQ420/PRO856, FGF18, FGF20, FGF9, AIGF, FGF8, FGFA, FGF1, UNQ161/PRO187, FGF17, JTK4, FGFR3, KS3, HSTF1, HST, FGF4, UNQ3027/PRO9828, HYPF, FGF23, FGF16, FGFB, FGF2, FGF5, PLC1, PLCG1, PKCD, PRKCD, PRKACA, PKCA, PRKCA, PKC2, PRKCZ, PRKCB1, PKCB, PRKCB, SPK, SPHK, SK1, SPHK1, RASA, GAP, RASA1, RASK2, KRAS2, KRAS, HRAS1, NRAS, HRAS, KIAA0910, SYNJ1, OCRL1, OCRL, PIPP, PIB5PA, INPP5J, INPP1, IMPA, …	1690
Pathway2284	Signal amplification	1	0.391197	1.18826	1	[Q16539, P50148, P30679, P29992, O95837, P50150, P63215, Q9UBI6, P50151, P61952, P59768, O14610, Q9P2W3, O60262, Q9UK08, P63218, P63211, Q9HAV0, P62873, P16520, O14775, P62879, P47900, P47712, P12931-1, P35354, P24557, P41222, Q16647, Q9UNU6, P42330, Q15185, Q9H7Z7, Q8TBF2, O14684, Q16873, P09917, P20292, P05177, P04798, P11712, Q16678, P33261, P10632, P51589, P34913, P18054, Q6NT55, O75342, Q9BY…	[MXI2, GAQ, GNAQ, GNA16, GNA15, GA11, GNA11, GNA14, GNGT4, GNG4, GNGT3, GNG3, GNG12, GNGT10, GNG10, GNGT11, GNG11, GNG2, GNGT8, GNG9, GNG8, GNGT2, GNG13, GNGT7, GNG7, GNGT9, GNGT5, GNG5, GNGT1, GNB4, GNB1, GNB3, GNB5, GNB2, P2RY1, PLA2G4, CPLA2, PLA2G4A, SRC1, SRC, COX2, PTGS2, TXAS, CYP5A1, CYP5, TBXAS1, PDS, PTGDS, CYP8A1, CYP8, PTGIS, CYP12, CYP8B1, DDH1, KIAA0119, AKR1C3, PGFS, HSD17B5, TEBP,…	1690
Pathway311	Downstream signaling of activated FGFR4	1	0.391197	1.18088	1	[O60258-1, Q9NP95, Q9GZV9, P55075-1, P09038, P31371, P10767, P05230, O95750, P08620, O76093, O43320, P22455, Q86Z14, P19174, Q05655, P17252, Q05513, P05771, Q9NYA1, P20936, P01116-2, P01111, P01112, P01116-1, O43426, Q01968, Q15735, P49441, P29218, O14732, P32019, Q14642, Q14643, Q14571, Q14573, P16298, Q08209, P0DP23, P63098, O95644, Q12968, Q13469, O43865, Q13586, P48995, P48454, P05129, P25098…	[UNQ161/PRO187, FGF17, FGF20, UNQ3027/PRO9828, HYPF, FGF23, AIGF, FGF8, FGFB, FGF2, FGF9, HSTF2, HST2, FGF6, FGFA, FGF1, UNQ334/PRO533, FGF19, KS3, HSTF1, HST, FGF4, UNQ420/PRO856, FGF18, FGF16, TKF, JTK2, FGFR4, KLB, PLC1, PLCG1, PKCD, PRKCD, PRKACA, PKCA, PRKCA, PKC2, PRKCZ, PRKCB1, PKCB, PRKCB, SPK, SPHK, SK1, SPHK1, RASA, GAP, RASA1, RASK2, KRAS2, KRAS, HRAS1, NRAS, HRAS, KIAA0910, SYNJ1, OCR…	1690
Pathway310	betaKlotho-mediated ligand binding	1	0.391197	1.17359	1	[Q86Z14, P22455, O95750, Q8WU20, O60258-1, Q9NP95, Q9GZV9, P55075-1, P09038, P31371, P10767, P05230, P08620, O76093, O43320, Q07889, P62993-1, O43559, P22607-2, P12034-1, P22607-1, P29353-2, P29353-3, Q8IV61, O95267, P11362-1, P11362-19, P11487, O15520, Q9HCT0, Q9UEF7-1, Q9UEF7-2, P35568, Q9Y4H2, P08581, P14210, Q96S59, P49771, P36888, P98077, P29353, Q92529, Q15303-1, Q15303-2, P35070, Q99075, O…	[KLB, TKF, JTK2, FGFR4, UNQ334/PRO533, FGF19, FRS2, UNQ161/PRO187, FGF17, FGF20, UNQ3027/PRO9828, HYPF, FGF23, AIGF, FGF8, FGFB, FGF2, FGF9, HSTF2, HST2, FGF6, FGFA, FGF1, KS3, HSTF1, HST, FGF4, UNQ420/PRO856, FGF18, FGF16, SOS1, ASH, GRB2, FRS3, JTK4, FGFR3, FGF5, SHCA, SHC, SHC1, KIAA0846, GRP3, RASGRP3, RASGRP, RASGRP1, FLT2, FLG, CEK, HBGFR, FGFR1, FLG, BFGFR, FGFBR, INT2, FGF3, FGF10, UNQ250…	1690
Pathway2287	Thromboxane signalling through TP receptor	1	0.391197	1.16639	1	[P21731, P25100, P35348, P35368, Q03113, P50150, P63215, Q9UBI6, P50151, P61952, P59768, O14610, Q9P2W3, O60262, Q9UK08, P63218, P63211, Q9HAV0, P62873, P16520, O14775, P62879, Q14344, Q06187, Q9NZN5, Q9NXL2, O94989, Q12979, Q12802, P10911, Q7Z628, Q96DR7, Q5VV41, A8MVX0, P15498, Q9NR80, Q12774, Q9HCE6, O94827, Q07890, Q8IVF5, A1IGU5, P98174, O43307, Q9NR81, Q8IW93, Q96M96, Q8TCU6, O15085, O15013…	[TBXA2R, ADRA1A, ADRA1D, ADRA1C, ADRA1A, ADRA1B, GNA12, GNGT4, GNG4, GNGT3, GNG3, GNG12, GNGT10, GNG10, GNGT11, GNG11, GNG2, GNGT8, GNG9, GNG8, GNGT2, GNG13, GNGT7, GNG7, GNGT9, GNGT5, GNG5, GNGT1, GNB4, GNB1, GNB3, GNB5, GNB2, GNA13, BPK, ATK, AGMX1, BTK, LARG, KIAA0382, ARHGEF12, ARHGEF38, KIAA0915, ARHGEF15, ABR, LBC, HT31, BRX, AKAP13, DBL, MCF2, ARHGEF8, NET1, HMFN1864, SGEF, ARHGEF26, NBR, …	1690
Pathway292	Downstream signaling of activated FGFR2	1	0.391197	1.15928	1	[Q13480, P62993-1, P27986, Q06124, Q8WU20, O43320, P05230, P08620, Q9NP95, P10767, P12034-1, P09038, Q9GZV9, P55075-1, O76093, O60258-1, P31371, P21802-1, P21802-5, P21802-18, O15520, P11487, P21781, Q9HCT0, P21802-3, P42336, Q9NPH3-1, Q01638, O95760, Q99836, P51617, Q9NWZ3, Q9Y4K3, O00329, P15391, P15498, P22607-2, P22607-1, Q15303-1, P35070, Q99075, O14944, Q02297, Q8WWG1, O14511, P56975, Q1530…	[GAB1, ASH, GRB2, GRB1, PIK3R1, SHPTP2, PTP2C, PTPN11, FRS2, FGF16, FGFA, FGF1, KS3, HSTF1, HST, FGF4, FGF20, HSTF2, HST2, FGF6, FGF5, FGFB, FGF2, UNQ3027/PRO9828, HYPF, FGF23, AIGF, FGF8, UNQ420/PRO856, FGF18, UNQ161/PRO187, FGF17, FGF9, KSAM, KGFR, BEK, FGFR2, FGF10, INT2, FGF3, KGF, FGF7, UNQ2500/PRO5800, FGF22, PIK3CA, IL1R3, C3orf13, IL1RAP, T1, ST2, DER4, IL1RL1, NFHEV, IL1F11, C9orf26, IL3…	1690
Pathway291	FGFR2c ligand binding and activation	1	0.391197	1.15225	1	[P21802-1, O43320, P05230, P08620, Q9NP95, P10767, P12034-1, P09038, Q9GZV9, P55075-1, O76093, O60258-1, P31371, P21802-5, P21802-18, O15520, P11487, P21781, Q9HCT0, P21802-3, P19174, Q05655, P17252, Q05513, P05771, Q9NYA1, P20936, P01116-2, P01111, P01112, P01116-1, O43426, Q01968, Q15735, P49441, P29218, O14732, P32019, Q14642, Q14643, Q14571, Q14573, P16298, Q08209, P0DP23, P63098, O95644, Q12…	[KSAM, KGFR, BEK, FGFR2, FGF16, FGFA, FGF1, KS3, HSTF1, HST, FGF4, FGF20, HSTF2, HST2, FGF6, FGF5, FGFB, FGF2, UNQ3027/PRO9828, HYPF, FGF23, AIGF, FGF8, UNQ420/PRO856, FGF18, UNQ161/PRO187, FGF17, FGF9, FGF10, INT2, FGF3, KGF, FGF7, UNQ2500/PRO5800, FGF22, PLC1, PLCG1, PKCD, PRKCD, PRKACA, PKCA, PRKCA, PKC2, PRKCZ, PRKCB1, PKCB, PRKCB, SPK, SPHK, SK1, SPHK1, RASA, GAP, RASA1, RASK2, KRAS2, KRAS, …	1690
Pathway478	G alpha (q) signalling events	1	0.391381	1.14585	1	[Q8N2K0, Q9BV23, Q8NCG7, Q9Y4D2, Q99685, Q04759, Q05655, P24723, Q02156, Q9Y210, Q13507, Q9HCX4, Q14643, Q14573, Q14571, Q7LDG7, O95267, P05771, P17252, P05129, Q12846, O00186, Q8WZA2, O95398, P62834, P61224, P04049, Q7Z5R6, Q9Y490, P08514, P05106, P41240, P12931, P29353, P02751, P04275, P02675, P02671, P02679, P18031, P12931-1, Q05397, P62993-1, Q07889, P56945, P46108, P43405, Q684P5, P63104, P3…	[C20orf22, ABHD12, ABHD6, DAGLB, NSDDR, KIAA0659, C11orf11, DAGLA, MGLL, PRKCT, PRKCQ, PKCD, PRKCD, PRKCL, PKCL, PRKCH, PKCE, PRKCE, TRP6, TRPC6, TRP3, TRPC3, TRP7, TRPC7, INSP3R1, ITPR1, ITPR3, ITPR2, MCG7, CDC25L, RASGRP2, RASGRP, RASGRP1, PRKCB1, PKCB, PRKCB, PRKACA, PKCA, PRKCA, PKCG, PRKCG, STX4A, STX4, STXBP3, EPAC2, CGEF2, RAPGEF4, EPAC1, EPAC, CGEF1, RAPGEF3, KREV1, RAP1A, OK/SW-cl.11, RA…	1691
Pathway863	MAPK targets/ Nuclear events mediated by MAP kinases	1	0.391381	1.13899	1	[P18846, P16220, O75582, P24385, P42772, P55273, P42773, P42771, Q00534, P11802, P30279, P30281, Q13951, Q13950-2, Q13950-1, Q9UBN7, P38936, P06400, P02818, Q9GZV5, O15379, Q96K83, P46937, O75444, P46527, P49918, P51946, P50613, P51948, Q16254, Q14188, Q14186, P28749, P63151, Q9Y5P8, P62714, P67775, P30154, P30153, Q15329, Q08999, P63208, Q13309, Q13616, P61024, P62979, P0CG48, P0CG47, P62987, Q0…	[ATF1, CREB1, MSK1, RPS6KA5, PRAD1, BCL1, CCND1, MTS2, CDKN2B, CDKN2D, CDKN6, CDKN2C, MTS1, CDKN2, CDKN2A, CDK6, CDK4, CCND2, CCND3, CBFB, AML3, CBFA1, JM21, KIAA0901, HDAC6, CAP20, PIC1, CDKN1, WAF1, CIP1, SDI1, MDA6, CDKN1A, RB1, BGLAP, TAZ, WWTR1, HDAC3, LIP3, EHZF, ZNF521, YAP65, YAP1, MAF, KIP1, CDKN1B, KIP2, CDKN1C, CCNH, STK1, CAK, CDKN7, RNF66, MAT1, CAP35, MNAT1, E2F4, DP2, TFDP2, DP1, T…	1691
Pathway331	PLC-gamma1 signalling	1	0.391381	1.13221	1	[P04629, P01138, P19174, Q05655, P17252, Q05513, P05771, Q9NYA1, P20936, P01116-2, P01111, P01112, P01116-1, O43426, Q01968, Q15735, P49441, P29218, O14732, P32019, Q14642, Q14643, Q14571, Q14573, P16298, Q08209, P0DP23, P63098, O95644, Q12968, Q13469, O43865, Q13586, P48995, P48454, P05129, P25098, Q16566, Q96RR4, Q8N5S9, P16220, Q9UBK2, P20393, O15379, O75376, Q6UUV9, Q53ET0, Q6UUV7, P15336, Q0…	[TRKA, TRK, MTC, NTRK1, NGFB, NGF, PLC1, PLCG1, PKCD, PRKCD, PRKACA, PKCA, PRKCA, PKC2, PRKCZ, PRKCB1, PKCB, PRKCB, SPK, SPHK, SK1, SPHK1, RASA, GAP, RASA1, RASK2, KRAS2, KRAS, HRAS1, NRAS, HRAS, KIAA0910, SYNJ1, OCRL1, OCRL, PIPP, PIB5PA, INPP5J, INPP1, IMPA, IMPA1, IMP.18P, IMPA2, OCRL2, INPP5B, 5PTASE, INPP5A, INSP3R1, ITPR1, ITPR2, ITPR3, CNA2, CALNB, CALNA2, PPP3CB, CNA, CALNA, PPP3CA, CAM1,…	1691
Pathway301	FGFR3c ligand binding and activation	1	0.391381	1.12551	1	[P22607-1, P31371, P08620, P55075-1, Q9GZV9, O76093, Q9NP95, O60258-1, O43320, P05230, P09038, P12034-1, P22607-2, P19174, Q05655, P17252, Q05513, P05771, Q9NYA1, P20936, P01116-2, P01111, P01112, P01116-1, O43426, Q01968, Q15735, P49441, P29218, O14732, P32019, Q14642, Q14643, Q14571, Q14573, P16298, Q08209, P0DP23, P63098, O95644, Q12968, Q13469, O43865, Q13586, P48995, P48454, P05129, P25098, …	[JTK4, FGFR3, FGF9, KS3, HSTF1, HST, FGF4, AIGF, FGF8, UNQ3027/PRO9828, HYPF, FGF23, UNQ420/PRO856, FGF18, FGF20, UNQ161/PRO187, FGF17, FGF16, FGFA, FGF1, FGFB, FGF2, FGF5, PLC1, PLCG1, PKCD, PRKCD, PRKACA, PKCA, PRKCA, PKC2, PRKCZ, PRKCB1, PKCB, PRKCB, SPK, SPHK, SK1, SPHK1, RASA, GAP, RASA1, RASK2, KRAS2, KRAS, HRAS1, NRAS, HRAS, KIAA0910, SYNJ1, OCRL1, OCRL, PIPP, PIB5PA, INPP5J, INPP1, IMPA, …	1691
Pathway329	Frs2-mediated activation	1	0.391381	1.11889	1	[P46109, Q8WU20, P04629-1, P01138, Q13905, P62834, P31946, P15056, P28482, P27361, P36507, Q02750, P35236, O60258-1, Q9NP95, Q9GZV9, P55075-1, P09038, P31371, P10767, P05230, O95750, P08620, O76093, O43320, P22455, Q86Z14, Q15121, P22607-2, P12034-1, P22607-1, Q15418, Q9UK32, Q15349, P51812, O15530, P16220, Q14814, P11831, P11161, Q06889, P18146, Q7LC44, P17275, P17535, P15407, P01100, P53539, Q9…	[CRKL, FRS2, TRKA, TRK, MTC, NTRK1, NGFB, NGF, GRF2, RAPGEF1, KREV1, RAP1A, YWHAB, RAFB1, BRAF1, BRAF, PRKM2, PRKM1, ERK2, MAPK1, PRKM3, ERK1, MAPK3, PRKMK2, MKK2, MEK2, MAP2K2, PRKMK1, MEK1, MAP2K1, PTPN7, UNQ161/PRO187, FGF17, FGF20, UNQ3027/PRO9828, HYPF, FGF23, AIGF, FGF8, FGFB, FGF2, FGF9, HSTF2, HST2, FGF6, FGFA, FGF1, UNQ334/PRO533, FGF19, KS3, HSTF1, HST, FGF4, UNQ420/PRO856, FGF18, FGF16…	1691
Pathway299	FGFR3 ligand binding and activation	1	0.391381	1.11235	1	[P22607-2, O76093, Q9NP95, P31371, P55075-1, P05230, O60258-1, P08620, Q9GZV9, O43320, P09038, P12034-1, P22607-1, P19174, Q05655, P17252, Q05513, P05771, Q9NYA1, P20936, P01116-2, P01111, P01112, P01116-1, O43426, Q01968, Q15735, P49441, P29218, O14732, P32019, Q14642, Q14643, Q14571, Q14573, P16298, Q08209, P0DP23, P63098, O95644, Q12968, Q13469, O43865, Q13586, P48995, P48454, P05129, P25098, …	[JTK4, FGFR3, UNQ420/PRO856, FGF18, FGF20, FGF9, AIGF, FGF8, FGFA, FGF1, UNQ161/PRO187, FGF17, KS3, HSTF1, HST, FGF4, UNQ3027/PRO9828, HYPF, FGF23, FGF16, FGFB, FGF2, FGF5, PLC1, PLCG1, PKCD, PRKCD, PRKACA, PKCA, PRKCA, PKC2, PRKCZ, PRKCB1, PKCB, PRKCB, SPK, SPHK, SK1, SPHK1, RASA, GAP, RASA1, RASK2, KRAS2, KRAS, HRAS1, NRAS, HRAS, KIAA0910, SYNJ1, OCRL1, OCRL, PIPP, PIB5PA, INPP5J, INPP1, IMPA, …	1691
Pathway571	MAPK3 (ERK1) activation	1	0.391381	1.10588	1	[Q02750, P27361, P28482, P35236, O60258-1, Q9NP95, Q9GZV9, P55075-1, P09038, P31371, P10767, P05230, O95750, P08620, O76093, O43320, P22455, Q86Z14, Q8WU20, Q15121, P22607-2, P12034-1, P22607-1, Q15418, Q9UK32, Q15349, P51812, O15530, P16220, Q14814, P11831, P11161, Q06889, P18146, Q7LC44, P17275, P17535, P15407, P01100, P53539, Q99963, P50570, P24385, P42772, P55273, P42773, P42771, Q00534, P118…	[PRKMK1, MEK1, MAP2K1, PRKM3, ERK1, MAPK3, PRKM2, PRKM1, ERK2, MAPK1, PTPN7, UNQ161/PRO187, FGF17, FGF20, UNQ3027/PRO9828, HYPF, FGF23, AIGF, FGF8, FGFB, FGF2, FGF9, HSTF2, HST2, FGF6, FGFA, FGF1, UNQ334/PRO533, FGF19, KS3, HSTF1, HST, FGF4, UNQ420/PRO856, FGF18, FGF16, TKF, JTK2, FGFR4, KLB, FRS2, PEA15, JTK4, FGFR3, FGF5, RSK1, MAPKAPK1A, RPS6KA1, RSK4, RPS6KA6, RSK3, MAPKAPK1C, RPS6KA2, RSK2, …	1691
Pathway570	RAF-independent MAPK1/3 activation	1	0.391381	1.09949	1	[P36507, P28482, P27361, P35236, O60258-1, Q9NP95, Q9GZV9, P55075-1, P09038, P31371, P10767, P05230, O95750, P08620, O76093, O43320, P22455, Q86Z14, Q8WU20, Q15121, P22607-2, P12034-1, P22607-1, Q15418, Q9UK32, Q15349, P51812, O15530, P16220, Q14814, P11831, P11161, Q06889, P18146, Q7LC44, P17275, P17535, P15407, P01100, P53539, Q99963, P50570, P24385, P42772, P55273, P42773, P42771, Q00534, P118…	[PRKMK2, MKK2, MEK2, MAP2K2, PRKM2, PRKM1, ERK2, MAPK1, PRKM3, ERK1, MAPK3, PTPN7, UNQ161/PRO187, FGF17, FGF20, UNQ3027/PRO9828, HYPF, FGF23, AIGF, FGF8, FGFB, FGF2, FGF9, HSTF2, HST2, FGF6, FGFA, FGF1, UNQ334/PRO533, FGF19, KS3, HSTF1, HST, FGF4, UNQ420/PRO856, FGF18, FGF16, TKF, JTK2, FGFR4, KLB, FRS2, PEA15, JTK4, FGFR3, FGF5, RSK1, MAPKAPK1A, RPS6KA1, RSK4, RPS6KA6, RSK3, MAPKAPK1C, RPS6KA2, …	1691
Pathway572	MAPK1 (ERK2) activation	1	0.391381	1.09317	1	[P36507, P28482, P27361, P35236, O60258-1, Q9NP95, Q9GZV9, P55075-1, P09038, P31371, P10767, P05230, O95750, P08620, O76093, O43320, P22455, Q86Z14, Q8WU20, Q15121, P22607-2, P12034-1, P22607-1, Q15418, Q9UK32, Q15349, P51812, O15530, P16220, Q14814, P11831, P11161, Q06889, P18146, Q7LC44, P17275, P17535, P15407, P01100, P53539, Q99963, P50570, P24385, P42772, P55273, P42773, P42771, Q00534, P118…	[PRKMK2, MKK2, MEK2, MAP2K2, PRKM2, PRKM1, ERK2, MAPK1, PRKM3, ERK1, MAPK3, PTPN7, UNQ161/PRO187, FGF17, FGF20, UNQ3027/PRO9828, HYPF, FGF23, AIGF, FGF8, FGFB, FGF2, FGF9, HSTF2, HST2, FGF6, FGFA, FGF1, UNQ334/PRO533, FGF19, KS3, HSTF1, HST, FGF4, UNQ420/PRO856, FGF18, FGF16, TKF, JTK2, FGFR4, KLB, FRS2, PEA15, JTK4, FGFR3, FGF5, RSK1, MAPKAPK1A, RPS6KA1, RSK4, RPS6KA6, RSK3, MAPKAPK1C, RPS6KA2, …	1691
Pathway308	Signaling by FGFR4	1	0.391564	1.08743	1	[P22455, O60258-1, Q9NP95, Q9GZV9, P55075-1, P09038, P31371, P10767, P05230, O95750, P08620, O76093, O43320, Q86Z14, Q8WU20, Q07889, P62993-1, O43559, P22607-2, P12034-1, P22607-1, P29353-2, P29353-3, Q8IV61, O95267, P11362-1, P11362-19, P11487, O15520, Q9HCT0, Q9UEF7-1, Q9UEF7-2, P35568, Q9Y4H2, P08581, P14210, Q96S59, P49771, P36888, P98077, P29353, Q92529, Q15303-1, Q15303-2, P35070, Q99075, O…	[TKF, JTK2, FGFR4, UNQ161/PRO187, FGF17, FGF20, UNQ3027/PRO9828, HYPF, FGF23, AIGF, FGF8, FGFB, FGF2, FGF9, HSTF2, HST2, FGF6, FGFA, FGF1, UNQ334/PRO533, FGF19, KS3, HSTF1, HST, FGF4, UNQ420/PRO856, FGF18, FGF16, KLB, FRS2, SOS1, ASH, GRB2, FRS3, JTK4, FGFR3, FGF5, SHCA, SHC, SHC1, KIAA0846, GRP3, RASGRP3, RASGRP, RASGRP1, FLT2, FLG, CEK, HBGFR, FGFR1, FLG, BFGFR, FGFBR, INT2, FGF3, FGF10, UNQ250…	1692
Pathway2280	Platelet sensitization by LDL	1	0.391564	1.08125	1	[P09769, Q16539, P47712, P35354, P24557, P41222, Q16647, Q9UNU6, P42330, Q15185, Q9H7Z7, Q8TBF2, O14684, Q16873, P09917, P20292, P05177, P04798, P11712, Q16678, P33261, P10632, P51589, P34913, P18054, Q6NT55, O75342, Q9BYJ1, P18283, P36969, P07203, P09960, Q08477, P98187, Q02928, Q5TCH4, Q9HBI6, P13584, P78329, Q14914, P33527, P19440, P36269, P16050, P15428, O15296, P25090, P05067, P04083, Q8IVG9…	[SRC2, FGR, MXI2, PLA2G4, CPLA2, PLA2G4A, COX2, PTGS2, TXAS, CYP5A1, CYP5, TBXAS1, PDS, PTGDS, CYP8A1, CYP8, PTGIS, CYP12, CYP8B1, DDH1, KIAA0119, AKR1C3, PGFS, HSD17B5, TEBP, P23, PTGES3, PGES2, C9orf15, PTGES2, FAM213B, C1orf93, PRXL2B, LTC4S, LOG5, ALOX5, FLAP, ALOX5AP, CYP1A2, CYP1A1, CYP2C10, CYP2C9, CYP1B1, CYP2C19, CYP2C8, CYP2J2, EPHX2, LOG12, 12LO, ALOX12, CYP4F22, ALOX12B, ALOXE3, GPX2,…	1692
Pathway2301	Tie2 Signaling	1	0.391564	1.07514	1	[Q02763, Q15389, Q14449, Q14451, Q06124, O60496, P29353, P62993-1, Q07889, O76093, Q9NP95, P31371, P55075-1, P05230, O60258-1, P22607-2, P08620, Q9GZV9, O43320, P09038, P12034-1, P22607-1, P29353-2, P29353-3, Q8IV61, O95267, O43559, P10767, P11362-1, P11362-19, P11487, O15520, Q9HCT0, Q9UEF7-1, Q9UEF7-2, Q8WU20, P35568, Q9Y4H2, P08581, P14210, Q96S59, P49771, P36888, P98077, Q92529, Q15303-1, Q15…	[VMCM1, VMCM, TIE2, TEK, KIAA0003, ANGPT1, GRB14, GRB7, SHPTP2, PTP2C, PTPN11, DOK2, SHCA, SHC, SHC1, ASH, GRB2, SOS1, UNQ420/PRO856, FGF18, FGF20, FGF9, AIGF, FGF8, FGFA, FGF1, UNQ161/PRO187, FGF17, JTK4, FGFR3, KS3, HSTF1, HST, FGF4, UNQ3027/PRO9828, HYPF, FGF23, FGF16, FGFB, FGF2, FGF5, KIAA0846, GRP3, RASGRP3, RASGRP, RASGRP1, FRS3, HSTF2, HST2, FGF6, FLT2, FLG, CEK, HBGFR, FGFR1, FLG, BFGFR,…	1692
Pathway2347	Signal transduction by L1	1	0.391748	1.0696	1	[P68400, P19784, P67870, P32004, Q13153, P63000, O14786, P00533, P11362-1, P52735, P13591, Q02750, P27361, P28482, P35236, O60258-1, Q9NP95, Q9GZV9, P55075-1, P09038, P31371, P10767, P05230, O95750, P08620, O76093, O43320, P22455, Q86Z14, Q8WU20, Q15121, P22607-2, P12034-1, P22607-1, Q15418, Q9UK32, Q15349, P51812, O15530, P16220, Q14814, P11831, P11161, Q06889, P18146, Q7LC44, P17275, P17535, P1…	[CK2A1, CSNK2A1, CK2A2, CSNK2A2, G5A, CK2N, CSNK2B, MIC5, CAML1, L1CAM, PAK1, MIG5, TC25, RAC1, VEGF165R, NRP, NRP1, HER1, ERBB1, ERBB, EGFR, FLT2, FLG, CEK, HBGFR, FGFR1, VAV2, NCAM, NCAM1, PRKMK1, MEK1, MAP2K1, PRKM3, ERK1, MAPK3, PRKM2, PRKM1, ERK2, MAPK1, PTPN7, UNQ161/PRO187, FGF17, FGF20, UNQ3027/PRO9828, HYPF, FGF23, AIGF, FGF8, FGFB, FGF2, FGF9, HSTF2, HST2, FGF6, FGFA, FGF1, UNQ334/PRO53…	1693
Pathway862	MAP3K8 (TPL2)-dependent MAPK1/3 activation	1	0.391748	1.06363	1	[O15111, O14920, Q9Y6K9, P19838, Q8NFZ5, P41279, Q13616, P63208, Q9Y297, Q9UKB1, P0CG48, P62987, P62979, P0CG47, Q02750, P45985, P05231, P08887, P40189-1, P29597, O60674, P23458, P08887-2, Q06124, P27361, P28482, P35236, O60258-1, Q9NP95, Q9GZV9, P55075-1, P09038, P31371, P10767, P05230, O95750, P08620, O76093, O43320, P22455, Q86Z14, Q8WU20, Q15121, P22607-2, P12034-1, P22607-1, Q15418, Q9UK32, …	[TCF16, IKKA, CHUK, IKKB, IKBKB, NEMO, FIP3, IKBKG, NFKB1, FLIP1, ABIN2, TNIP2, ESTF, COT, MAP3K8, CUL1, OCP2, TCEB1L, SKP1, EMC19, SKP1A, FBXW1A, FBW1A, BTRCP, BTRC, FBXW11, FBXW1B, UBC, UBCEP2, UBA52, UBCEP1, UBA80, RPS27A, UBB, PRKMK1, MEK1, MAP2K1, IFNB2, IL6, IL6R, IL6ST, TYK2, JAK2, JAK1B, JAK1A, JAK1, SHPTP2, PTP2C, PTPN11, PRKM3, ERK1, MAPK3, PRKM2, PRKM1, ERK2, MAPK1, PTPN7, UNQ161/PRO18…	1693
Pathway1129	Regulation of lipid metabolism by PPARalpha	1	0.391748	1.05772	1	[O75509, Q16881, O95477, P11310, P21439, P37268, P16671, P23786, P48163, O60656, Q15327, O60427, Q9NZL6, P27469, Q96RU7, Q99743, P02647, P50416, P04798, P33121, Q15067-1, P02652, Q02928, O75192, Q06520, P13196, Q14192, Q6PCB7, Q9NZI5, P54868, P48060, Q01581, Q6Q788, P22680, P04035-1, Q9BY76, P01019, Q99541, P07148, Q8IVF5, Q07869, Q96RS0, Q15788, Q15648, Q86X55, Q92793, Q6STE5, Q9BYK8, Q14686, Q1…	[UNQ437/PRO868, DR6, TNFRSF21, KDRF, GRIM12, TXNRD1, CERP, ABC1, ABCA1, ACADM, PGY3, MDR3, ABCB4, FDFT1, GP4, GP3B, CD36, CPT1, CPT2, ME1, UGT1, GNT1, UGT1A9, HA1A2, CARP, C193, ANKRD1, FADSD5, FADS1, RGL, KIAA0959, RGL1, G0S2, NIPK, TRIB3, C20orf97, TRB3, PASD4, MOP4, BHLHE9, NPAS2, APOA1, CPT1A, CYP1A1, LACS2, LACS1, ACOX, ACOX1, APOA2, CYP4A2, CYP4A11, PEX11, PEX11A, STD, HST, SULT2A1, OK/SW-c…	1693
Pathway2290	Platelet Aggregation (Plug Formation)	1	0.391748	1.05188	1	[P18825, P08913, P18089, P50150, P63215, Q9UBI6, P50151, P61952, P59768, O14610, Q9P2W3, O60262, Q9UK08, P63218, P63211, Q9HAV0, P62873, P16520, O14775, P62879, P19086, Q8WYR1, Q5UE93, P48736, P31751, P31749, Q9Y243, Q5T1C6, Q96RU7, P85299, P42345, Q9BVC4, Q6R327, Q9BPZ7, O15530, Q9UBS0, P16220, P24385, P42772, P55273, P42773, P42771, Q00534, P11802, P30279, P30281, Q13951, Q13950-2, Q13950-1, Q9…	[ADRA2RL2, ADRA2L2, ADRA2C, ADRAR, ADRA2R, ADRA2A, ADRA2RL1, ADRA2L1, ADRA2B, GNGT4, GNG4, GNGT3, GNG3, GNG12, GNGT10, GNG10, GNGT11, GNG11, GNG2, GNGT8, GNG9, GNG8, GNGT2, GNG13, GNGT7, GNG7, GNGT9, GNGT5, GNG5, GNGT1, GNB4, GNB1, GNB3, GNB5, GNB2, GNAZ, PIK3R5, C17orf38, PIK3R6, PIK3CG, AKT2, RAC, PKB, AKT1, PKBG, AKT3, CTMP, THEM4, NIPK, TRIB3, C20orf97, TRB3, PP610, PROTOR1, PRR5, FRAP1, FRAP…	1693
Pathway328	Prolonged ERK activation events	1	0.391748	1.0461	1	[P15056, P31946, P62834, Q8WU20, P04629-1, P01138, P28482, P27361, Q02750, P36507, P46109, Q13905, P35236, O60258-1, Q9NP95, Q9GZV9, P55075-1, P09038, P31371, P10767, P05230, O95750, P08620, O76093, O43320, P22455, Q86Z14, Q15121, P22607-2, P12034-1, P22607-1, Q15418, Q9UK32, Q15349, P51812, O15530, P16220, Q14814, P11831, P11161, Q06889, P18146, Q7LC44, P17275, P17535, P15407, P01100, P53539, Q9…	[RAFB1, BRAF1, BRAF, YWHAB, KREV1, RAP1A, FRS2, TRKA, TRK, MTC, NTRK1, NGFB, NGF, PRKM2, PRKM1, ERK2, MAPK1, PRKM3, ERK1, MAPK3, PRKMK1, MEK1, MAP2K1, PRKMK2, MKK2, MEK2, MAP2K2, CRKL, GRF2, RAPGEF1, PTPN7, UNQ161/PRO187, FGF17, FGF20, UNQ3027/PRO9828, HYPF, FGF23, AIGF, FGF8, FGFB, FGF2, FGF9, HSTF2, HST2, FGF6, FGFA, FGF1, UNQ334/PRO533, FGF19, KS3, HSTF1, HST, FGF4, UNQ420/PRO856, FGF18, FGF16…	1693
Pathway276	FGFR1b ligand binding and activation	1	0.391748	1.04038	1	[P11362-19, P09038, P11487, O15520, P05230, Q9HCT0, Q9NZU1, Q9NZU0, O43155, P08620, O60258-1, P12034-1, Q9NP95, Q9GZV9, P55075-1, P31371, P10767, P11362-1, Q9UEF7-1, Q9UEF7-2, P19174, Q05655, P17252, Q05513, P05771, Q9NYA1, P20936, P01116-2, P01111, P01112, P01116-1, O43426, Q01968, Q15735, P49441, P29218, O14732, P32019, Q14642, Q14643, Q14571, Q14573, P16298, Q08209, P0DP23, P63098, O95644, Q12…	[FLG, FGFR1, BFGFR, FGFBR, FGFB, FGF2, INT2, FGF3, FGF10, FGFA, FGF1, UNQ2500/PRO5800, FGF22, UNQ752/PRO1483, FLRT1, UNQ856/PRO1865, KIAA1469, FLRT3, UNQ232/PRO265, KIAA0405, FLRT2, KS3, HSTF1, HST, FGF4, UNQ161/PRO187, FGF17, FGF5, FGF20, UNQ3027/PRO9828, HYPF, FGF23, AIGF, FGF8, FGF9, HSTF2, HST2, FGF6, FLT2, FLG, CEK, HBGFR, KL, PLC1, PLCG1, PKCD, PRKCD, PRKACA, PKCA, PRKCA, PKC2, PRKCZ, PRKCB…	1693
Pathway278	FGFR1c and Klotho ligand binding and activation	1	0.391748	1.03473	1	[P11362-1, Q9UEF7-1, Q9UEF7-2, Q9GZV9, Q9NZU1, Q9NZU0, O43155, P08620, O60258-1, P12034-1, Q9NP95, P55075-1, P05230, P09038, P31371, P10767, P11362-19, P11487, O15520, Q9HCT0, P19174, Q05655, P17252, Q05513, P05771, Q9NYA1, P20936, P01116-2, P01111, P01112, P01116-1, O43426, Q01968, Q15735, P49441, P29218, O14732, P32019, Q14642, Q14643, Q14571, Q14573, P16298, Q08209, P0DP23, P63098, O95644, Q12…	[FLT2, FLG, CEK, HBGFR, FGFR1, KL, UNQ3027/PRO9828, HYPF, FGF23, UNQ752/PRO1483, FLRT1, UNQ856/PRO1865, KIAA1469, FLRT3, UNQ232/PRO265, KIAA0405, FLRT2, KS3, HSTF1, HST, FGF4, UNQ161/PRO187, FGF17, FGF5, FGF20, AIGF, FGF8, FGFA, FGF1, FGFB, FGF2, FGF9, HSTF2, HST2, FGF6, FLG, BFGFR, FGFBR, INT2, FGF3, FGF10, UNQ2500/PRO5800, FGF22, PLC1, PLCG1, PKCD, PRKCD, PRKACA, PKCA, PRKCA, PKC2, PRKCZ, PRKCB…	1693
Pathway290	FGFR2b ligand binding and activation	1	0.391748	1.02913	1	[O15520, P11487, P21781, Q9HCT0, P05230, P21802-18, P21802-3, O43320, P08620, Q9NP95, P10767, P12034-1, P09038, Q9GZV9, P55075-1, O76093, O60258-1, P31371, P21802-1, P21802-5, P19174, Q05655, P17252, Q05513, P05771, Q9NYA1, P20936, P01116-2, P01111, P01112, P01116-1, O43426, Q01968, Q15735, P49441, P29218, O14732, P32019, Q14642, Q14643, Q14571, Q14573, P16298, Q08209, P0DP23, P63098, O95644, Q12…	[FGF10, INT2, FGF3, KGF, FGF7, UNQ2500/PRO5800, FGF22, FGFA, FGF1, KSAM, KGFR, BEK, FGFR2, FGF16, KS3, HSTF1, HST, FGF4, FGF20, HSTF2, HST2, FGF6, FGF5, FGFB, FGF2, UNQ3027/PRO9828, HYPF, FGF23, AIGF, FGF8, UNQ420/PRO856, FGF18, UNQ161/PRO187, FGF17, FGF9, PLC1, PLCG1, PKCD, PRKCD, PRKACA, PKCA, PRKCA, PKC2, PRKCZ, PRKCB1, PKCB, PRKCB, SPK, SPHK, SK1, SPHK1, RASA, GAP, RASA1, RASK2, KRAS2, KRAS, …	1693
Pathway280	Downstream signaling of activated FGFR1	1	0.391748	1.0236	1	[Q8WU20, P08620, O60258-1, P12034-1, Q9NP95, Q9GZV9, P55075-1, P05230, P09038, P31371, P10767, P11362-1, P11362-19, P11487, O15520, Q9HCT0, Q9UEF7-1, Q9UEF7-2, O43559, P01116-2, P01111, P01112, P01116-1, Q06124, Q07889, P62993-1, O76093, P22607-2, O43320, P22607-1, P29353-2, P29353-3, Q8IV61, O95267, P35568, Q9Y4H2, P08581, P14210, Q96S59, P49771, P36888, P98077, P29353, Q92529, Q15303-1, Q15303-…	[FRS2, KS3, HSTF1, HST, FGF4, UNQ161/PRO187, FGF17, FGF5, FGF20, UNQ3027/PRO9828, HYPF, FGF23, AIGF, FGF8, FGFA, FGF1, FGFB, FGF2, FGF9, HSTF2, HST2, FGF6, FLT2, FLG, CEK, HBGFR, FGFR1, FLG, BFGFR, FGFBR, INT2, FGF3, FGF10, UNQ2500/PRO5800, FGF22, KL, FRS3, RASK2, KRAS2, KRAS, HRAS1, NRAS, HRAS, SHPTP2, PTP2C, PTPN11, SOS1, ASH, GRB2, UNQ420/PRO856, FGF18, JTK4, FGFR3, FGF16, SHCA, SHC, SHC1, KIA…	1693
Pathway289	FGFR2 ligand binding and activation	1	0.391748	1.01813	1	[O43320, P05230, P08620, Q9NP95, P10767, P12034-1, P09038, Q9GZV9, P55075-1, O76093, O60258-1, P31371, P21802-1, P21802-5, P21802-18, O15520, P11487, P21781, Q9HCT0, P21802-3, P19174, Q05655, P17252, Q05513, P05771, Q9NYA1, P20936, P01116-2, P01111, P01112, P01116-1, O43426, Q01968, Q15735, P49441, P29218, O14732, P32019, Q14642, Q14643, Q14571, Q14573, P16298, Q08209, P0DP23, P63098, O95644, Q12…	[FGF16, FGFA, FGF1, KS3, HSTF1, HST, FGF4, FGF20, HSTF2, HST2, FGF6, FGF5, FGFB, FGF2, UNQ3027/PRO9828, HYPF, FGF23, AIGF, FGF8, UNQ420/PRO856, FGF18, UNQ161/PRO187, FGF17, FGF9, KSAM, KGFR, BEK, FGFR2, FGF10, INT2, FGF3, KGF, FGF7, UNQ2500/PRO5800, FGF22, PLC1, PLCG1, PKCD, PRKCD, PRKACA, PKCA, PRKCA, PKC2, PRKCZ, PRKCB1, PKCB, PRKCB, SPK, SPHK, SK1, SPHK1, RASA, GAP, RASA1, RASK2, KRAS2, KRAS, …	1693
Pathway298	Signaling by FGFR3	1	0.391748	1.01271	1	[Q06124, O76093, Q9NP95, P31371, P55075-1, P05230, O60258-1, P22607-2, P08620, Q9GZV9, O43320, P09038, P12034-1, P22607-1, Q8WU20, P22681, P62993-1, P0CG48, P62987, P62979, P0CG47, O43597, P62714, P67775, P30153, P15056, Q9BUB5, P12931-1, P27361, P28482, P19174, Q05655, P17252, Q05513, P05771, Q9NYA1, P20936, P01116-2, P01111, P01112, P01116-1, O43426, Q01968, Q15735, P49441, P29218, O14732, P320…	[SHPTP2, PTP2C, PTPN11, UNQ420/PRO856, FGF18, FGF20, FGF9, AIGF, FGF8, FGFA, FGF1, UNQ161/PRO187, FGF17, JTK4, FGFR3, KS3, HSTF1, HST, FGF4, UNQ3027/PRO9828, HYPF, FGF23, FGF16, FGFB, FGF2, FGF5, FRS2, RNF55, CBL2, CBL, ASH, GRB2, UBC, UBCEP2, UBA52, UBCEP1, UBA80, RPS27A, UBB, SPRY2, PPP2CB, PPP2CA, PPP2R1A, RAFB1, BRAF1, BRAF, MNK1, MKNK1, SRC1, SRC, PRKM3, ERK1, MAPK3, PRKM2, PRKM1, ERK2, MAPK…	1693
Pathway1130	PPARA activates gene expression	1	0.391748	1.00735	1	[Q96RS0, Q15788, Q15648, Q86X55, Q92793, Q6STE5, Q9BYK8, Q14686, Q15596, Q3L8U1, Q9BZK7, O60907, Q07869, P19793, P48163, Q6PCB7, P33121, P11310, Q16881, O60427, P01019, P00797, O75787, P23946, Q07075, P15144, Q9BYF1, P12821, P08473, P50052, P50150, P63215, Q9UBI6, P50151, P61952, P59768, O14610, Q9P2W3, O60262, Q9UK08, P63218, P63211, Q9HAV0, P62873, P16520, O14775, P62879, P63096, A8MTJ3, P08754…	[PIMT, NCOA6IP, HCA137, TGS1, SRC1, BHLHE74, NCOA1, CRSP200, ARC205, DRIP205, CRSP1, MED1, TRIP2, RB18A, PBP, TRAP220, DRIP230, PPARBP, PPARGBP, PRMT4, CARM1, CBP, CREBBP, BAF60C, SMARCD3, PRIC285, KIAA1769, HELZ2, TRBP, NCOA6, AIB3, TIF2, SRC2, BHLHE75, NCOA2, AD-013, KISH2, CHD9, TBLR1, IRA1, TBL1XR1, TBL1, TBL1X, PPAR, NR1C1, PPARA, NR2B1, RXRA, ME1, FATP1, ACSVL5, SLC27A1, LACS2, LACS1, ACADM…	1693
Pathway1227	Biosynthesis of specialized proresolving mediators (SPMs)	1	0.391748	1.00205	1	[P09917, P35354, P18054, P15428, Q14914, P25090, P05067, P04083, Q8IVG9, P55773-2, P0DJI8, P50150, P63215, Q9UBI6, P50151, P61952, P59768, O14610, Q9P2W3, O60262, Q9UK08, P63218, P63211, Q9HAV0, P62873, P16520, O14775, P62879, P63096, A8MTJ3, P08754, P04899, P35462, P21917, Q9ULZ1, P35414, P22362, P51685, P49019, Q99731, O00585, P32248, Q7RTX0, Q8TE23, P41145, P35372, P41143, P01189, P01210, P012…	[LOG5, ALOX5, COX2, PTGS2, LOG12, 12LO, ALOX12, SDR36C1, PGDH1, HPGD, LTB4DH, PTGR1, LXA4R, FPRL1, FPRH1, FPR2, AD1, A4, APP, LPC1, ANX1, ANXA1, HN, MT-RNR2, SCYA23, MPIF1, MIP3, CCL23, SAA1, GNGT4, GNG4, GNGT3, GNG3, GNG12, GNGT10, GNG10, GNGT11, GNG11, GNG2, GNGT8, GNG9, GNG8, GNGT2, GNG13, GNGT7, GNG7, GNGT9, GNGT5, GNG5, GNGT1, GNB4, GNB1, GNB3, GNB5, GNB2, GNAI1, GNAT3, GNAI3, GNAI2B, GNAI2,…	1693
Pathway2278	Elevation of cytosolic Ca2+ levels	1	0.391932	0.997271	1	[Q9Y210, Q13507, Q9HCX4, P05771, P17252, P05129, Q12846, O00186, Q13586, Q96D31, Q96SN7, P16298, Q08209, P0DP23, P63098, Q13469, O95644, Q12968, P62942, P62937, Q9BXL7, O95999, Q9UDY8, O43318, O15111, Q9Y6K9, O14920, P25963, O00221, Q15653, P19838, Q04206, Q04864, Q13616, P63208, Q9Y297, Q9UKB1, P0CG48, P62987, P62979, P0CG47, P62191, P43686, Q92530, Q15008, P62195, P40306, Q13200, Q99436, P25786…	[TRP6, TRPC6, TRP3, TRPC3, TRP7, TRPC7, PRKCB1, PKCB, PRKCB, PRKACA, PKCA, PRKCA, PKCG, PRKCG, STX4A, STX4, STXBP3, GOK, STIM1, TMEM142A, CRACM1, ORAI1, CBCIP2, PP1729, CNA2, CALNB, CALNA2, PPP3CB, CNA, CALNA, PPP3CA, CAM1, CAM, CALM, CALM1, CNB, CNA2, PPP3R1, NFATP, NFAT1, NFATC2, NFATC, NFAT2, NFATC1, NFAT4, NFATC3, FKBP12, FKBP1, FKBP1A, CYPA, PPIA, CARMA1, CARD11, CLAP, CIPER, BCL10, MLT, MAL…	1694
Pathway275	FGFR1 ligand binding and activation	1	0.391932	0.992077	1	[P08620, O60258-1, P12034-1, Q9NP95, Q9GZV9, P55075-1, P05230, P09038, P31371, P10767, P11362-1, P23352, Q9NZU1, Q9NZU0, O43155, P11362-19, P11487, O15520, Q9HCT0, Q9UEF7-1, Q9UEF7-2, P19174, Q05655, P17252, Q05513, P05771, Q9NYA1, P20936, P01116-2, P01111, P01112, P01116-1, O43426, Q01968, Q15735, P49441, P29218, O14732, P32019, Q14642, Q14643, Q14571, Q14573, P16298, Q08209, P0DP23, P63098, O95…	[KS3, HSTF1, HST, FGF4, UNQ161/PRO187, FGF17, FGF5, FGF20, UNQ3027/PRO9828, HYPF, FGF23, AIGF, FGF8, FGFA, FGF1, FGFB, FGF2, FGF9, HSTF2, HST2, FGF6, FLT2, FLG, CEK, HBGFR, FGFR1, ADMLX, UNQ752/PRO1483, FLRT1, UNQ856/PRO1865, KIAA1469, FLRT3, UNQ232/PRO265, KIAA0405, FLRT2, FLG, BFGFR, FGFBR, INT2, FGF3, FGF10, UNQ2500/PRO5800, FGF22, KL, PLC1, PLCG1, PKCD, PRKCD, PRKACA, PKCA, PRKCA, PKC2, PRKCZ…	1694
Pathway277	FGFR1c ligand binding and activation	1	0.391932	0.986937	1	[P23352, P08620, O60258-1, P12034-1, Q9NP95, Q9GZV9, P55075-1, P05230, P09038, P31371, P10767, P11362-1, Q9NZU1, Q9NZU0, O43155, P11362-19, P11487, O15520, Q9HCT0, Q9UEF7-1, Q9UEF7-2, P19174, Q05655, P17252, Q05513, P05771, Q9NYA1, P20936, P01116-2, P01111, P01112, P01116-1, O43426, Q01968, Q15735, P49441, P29218, O14732, P32019, Q14642, Q14643, Q14571, Q14573, P16298, Q08209, P0DP23, P63098, O95…	[ADMLX, KS3, HSTF1, HST, FGF4, UNQ161/PRO187, FGF17, FGF5, FGF20, UNQ3027/PRO9828, HYPF, FGF23, AIGF, FGF8, FGFA, FGF1, FGFB, FGF2, FGF9, HSTF2, HST2, FGF6, FLT2, FLG, CEK, HBGFR, FGFR1, UNQ752/PRO1483, FLRT1, UNQ856/PRO1865, KIAA1469, FLRT3, UNQ232/PRO265, KIAA0405, FLRT2, FLG, BFGFR, FGFBR, INT2, FGF3, FGF10, UNQ2500/PRO5800, FGF22, KL, PLC1, PLCG1, PKCD, PRKCD, PRKACA, PKCA, PRKCA, PKC2, PRKCZ…	1694
Pathway2289	GPVI-mediated activation cascade	1	0.392115	0.982309	1	[Q05513, O15530, P01116-2, P01111, P01112, P01116-1, P28482, P43405, P07948, Q9HCN6, P30273, P06241, P06239, O43561, Q9UKW4, P52735, P15498, P63000, P60953, P84095, P61586, P15153, O75116, Q13464, P62745, P08134, P24844, O14950, P60660, P35749, Q7Z406, P35579, P35580, Q13153, O60237, P62140, O14974, P53667, P53671, P08637, P09693, P20963-1, P01766, P01763, P01814, P01824, P01768, P01825, P01780, …	[PKC2, PRKCZ, PDK1, PDPK1, RASK2, KRAS2, KRAS, HRAS1, NRAS, HRAS, PRKM2, PRKM1, ERK2, MAPK1, SYK, JTK8, LYN, GP6, FCER1G, FYN, LCK, LAT, VAV3, VAV2, VAV, VAV1, MIG5, TC25, RAC1, CDC42, ARHG, RHOG, RHO12, ARHA, ARH12, RHOA, RAC2, KIAA0619, ROCK2, ROCK1, ARHB, ARH6, RHOB, ARHC, ARH9, RHOC, MYRL2, MRLC1, MLC2, MYL9, MYLC2B, MRLC2, MYL12B, MYL6, KIAA0866, MYH11, FP17425, KIAA2034, MYH14, MYH9, MYH10,…	1695
Pathway269	GRB2 events in EGFR signaling	1	0.392115	0.977272	1	[Q07889, P62993-1, P01135, Q6UW88, Q99075, P01133, P15514, O14944, P35070, P00533, P01116-2, P01111, P01112, P01116-1, O76093, Q9NP95, P31371, P55075-1, P05230, O60258-1, P22607-2, P08620, Q9GZV9, O43320, P09038, P12034-1, P22607-1, P29353-2, P29353-3, Q8IV61, O95267, O43559, P10767, P11362-1, P11362-19, P11487, O15520, Q9HCT0, Q9UEF7-1, Q9UEF7-2, Q8WU20, P35568, Q9Y4H2, P08581, P14210, Q96S59, P…	[SOS1, ASH, GRB2, TGFA, UNQ3072/PRO9904, EPGN, HEGFL, DTS, DTR, HBEGF, EGF, SDGF, AREGB, AREG, EREG, BTC, HER1, ERBB1, ERBB, EGFR, RASK2, KRAS2, KRAS, HRAS1, NRAS, HRAS, UNQ420/PRO856, FGF18, FGF20, FGF9, AIGF, FGF8, FGFA, FGF1, UNQ161/PRO187, FGF17, JTK4, FGFR3, KS3, HSTF1, HST, FGF4, UNQ3027/PRO9828, HYPF, FGF23, FGF16, FGFB, FGF2, FGF5, SHCA, SHC, SHC1, KIAA0846, GRP3, RASGRP3, RASGRP, RASGRP1…	1695
Pathway2356	RET signaling	1	0.392299	0.972741	1	[Q5T4W7, P56159, O60609, P07949, Q9GZZ7, O60542, Q99748, P39905, O00451, P12931-1, P47736, P29353, P62993-1, Q9UQC2, Q13480, Q06124, O00459, Q92569, P27986, P42336, P42338, O00329, Q8WU20, Q07889, O76093, Q9NP95, P31371, P55075-1, P05230, O60258-1, P22607-2, P08620, Q9GZV9, O43320, P09038, P12034-1, P22607-1, P29353-2, P29353-3, Q8IV61, O95267, O43559, P10767, P11362-1, P11362-19, P11487, O15520,…	[EVN, ARTN, TRNR1, RETL1, GDNFRA, GFRA1, UNQ339/PRO538/PRO3664, GFRA3, RET51, GFRA4, PSPN, NRTN, GDNF, TRNR2, RETL2, GDNFRB, GFRA2, SRC1, SRC, RAP1GA1, KIAA0474, RAP1GAP, SHCA, SHC, SHC1, ASH, GRB2, KIAA0571, GAB2, GAB1, SHPTP2, PTP2C, PTPN11, PIK3R2, PIK3R3, GRB1, PIK3R1, PIK3CA, PIK3C1, PIK3CB, PIK3CD, FRS2, SOS1, UNQ420/PRO856, FGF18, FGF20, FGF9, AIGF, FGF8, FGFA, FGF1, UNQ161/PRO187, FGF17, …	1696
Pathway370	Downstream signal transduction	1	0.392299	0.967803	1	[P12931, P09619, P16234, P04085-2, P04085-1, P01127, P56945, Q13905, P46108, P46109, P40763, P51692, P42226, P42229, P42224, Q07889, P62993-1, P01116-2, P01111, P01112, P01116-1, O76093, Q9NP95, P31371, P55075-1, P05230, O60258-1, P22607-2, P08620, Q9GZV9, O43320, P09038, P12034-1, P22607-1, P29353-2, P29353-3, Q8IV61, O95267, O43559, P10767, P11362-1, P11362-19, P11487, O15520, Q9HCT0, Q9UEF7-1,…	[SRC1, SRC, PDGFR1, PDGFR, PDGFRB, RHEPDGFRA, PDGFR2, PDGFRA, PDGF1, PDGFA, SIS, PDGF2, PDGFB, CRKAS, CASS1, CAS, BCAR1, GRF2, RAPGEF1, CRK, CRKL, APRF, STAT3, STAT5B, STAT6, STAT5, STAT5A, STAT1, SOS1, ASH, GRB2, RASK2, KRAS2, KRAS, HRAS1, NRAS, HRAS, UNQ420/PRO856, FGF18, FGF20, FGF9, AIGF, FGF8, FGFA, FGF1, UNQ161/PRO187, FGF17, JTK4, FGFR3, KS3, HSTF1, HST, FGF4, UNQ3027/PRO9828, HYPF, FGF23,…	1696
Pathway452	Opsins	1	0.392482	0.963365	1	[P04001, Q6U736, Q9H1Y3, P04000, P08100, O14718, P47804, P03999, P11488, P19087, P50150, P63215, Q9UBI6, P50151, P61952, P59768, O14610, Q9P2W3, O60262, Q9UK08, P63218, P63211, Q9HAV0, P62873, P16520, O14775, P62879, Q9UHM6, P50148, P30679, P29992, O95837, P43657, O14842, Q15077, Q96P65, P83859, P34981, P20396, P12872, O43193, P21731, P30968, O43555, P01148, Q9UKP6, Q765I0, O95399, Q9UBU3-1, Q928…	[GCP, OPN1MW, TMEM13, PGR12, GPR136, OPN5, ECPN, OPN3, RCP, OPN1LW, OPN2, RHO, RRH, RGR, BCP, OPN1SW, GNATR, GNAT1, GNATC, GNAT2, GNGT4, GNG4, GNGT3, GNG3, GNG12, GNGT10, GNG10, GNGT11, GNG11, GNG2, GNGT8, GNG9, GNG8, GNGT2, GNG13, GNGT7, GNG7, GNGT9, GNGT5, GNG5, GNGT1, GNB4, GNB1, GNB3, GNB5, GNB2, MOP, OPN4, GAQ, GNAQ, GNA16, GNA15, GA11, GNA11, GNA14, P2RY5, LPAR6, GPR40, FFAR1, PP2891, P2RY6…	1697
Pathway457	Class C/3 (Metabotropic glutamate/pheromone receptors)	1	0.392482	0.958524	1	[Q9NYW3, Q9NYW1, Q7RTR8, P59551, Q9NYV8, P59535, P59533, Q9NYW0, Q9NYW2, Q9NYV9, P59539, Q9NYW7, P59536, P59542, Q9NYW5, Q9NYV7, Q9NYW6, P59537, P59543, P59540, P59541, P59544, P59538, Q9NYW4, P59534, P50150, P63215, Q9UBI6, P50151, P61952, P59768, O14610, Q9P2W3, O60262, Q9UK08, P63218, P63211, Q9HAV0, P62873, P16520, O14775, P62879, P63096, A8MTJ3, P08754, P04899, P35462, P21917, Q9ULZ1, P35414…	[TAS2R7, TAS2R9, TAS2R55, TAS2R42, TAS2R60, TAS2R14, GPR60, TAS2R40, PTC, TAS2R38, TAS2R10, TAS2R8, TAS2R13, GPR59, TAS2R45, TAS2R1, TAS2R41, TAS2R48, TAS2R23, TAS2R19, TAS2R4, TAS2R16, TAS2R3, TAS2R43, TAS2R49, TAS2R20, TAS2R46, TAS2R47, TAS2R30, TAS2R50, TAS2R44, TAS2R31, TAS2R5, TAS2R39, GNGT4, GNG4, GNGT3, GNG3, GNG12, GNGT10, GNG10, GNGT11, GNG11, GNG2, GNGT8, GNG9, GNG8, GNGT2, GNG13, GNGT7…	1697
Pathway1570	GABA B receptor activation	1	0.392482	0.953732	1	[P50150, P63215, Q9UBI6, P50151, P61952, P59768, O14610, Q9P2W3, O60262, Q9UK08, P63218, P63211, Q9HAV0, P62873, P16520, O14775, P62879, O75899, Q9UBS5, P48051, P48544, P48549, Q92806, P63252, P48050, P78508, Q14500, Q9NPI9, Q99712, O95622, Q08828, O60266, Q08462, P40145, O43306, O60503, Q8NFM4, P51828, P63096, A8MTJ3, P08754, P04899, P38405, P35462, P21917, Q9ULZ1, P35414, P22362, P51685, P49019…	[GNGT4, GNG4, GNGT3, GNG3, GNG12, GNGT10, GNG10, GNGT11, GNG11, GNG2, GNGT8, GNG9, GNG8, GNGT2, GNG13, GNGT7, GNG7, GNGT9, GNGT5, GNG5, GNGT1, GNB4, GNB1, GNB3, GNB5, GNB2, GPRC3B, GPR51, GABBR2, GPRC3A, GABBR1, KCNJ7, KATP2, GIRK2, KCNJ6, GIRK4, KCNJ5, GIRK1, KCNJ3, GIRK3, KCNJ9, IRK1, KCNJ2, IRK3, KCNJ4, KCNJ10, KCNJN1, IRK2, KCNJ12, KCNJ16, KCNJ14, KCNJ15, ADCY5, ADCY1, KIAA0511, ADCY3, KIAA10…	1697
Pathway376	VEGFR2 mediated cell proliferation	1	0.392482	0.948987	1	[P12931-1, P19174, P35968, P15692-4, Q05655, P17252, Q05513, P05771, Q9NYA1, P20936, P01116-2, P01111, P01112, P01116-1, O43426, Q01968, Q15735, P49441, P29218, O14732, P32019, Q14642, Q14643, Q14571, Q14573, P16298, Q08209, P0DP23, P63098, O95644, Q12968, Q13469, O43865, Q13586, P48995, P48454, P05129, P25098, Q16566, Q96RR4, Q8N5S9, P16220, Q9UBK2, P20393, O15379, O75376, Q6UUV9, Q53ET0, Q6UUV7…	[SRC1, SRC, PLC1, PLCG1, VEGFR2, FLK1, KDR, VEGF, VEGFA, PKCD, PRKCD, PRKACA, PKCA, PRKCA, PKC2, PRKCZ, PRKCB1, PKCB, PRKCB, SPK, SPHK, SK1, SPHK1, RASA, GAP, RASA1, RASK2, KRAS2, KRAS, HRAS1, NRAS, HRAS, KIAA0910, SYNJ1, OCRL1, OCRL, PIPP, PIB5PA, INPP5J, INPP1, IMPA, IMPA1, IMP.18P, IMPA2, OCRL2, INPP5B, 5PTASE, INPP5A, INSP3R1, ITPR1, ITPR2, ITPR3, CNA2, CALNB, CALNA2, PPP3CB, CNA, CALNA, PPP3…	1697
Pathway832	B Cell Activation	1	0.392482	0.944289	1	[P19838, Q04206, Q04864, Q15653, O00221, P25963, P05771, Q13616, P63208, Q9Y297, Q9UKB1, P0CG48, P62987, P62979, P0CG47, Q9Y6K9, O14920, O15111, O95999, Q9BXL7, Q9UDY8, O43318, P62191, P43686, Q92530, Q15008, P62195, P40306, Q13200, Q99436, P25786, Q99460, P49721, P25789, Q8TAA3, P28066, P60896, P28072, P62333, O00231, P61289, P48556, P25787, Q16401, Q06323, O14818, P49720, P28070, P28062, O00232…	[NFKB1, NFKB3, RELA, REL, TRIP9, IKBB, NFKBIB, IKBE, NFKBIE, NFKBI, MAD3, IKBA, NFKBIA, PRKCB1, PKCB, PRKCB, CUL1, OCP2, TCEB1L, SKP1, EMC19, SKP1A, FBXW1A, FBW1A, BTRCP, BTRC, FBXW11, FBXW1B, UBC, UBCEP2, UBA52, UBCEP1, UBA80, RPS27A, UBB, NEMO, FIP3, IKBKG, IKKB, IKBKB, TCF16, IKKA, CHUK, CLAP, CIPER, BCL10, CARMA1, CARD11, MLT, MALT1, TAK1, MAP3K7, PSMC1, TBP7, MIP224, PSMC4, PSMF1, PFAAP4, KI…	1697
Pathway833	Antigen activates B Cell Receptor (BCR) leading to generation of second messengers	1	0.392482	0.939637	1	[Q6ZUJ8, O00329, P27986, P31751, P31749, Q9Y243, Q5T1C6, Q96RU7, P85299, P42345, Q9BVC4, Q6R327, Q9BPZ7, O15530, Q9UBS0, P16220, P24385, P42772, P55273, P42773, P42771, Q00534, P11802, P30279, P30281, Q13951, Q13950-2, Q13950-1, Q9UBN7, P38936, P06400, P02818, Q9GZV5, O15379, Q96K83, P46937, O75444, P46527, P49918, P51946, P50613, P51948, Q16254, Q14188, Q14186, P28749, P63151, Q9Y5P8, P62714, P6…	[BCAP, PIK3AP1, PIK3CD, GRB1, PIK3R1, AKT2, RAC, PKB, AKT1, PKBG, AKT3, CTMP, THEM4, NIPK, TRIB3, C20orf97, TRB3, PP610, PROTOR1, PRR5, FRAP1, FRAP, MTOR, LST8, GBL, MLST8, KIAA1999, RICTOR, SIN1, MIP1, MAPKAP1, PDK1, PDPK1, STK14B, RPS6KB2, CREB1, PRAD1, BCL1, CCND1, MTS2, CDKN2B, CDKN2D, CDKN6, CDKN2C, MTS1, CDKN2, CDKN2A, CDK6, CDK4, CCND2, CCND3, CBFB, AML3, CBFA1, JM21, KIAA0901, HDAC6, CAP2…	1697
Pathway1190	Synthesis of PIPs at the plasma membrane	1	0.392482	0.935031	1	[Q96JA3, Q9HB20, P84077, P60484, O75038, P16885, Q8N3E9, Q4KWH8, P19174, Q9P212, P51178, Q05655, Q02156, O14939, Q8IV08, Q13393, Q96BZ4, Q5VZY2, Q8NEB5, P0DP23, P23677, P27987, Q96DU7, Q8NFU5, Q92551, Q9UHH9, Q96PC2, Q9NZJ9, Q9H8X2, Q9UNW1, Q8NB16, Q6PFW1, O43314, O95989, Q8NFP7, Q96G61, Q13572, P32019, Q14642, P49441, P29218, O14732, Q14643, Q14571, Q14573, P16298, Q08209, P63098, O95644, Q12968…	[FAPP2, PLEKHA8, FAPP1, PLEKHA3, ARF1, TEP1, MMAC1, PTEN, PLCL4, KIAA0450, PLCH2, PLCG2, KIAA1964, PLCD3, PLCL3, KIAA1069, PLCH1, PLC1, PLCG1, PPLC, PLCE, KIAA1516, PLCE1, PLCD1, PKCD, PRKCD, PKCE, PRKCE, PLD2, PLD3, PLD1, UNQ2488/PRO5775, C14orf175, PLD4, PPAPDC1A, PPAPDC1, DPPL2, PLPP4, PPAPDC1B, HTPAP, DPPL1, PLPP5, CAM1, CAM, CALM, CALM1, ITPKA, ITPKB, IP3KC, ITPKC, IMPK, IPMK, KIAA0263, IHPK…	1697
Pathway860	JNK (c-Jun kinases) phosphorylation and activation mediated by activated human TAK1	1	0.392666	0.930905	1	[Q9NYJ8, Q8N5C8, O43318, Q15750, Q9Y4K3, P61088, Q13404, P51617, O43187, Q9Y6K9, O43353, Q9HC29, Q9Y239, P45985, O14733, P45983, P53779, P45984, P05412, P01100, O15054, P68431, P84243, Q71DI3, Q9BTM1, Q99878, Q6FI13, P0C0S5, P04908, Q93077, P16104, Q71UI9, P20671, Q16777, P0C5Y9, Q99879, P57053, P33778, Q16778, P62807, Q8N257, P06899, Q99880, Q93079, Q99877, Q96A08, P58876, O60814, P23527, P62805…	[MAP3K7IP2, KIAA0733, TAB2, MAP3K7IP3, TAB3, TAK1, MAP3K7, MAP3K7IP1, TAB1, RNF85, TRAF6, BLU, UBE2N, UEV1, UBE2V, P/OKcl.19, UBE2V1, IRAK, IRAK1, IRAK2, NEMO, FIP3, IKBKG, UNQ277/PRO314/PRO34092, CARDIAK, IBD1, CARD15, NOD2, CARD4, NOD1, MAP2K7, MKK7, JNKK2, JNK1, SAPK1, MAPK8, SAPK1C, PRKM8, MAPK10, PRKM10, JNK3, SAPK1B, JNK3A, SAPK1A, PRKM9, JNK2, MAPK9, JUN, G0S7, FOS, KIAA0346, JMJD3, KDM6B,…	1698
Pathway461	G alpha (i) signalling events	1	0.392849	0.926819	1	[P35372, P01189, P01213, P50148, P30679, P29992, O95837, P50150, P63215, Q9UBI6, P50151, P61952, P59768, O14610, Q9P2W3, O60262, Q9UK08, P63218, P63211, Q9HAV0, P62873, P16520, O14775, P62879, Q9UD71, P48454, P16298, Q08209, P0DP23, Q07343, P62136, P17612, P22612, P22694, P10644, P31323, P13861, P31321, P27815, Q08499, Q08493, P63098, P30154, P30153, P62714, P67775, Q14738, Q00535, P16118, Q16877…	[MOR1, OPRM1, POMC, PDYN, GAQ, GNAQ, GNA16, GNA15, GA11, GNA11, GNA14, GNGT4, GNG4, GNGT3, GNG3, GNG12, GNGT10, GNG10, GNGT11, GNG11, GNG2, GNGT8, GNG9, GNG8, GNGT2, GNG13, GNGT7, GNG7, GNGT9, GNGT5, GNG5, GNGT1, GNB4, GNB1, GNB3, GNB5, GNB2, DARPP32, PPP1R1B, CNA3, CALNA3, PPP3CC, CNA2, CALNB, CALNA2, PPP3CB, CNA, CALNA, PPP3CA, CAM1, CAM, CALM, CALM1, DPDE4, PDE4B, PPP1A, PPP1CA, PKACA, PRKACA,…	1699
Pathway274	Signaling by FGFR1	1	0.392849	0.922341	1	[Q8N441, Q7Z699, Q7Z698, Q9HCT0, O15520, P55075-1, P12034-1, P08620, O76093, P11487, Q9GZV9, O60258-1, P09038, Q8WU20, Q9NP95, P05230, P31371, P10767, P11362-1, P11362-19, Q9UEF7-1, Q9UEF7-2, O43559, P01116-2, P01111, P01112, P01116-1, Q06124, Q07889, P62993-1, P22607-2, O43320, P22607-1, P29353-2, P29353-3, Q8IV61, O95267, P35568, Q9Y4H2, P08581, P14210, Q96S59, P49771, P36888, P98077, P29353, Q…	[UNQ480/PRO943, FHFR, FGFR5, FGFRL1, SPRED1, SPRED2, UNQ2500/PRO5800, FGF22, FGF10, AIGF, FGF8, FGF5, KS3, HSTF1, HST, FGF4, UNQ420/PRO856, FGF18, INT2, FGF3, UNQ3027/PRO9828, HYPF, FGF23, UNQ161/PRO187, FGF17, FGFB, FGF2, FRS2, FGF20, FGFA, FGF1, FGF9, HSTF2, HST2, FGF6, FLT2, FLG, CEK, HBGFR, FGFR1, FLG, BFGFR, FGFBR, KL, FRS3, RASK2, KRAS2, KRAS, HRAS1, NRAS, HRAS, SHPTP2, PTP2C, PTPN11, SOS1,…	1699
Pathway2394	Oxidative Stress Induced Senescence	1	0.393216	0.918763	1	[P45983, P45984, P53779, P05412, P01100, O15054, P68431, P84243, Q71DI3, Q9BTM1, Q99878, Q6FI13, P0C0S5, P04908, Q93077, P16104, Q71UI9, P20671, Q16777, P0C5Y9, Q99879, P57053, P33778, Q16778, P62807, Q8N257, P06899, Q99880, Q93079, Q99877, Q96A08, P58876, O60814, P23527, P62805, Q06587, Q99496, P35226, Q8IXK0, Q8NDX5, P78364, Q14781, O00257, O95503, Q9HC52, Q96GD3-2, Q9HCK5, Q9H9G7, Q9UL18, Q9UP…	[JNK1, SAPK1, MAPK8, SAPK1C, PRKM8, SAPK1A, PRKM9, JNK2, MAPK9, MAPK10, PRKM10, JNK3, SAPK1B, JNK3A, JUN, G0S7, FOS, KIAA0346, JMJD3, KDM6B, H3FK, HIST1H3G, H3C3, H3C12, HIST1H3H, H3FL, H3FF, H3C6, H3C7, HIST1H3E, H3FCHIST1H3C, HIST1H3F, H3C1, H3C10, H3C11, H3FI, H3FA, H3FD, H3C4, H3FJ, H3FB, HIST1H3I, HIST1H3D, HIST1H3J, HIST1H3A, H3FH, H3C8, HIST1H3B, H3C2, H3F3A, H3.3A, H3-3B, H3F3B, PP781, H3…	1701
Pathway322	TRKA activation by NGF	1	0.393216	0.914367	1	[P01138, P04629, P98077, P29353, Q92529, P01116-2, P01111, P01112, P01116-1, Q12967, P11234, P11233, Q15759, Q16539, P53778, O15264, P12931-1, P49137, Q16644, P04792, Q07889, P62993-1, P04629-1, Q8WU20, P46109, Q13905, P62834, P31946, P15056, P28482, P27361, P36507, Q02750, P35236, O60258-1, Q9NP95, Q9GZV9, P55075-1, P09038, P31371, P10767, P05230, O95750, P08620, O76093, O43320, P22455, Q86Z14, …	[NGFB, NGF, TRKA, TRK, MTC, NTRK1, SHCB, SCK, SHC2, SHCA, SHC, SHC1, SHCC, NSHC, SHC3, RASK2, KRAS2, KRAS, HRAS1, NRAS, HRAS, RGF, KIAA1308, RALGDS, RALB, RAL, RALA, SAPK2B, SAPK2, PRKM11, MAPK11, MXI2, SAPK3, ERK6, MAPK12, SAPK4, PRKM13, MAPK13, SRC1, SRC, MAPKAPK2, MAPKAPK3, HSP28, HSP27, HSPB1, SOS1, ASH, GRB2, FRS2, CRKL, GRF2, RAPGEF1, KREV1, RAP1A, YWHAB, RAFB1, BRAF1, BRAF, PRKM2, PRKM1, E…	1701
Pathway861	activated TAK1 mediates p38 MAPK activation	1	0.393399	0.910437	1	[P52564, P46734, P78356, Q8TBX8, P48426, Q13526, Q16644, P49137, Q16539, Q15759, P45983, P45984, P53779, P27361, P28482, P15336, O15379, Q8WUI4, Q9UQL6, Q92769, Q13547, O60341, Q9UKL0, Q13127, P54259, Q9Y466, P05412, Q9H063, P37231, Q9UJQ4, O95983, Q16576, O94776, Q13330, Q9BTC8, Q09028, Q12873, Q14839, Q86YP4, Q8WXI9, P18146, P04637, Q03112, Q06587, Q99496, P35226, Q8IXK0, Q8NDX5, P78364, Q14781…	[MEK6, SKK3, PRKMK6, MKK6, MAP2K3, MEK3, MKK3, PIP5K2B, PIP4K2B, PIP5K2C, PIP4K2C, PIP5K2A, PIP5K2, PI5P4KA, PIP4K2A, PIN1, MAPKAPK3, MAPKAPK2, MXI2, SAPK2B, SAPK2, PRKM11, MAPK11, JNK1, SAPK1, MAPK8, SAPK1C, PRKM8, SAPK1A, PRKM9, JNK2, MAPK9, MAPK10, PRKM10, JNK3, SAPK1B, JNK3A, PRKM3, ERK1, MAPK3, PRKM2, PRKM1, ERK2, MAPK1, CREBP1, CREB2, ATF2, HDAC3, HDAC7A, HDAC7, KIAA0600, HDAC5, HDAC2, RPD3…	1702
Pathway1554	Post NMDA receptor activation events	1	0.393399	0.906122	1	[P22612, P17612, P22694, P10644, P31323, P13861, P31321, Q08828, P40145, P0DP23, P16220, P51817, P05231, P22301, P24385, P42772, P55273, P42773, P42771, Q00534, P11802, P30279, P30281, Q13951, Q13950-2, Q13950-1, Q9UBN7, P38936, P06400, P02818, Q9GZV5, O15379, Q96K83, P46937, O75444, P46527, P49918, P51946, P50613, P51948, Q16254, Q14188, Q14186, P28749, P63151, Q9Y5P8, P62714, P67775, P30154, P3…	[PRKACG, PKACA, PRKACA, PRKACB, TSE1, PRKAR1, PKR1, PRKAR1A, PRKAR2B, PRKAR2, PKR2, PRKAR2A, PRKAR1B, ADCY1, ADCY8, CAM1, CAM, CALM, CALM1, CREB1, PKX1, PRKX, IFNB2, IL6, IL10, PRAD1, BCL1, CCND1, MTS2, CDKN2B, CDKN2D, CDKN6, CDKN2C, MTS1, CDKN2, CDKN2A, CDK6, CDK4, CCND2, CCND3, CBFB, AML3, CBFA1, JM21, KIAA0901, HDAC6, CAP20, PIC1, CDKN1, WAF1, CIP1, SDI1, MDA6, CDKN1A, RB1, BGLAP, TAZ, WWTR1, …	1702
Pathway324	Signalling to ERKs	1	0.393399	0.901848	1	[P15056, P31946, P62834, Q8WU20, P04629-1, P01138, P28482, P27361, Q02750, P36507, P46109, Q13905, P35236, O60258-1, Q9NP95, Q9GZV9, P55075-1, P09038, P31371, P10767, P05230, O95750, P08620, O76093, O43320, P22455, Q86Z14, Q15121, P22607-2, P12034-1, P22607-1, Q15418, Q9UK32, Q15349, P51812, O15530, P16220, Q14814, P11831, P11161, Q06889, P18146, Q7LC44, P17275, P17535, P15407, P01100, P53539, Q9…	[RAFB1, BRAF1, BRAF, YWHAB, KREV1, RAP1A, FRS2, TRKA, TRK, MTC, NTRK1, NGFB, NGF, PRKM2, PRKM1, ERK2, MAPK1, PRKM3, ERK1, MAPK3, PRKMK1, MEK1, MAP2K1, PRKMK2, MKK2, MEK2, MAP2K2, CRKL, GRF2, RAPGEF1, PTPN7, UNQ161/PRO187, FGF17, FGF20, UNQ3027/PRO9828, HYPF, FGF23, AIGF, FGF8, FGFB, FGF2, FGF9, HSTF2, HST2, FGF6, FGFA, FGF1, UNQ334/PRO533, FGF19, KS3, HSTF1, HST, FGF4, UNQ420/PRO856, FGF18, FGF16…	1702
Pathway1135	Arachidonic acid metabolism	1	0.393399	0.897614	1	[O75342, Q9BYJ1, P18283, P36969, P07203, P18054, P16050, P35354, Q16873, P09917, P20292, O15296, P15428, Q14914, P25090, P05067, P04083, Q8IVG9, P55773-2, P0DJI8, P50150, P63215, Q9UBI6, P50151, P61952, P59768, O14610, Q9P2W3, O60262, Q9UK08, P63218, P63211, Q9HAV0, P62873, P16520, O14775, P62879, P63096, A8MTJ3, P08754, P04899, P35462, P21917, Q9ULZ1, P35414, P22362, P51685, P49019, Q99731, O005…	[ALOX12B, ALOXE3, GPX2, GPX4, GPX1, LOG12, 12LO, ALOX12, LOG15, ALOX15, COX2, PTGS2, LTC4S, LOG5, ALOX5, FLAP, ALOX5AP, ALOX15B, SDR36C1, PGDH1, HPGD, LTB4DH, PTGR1, LXA4R, FPRL1, FPRH1, FPR2, AD1, A4, APP, LPC1, ANX1, ANXA1, HN, MT-RNR2, SCYA23, MPIF1, MIP3, CCL23, SAA1, GNGT4, GNG4, GNGT3, GNG3, GNG12, GNGT10, GNG10, GNGT11, GNG11, GNG2, GNGT8, GNG9, GNG8, GNGT2, GNG13, GNGT7, GNG7, GNGT9, GNGT…	1702
Pathway938	CLEC7A (Dectin-1) signaling	1	0.393582	0.893836	1	[O95644, Q12968, Q13469, P16298, Q08209, P0DP23, P63098, Q14643, Q14571, Q14573, O43865, Q13586, P48995, P48454, P17252, P05129, Q05655, P25098, Q16566, Q96RR4, Q8N5S9, P16220, Q9UBK2, P20393, O15379, O75376, Q6UUV9, Q53ET0, Q6UUV7, P15336, Q06413, Q14814, Q09472, P35398, P48552, Q96EB6, O00327, Q99743, O15516, P05121, Q8WYA1, Q9UIH9, P08709, P38435, P09958, Q9BQB6, P07225, P02818, P00742, P00740…	[NFATC, NFAT2, NFATC1, NFAT4, NFATC3, NFATP, NFAT1, NFATC2, CNA2, CALNB, CALNA2, PPP3CB, CNA, CALNA, PPP3CA, CAM1, CAM, CALM, CALM1, CNB, CNA2, PPP3R1, INSP3R1, ITPR1, ITPR2, ITPR3, XPVKONA, IRBIT, DCAL, AHCYL1, GOK, STIM1, TRP1, TRPC1, CNA3, CALNA3, PPP3CC, PRKACA, PKCA, PRKCA, PKCG, PRKCG, PKCD, PRKCD, BARK1, BARK, ADRBK1, GRK2, CAMKIV, CAMK-GR, CAMK, CAMK4, KIAA0787, CAMKKB, CAMKK2, CAMKKA, CA…	1703
Pathway931	DAP12 signaling	1	0.393582	0.889678	1	[P06239, P06241, P26717, Q13241, P13747, P61769, P26718, Q9NZC2, O43914, P43405, O75791, Q13094, P19174, P16885, P29353-2, Q07889, P62993-1, O43561-2, P52735, Q9UKW4, Q06187, P63000, P42336, P42338, O00459, P27986, P07948, P01854, P01766, P01763, P01814, P01824, P01768, P01825, P01780, P01767, P01764, Q6PIL0, P01742, P23083, A2KUC3, P01772, P01762, P01782, P06331, P01817, P01743, Q5NV80, P01715, …	[LCK, FYN, NKG2C, KLRC2, CD94, KLRD1, HLAE, HLA-6.2, HLA-E, HDCMA22P, CDABP0092, B2M, NKG2D, D12S2489E, KLRK1, TREM2, KARAP, DAP12, TYROBP, SYK, GRID, GRB2L, GADS, GRAP2, LCP2, PLC1, PLCG1, PLCG2, SHCA, SHC, SHC1, SOS1, ASH, GRB2, LAT, VAV2, VAV3, BPK, ATK, AGMX1, BTK, MIG5, TC25, RAC1, PIK3CA, PIK3C1, PIK3CB, PIK3R2, GRB1, PIK3R1, JTK8, LYN, IGHE, IGHV3-13, IGHV3-48, IGHV2-70, IGHV4-39, IGHV3-30…	1703
Pathway319	NGF processing	1	0.393582	0.88556	1	[P01138, P09958, Q92824, P29122, P04629, P98077, P29353, Q92529, P01116-2, P01111, P01112, P01116-1, Q12967, P11234, P11233, Q15759, Q16539, P53778, O15264, P12931-1, P49137, Q16644, P04792, Q07889, P62993-1, P04629-1, Q8WU20, P46109, Q13905, P62834, P31946, P15056, P28482, P27361, P36507, Q02750, P35236, O60258-1, Q9NP95, Q9GZV9, P55075-1, P09038, P31371, P10767, P05230, O95750, P08620, O76093, …	[NGFB, NGF, PCSK3, PACE, FUR, FURIN, PC6, PC5, PCSK5, PACE4, PCSK6, TRKA, TRK, MTC, NTRK1, SHCB, SCK, SHC2, SHCA, SHC, SHC1, SHCC, NSHC, SHC3, RASK2, KRAS2, KRAS, HRAS1, NRAS, HRAS, RGF, KIAA1308, RALGDS, RALB, RAL, RALA, SAPK2B, SAPK2, PRKM11, MAPK11, MXI2, SAPK3, ERK6, MAPK12, SAPK4, PRKM13, MAPK13, SRC1, SRC, MAPKAPK2, MAPKAPK3, HSP28, HSP27, HSPB1, SOS1, ASH, GRB2, FRS2, CRKL, GRF2, RAPGEF1, …	1703
Pathway2281	Platelet Adhesion to exposed collagen	1	0.393582	0.881479	1	[P04275, P14770, P40197, P07359, P13224, P63104, P04049, P27986, P12931-1, P21333, P17301, P05556, O75578, P56199, Q9HCN6, P30273, P07948, P06241, P43405, O95866, Q06124, P29350, P06239, O43561, Q9UKW4, P52735, P15498, P63000, P60953, P84095, P61586, P15153, O75116, Q13464, P62745, P08134, P24844, O14950, P60660, P35749, Q7Z406, P35579, P35580, Q13153, O60237, P62140, O14974, P53667, P53671, P086…	[F8VWF, VWF, GP9, GP5, GP1BA, GP1BB, YWHAZ, RAF, RAF1, GRB1, PIK3R1, SRC1, SRC, FLN1, FLN, FLNA, CD49B, ITGA2, MSK12, MDF2, FNRB, ITGB1, UNQ468/PRO827, ITGA10, ITGA1, GP6, FCER1G, JTK8, LYN, FYN, SYK, G6B-B, C6orf25, G6B, MPIG6B, SHPTP2, PTP2C, PTPN11, PTP1C, HCP, PTPN6, LCK, LAT, VAV3, VAV2, VAV, VAV1, MIG5, TC25, RAC1, CDC42, ARHG, RHOG, RHO12, ARHA, ARH12, RHOA, RAC2, KIAA0619, ROCK2, ROCK1, A…	1703
Pathway808	Synthesis, secretion, and deacylation of Ghrelin	1	0.393765	0.877843	1	[P55089, Q13324, Q9UBU3-2, Q9UBU3-1, O43474, P67812, P61009, Q15005, Q9BY50, Q9Y6A9, Q96T53, P29120, P01275, P01241, P05019, P41159, P01308, Q92847, P50148, P30679, P29992, O95837, P50150, P63215, Q9UBI6, P50151, P61952, P59768, O14610, Q9P2W3, O60262, Q9UK08, P63218, P63211, Q9HAV0, P62873, P16520, O14775, P62879, P43657, O14842, Q15077, Q96P65, P83859, P34981, P20396, P12872, O43193, P21731, P3…	[UCN, CRH2R, CRF2R, CRHR2, UNQ524/PRO1066, MTLRP, GHRL, GKLF, EZF, KLF4, SPCS4A, SPC18, SEC11L1, SEC11A, UNQ1841/PRO3567, SPC22, SPCS3, SPC25, KIAA0102, SPCS2, SPCS4C, SPC21, SEC11L3, SEC11C, HSPC033, SPC12, SPCS1, FKSG89, OACT4, GOAT, MBOAT4, NEC1, PCSK1, GCG, GH1, IBP1, IGF1, OBS, OB, LEP, INS, GHSR, GAQ, GNAQ, GNA16, GNA15, GA11, GNA11, GNA14, GNGT4, GNG4, GNGT3, GNG3, GNG12, GNGT10, GNG10, GN…	1704
Pathway2277	Platelet calcium homeostasis	1	0.393948	0.874241	1	[P16615, O14983, Q93084, P23634, Q16720, Q01814, P20020, P0DP23, P30626, P57103, P32418, Q9UPR5, Q13586, Q96D31, Q96SN7, Q9Y210, Q13507, Q9HCX4, P05771, P17252, P05129, Q12846, O00186, P16298, Q08209, P63098, Q13469, O95644, Q12968, P62942, P62937, Q9BXL7, O95999, Q9UDY8, O43318, O15111, Q9Y6K9, O14920, P25963, O00221, Q15653, P19838, Q04206, Q04864, Q13616, P63208, Q9Y297, Q9UKB1, P0CG48, P62987…	[ATP2B, ATP2A2, ATP2A1, ATP2A3, MXRA1, ATP2B2, ATP2B4, ATP2B3, PMCA2, PMCA1, ATP2B1, CAM1, CAM, CALM, CALM1, SRI, NCX3, SLC8A3, NCX1, CNC, SLC8A1, NCX2, KIAA1087, SLC8A2, GOK, STIM1, TMEM142A, CRACM1, ORAI1, CBCIP2, PP1729, TRP6, TRPC6, TRP3, TRPC3, TRP7, TRPC7, PRKCB1, PKCB, PRKCB, PRKACA, PKCA, PRKCA, PKCG, PRKCG, STX4A, STX4, STXBP3, CNA2, CALNB, CALNA2, PPP3CB, CNA, CALNA, PPP3CA, CNB, CNA2, …	1705
Pathway321	Activation of TRKA receptors	1	0.393948	0.870267	1	[P04629, P01138, P04629-1, P98077, P29353, Q92529, P01116-2, P01111, P01112, P01116-1, Q12967, P11234, P11233, Q15759, Q16539, P53778, O15264, P12931-1, P49137, Q16644, P04792, Q07889, P62993-1, Q8WU20, P46109, Q13905, P62834, P31946, P15056, P28482, P27361, P36507, Q02750, P35236, O60258-1, Q9NP95, Q9GZV9, P55075-1, P09038, P31371, P10767, P05230, O95750, P08620, O76093, O43320, P22455, Q86Z14, …	[TRKA, TRK, MTC, NTRK1, NGFB, NGF, SHCB, SCK, SHC2, SHCA, SHC, SHC1, SHCC, NSHC, SHC3, RASK2, KRAS2, KRAS, HRAS1, NRAS, HRAS, RGF, KIAA1308, RALGDS, RALB, RAL, RALA, SAPK2B, SAPK2, PRKM11, MAPK11, MXI2, SAPK3, ERK6, MAPK12, SAPK4, PRKM13, MAPK13, SRC1, SRC, MAPKAPK2, MAPKAPK3, HSP28, HSP27, HSPB1, SOS1, ASH, GRB2, FRS2, CRKL, GRF2, RAPGEF1, KREV1, RAP1A, YWHAB, RAFB1, BRAF1, BRAF, PRKM2, PRKM1, E…	1705
Pathway978	Interleukin-3, Interleukin-5 and GM-CSF signaling	1	0.393948	0.86633	1	[O00459, Q92569, P27986, P42336, P42338, O00329, P62993-1, P43405, P07947, P06241, P08631, P07948, P22681, P46108, P46109, Q8WV28, Q13905, P15498, Q9UQC2, P29353, Q01344, P05113, P32927, O60674, P08700, P26951, P15509, P04141, P14784, P01589, P23458, P52333, P31785, P60568, Q07889, Q92835, O15357, P29350, O76093, Q9NP95, P31371, P55075-1, P05230, O60258-1, P22607-2, P08620, Q9GZV9, O43320, P09038…	[PIK3R2, PIK3R3, GRB1, PIK3R1, PIK3CA, PIK3C1, PIK3CB, PIK3CD, ASH, GRB2, SYK, YES, YES1, FYN, HCK, JTK8, LYN, RNF55, CBL2, CBL, CRK, CRKL, SLP65, BASH, BLNK, GRF2, RAPGEF1, VAV, VAV1, KIAA0571, GAB2, SHCA, SHC, SHC1, IL5R, IL5RA, IL5, IL5RB, IL3RB, CSF2RB, JAK2, IL3, IL3R, IL3RA, CSF2RY, CSF2R, CSF2RA, GMCSF, CSF2, IL15RB, IL2RB, IL2RA, JAK1B, JAK1A, JAK1, JAK3, IL2RG, IL2, SOS1, SHIP1, SHIP, IN…	1705
Pathway698	Smooth Muscle Contraction	1	0.394131	0.862828	1	[P0DP23, O14950, Q9BUA6, P24844, P60660, Q96A32, P19105, Q01449, P14649, Q02045, Q15746, Q05682, P63267, P62736, Q9Y490, P49023, Q9BX66, P18206, P56199, O60504, P18084, P35749, P09493, P06753, P07951, P67936, P29536, P04083, P56539, P07355, P08133, Q6ZMU5, O75923, P33402, Q02108, Q02153, O75343, O76083, O76074, P54750, Q9HCR9, Q9Y233, O00408, Q01064, Q13976-1, Q13237, Q12791, Q86W47, Q9NPA1, Q9Y6…	[CAM1, CAM, CALM, CALM1, MYLC2B, MRLC2, MYL12B, PLRLC, MYLC2PL, MYL10, MYRL2, MRLC1, MLC2, MYL9, MYL6, MYLPF, RLC, MRLC3, MLCB, MYL12A, MYLC2A, MYL2A, MYL7, MLC1SA, MYL6B, MYL5, MYLK1, MLCK1, MLCK, MYLK, CDM, CAD, CALD1, ACTSG, ACTL3, ACTA3, ACTG2, GIG46, ACTVS, ACTSA, ACTA2, TLN, KIAA1027, TLN1, PXN, SH3D5, KIAA1296, KIAA0894, SORBS1, VCL, ITGA1, SCAM1, SORBS3, ITGB5, KIAA0866, MYH11, TMSA, C15o…	1706
Pathway529	Ca2+ pathway	1	0.394131	0.858959	1	[O95644, P16298, Q08209, P0DP23, P63098, Q13976, Q13237, P19087, P16499, P35913, P18545, P50150, P63215, Q9UBI6, P50151, P61952, P59768, O14610, Q9P2W3, O60262, Q9UK08, P63218, P63211, Q9HAV0, P62873, P16520, O14775, P62879, P09471, P41221, O96014, Q13467, Q9ULV1, O60353, Q9NPG1, Q14332, Q13153, Q15052, P60953, Q00722, Q9NQ66, Q01970, Q04759, Q05655, P24723, Q02156, P05771, P17252, P05129, Q12846…	[NFATC, NFAT2, NFATC1, CNA2, CALNB, CALNA2, PPP3CB, CNA, CALNA, PPP3CA, CAM1, CAM, CALM, CALM1, CNB, CNA2, PPP3R1, PRKGR1B, PRKGR1A, PRKG1B, PRKG1, PRKGR2, PRKG2, GNATC, GNAT2, PDEA, PDE6A, PDEB, PDE6B, PDEG, PDE6G, GNGT4, GNG4, GNGT3, GNG3, GNG12, GNGT10, GNG10, GNGT11, GNG11, GNG2, GNGT8, GNG9, GNG8, GNGT2, GNG13, GNGT7, GNG7, GNGT9, GNGT5, GNG5, GNGT1, GNB4, GNB1, GNB3, GNB5, GNB2, GNAO1, WNT5…	1706
Pathway898	Activation of C3 and C5	1	0.394314	0.855521	1	[P00751, P01024, P0C0L5, P0C0L4, P06681, P08603, P05156, P01031, P21730, P50150, P63215, Q9UBI6, P50151, P61952, P59768, O14610, Q9P2W3, O60262, Q9UK08, P63218, P63211, Q9HAV0, P62873, P16520, O14775, P62879, P63096, A8MTJ3, P08754, P04899, P35462, P21917, Q9ULZ1, P35414, P22362, P51685, P49019, Q99731, O00585, P32248, Q7RTX0, Q8TE23, P41145, P35372, P41143, P01189, P01210, P01213, P30939, P47898…	[BFD, BF, CFB, CPAMD1, C3, C4B_2, CPAMD3, CO4, C4B, CPAMD2, C4A, C2, HF2, HF1, HF, CFH, IF, CFI, CPAMD4, C5, C5R1, C5AR, C5AR1, GNGT4, GNG4, GNGT3, GNG3, GNG12, GNGT10, GNG10, GNGT11, GNG11, GNG2, GNGT8, GNG9, GNG8, GNGT2, GNG13, GNGT7, GNG7, GNGT9, GNGT5, GNG5, GNGT1, GNB4, GNB1, GNB3, GNB5, GNB2, GNAI1, GNAT3, GNAI3, GNAI2B, GNAI2, DRD3, DRD4, APEL, APLN, APJ, AGTRL1, APLNR, SCYA1, CCL1, CMKBRL…	1707
Pathway1529	GABA synthesis	1	0.394314	0.851719	1	[Q99259, Q05329, Q9H598, P11142, P63027, P20336, P21579, Q9H3Z4, P60880, Q16623, P61764-1, Q86UR5, O14810, O75899, Q9UBS5, P48051, P48544, P48549, Q92806, P63252, P48050, P78508, Q14500, Q9NPI9, Q99712, P50150, P63215, Q9UBI6, P50151, P61952, P59768, O14610, Q9P2W3, O60262, Q9UK08, P63218, P63211, Q9HAV0, P62873, P16520, O14775, P62879, P63096, A8MTJ3, P08754, P04899, P35462, P21917, Q9ULZ1, P354…	[GAD67, GAD, GAD1, GAD65, GAD2, VIAAT, VGAT, SLC32A1, HSPA10, HSP73, HSC70, HSPA8, SYB2, VAMP2, RAB3A, SYT, SVP65, SYT1, CLN4, DNAJC5, SNAP, SNAP25, STX1, STX1A, UNC18A, STXBP1, RIMS1, RIM1, Nbla00761, RAB3IP2, KIAA0340, CPLX1, GPRC3B, GPR51, GABBR2, GPRC3A, GABBR1, KCNJ7, KATP2, GIRK2, KCNJ6, GIRK4, KCNJ5, GIRK1, KCNJ3, GIRK3, KCNJ9, IRK1, KCNJ2, IRK3, KCNJ4, KCNJ10, KCNJN1, IRK2, KCNJ12, KCNJ16…	1707
Pathway318	Expression and Processing of Neurotrophins	1	0.394314	0.84795	1	[P01138, P09958, Q92824, P29122, P04629, P98077, P29353, Q92529, P01116-2, P01111, P01112, P01116-1, Q12967, P11234, P11233, Q15759, Q16539, P53778, O15264, P12931-1, P49137, Q16644, P04792, Q07889, P62993-1, P04629-1, Q8WU20, P46109, Q13905, P62834, P31946, P15056, P28482, P27361, P36507, Q02750, P35236, O60258-1, Q9NP95, Q9GZV9, P55075-1, P09038, P31371, P10767, P05230, O95750, P08620, O76093, …	[NGFB, NGF, PCSK3, PACE, FUR, FURIN, PC6, PC5, PCSK5, PACE4, PCSK6, TRKA, TRK, MTC, NTRK1, SHCB, SCK, SHC2, SHCA, SHC, SHC1, SHCC, NSHC, SHC3, RASK2, KRAS2, KRAS, HRAS1, NRAS, HRAS, RGF, KIAA1308, RALGDS, RALB, RAL, RALA, SAPK2B, SAPK2, PRKM11, MAPK11, MXI2, SAPK3, ERK6, MAPK12, SAPK4, PRKM13, MAPK13, SRC1, SRC, MAPKAPK2, MAPKAPK3, HSP28, HSP27, HSPB1, SOS1, ASH, GRB2, FRS2, CRKL, GRF2, RAPGEF1, …	1707
Pathway378	Signaling by SCF-KIT	1	0.394497	0.844606	1	[P21583-1, P10721, P29350, P17252, P22681, P06239, P07947, P07948, P06241, P12931-1, O14492, Q07889, P62993-1, O15524, Q9UQQ2, O14544, P07332, P42680, P16591, O14757, Q13588, Q14451, Q13322, O75791, O60674, P40763, P42229, P51692, P42224, P42224-1, Q06124, P01116-2, P01111, P01112, P01116-1, Q9UQC2, O00459, Q92569, P27986, P42336, P15498, P63000, O76093, Q9NP95, P31371, P55075-1, P05230, O60258-1…	[SCF, MGF, KITLG, SCFR, KIT, PTP1C, HCP, PTPN6, PRKACA, PKCA, PRKCA, RNF55, CBL2, CBL, LCK, YES, YES1, JTK8, LYN, FYN, SRC1, SRC, APS, SH2B2, SOS1, ASH, GRB2, TIP3, SSI1, SOCS1, LNK, SH2B3, SOCS4, CIS4, SOCS6, FPS, FES, PSCTK4, TEC, TYK3, FER, CHK1, CHEK1, GRAP, GRB7, KIAA0207, GRBIR, GRB10, GRID, GRB2L, GADS, GRAP2, JAK2, APRF, STAT3, STAT5, STAT5A, STAT5B, STAT1, SHPTP2, PTP2C, PTPN11, RASK2, K…	1708
Pathway1356	Serotonin and melatonin biosynthesis	1	0.394497	0.840902	1	[P20711, Q16613, P46597, Q05940, P63027, P21579, P20336, Q16623, Q86UR5, O14795, O95153, Q13136, O75145, O75335, O75334, O14810, P60880, P61764-1, Q92777, O14994, P17600, P08908, P30939, P47898, P28221, P28222, P28566, P50150, P63215, Q9UBI6, P50151, P61952, P59768, O14610, Q9P2W3, O60262, Q9UK08, P63218, P63211, Q9HAV0, P62873, P16520, O14775, P62879, P63096, A8MTJ3, P08754, P04899, P35462, P219…	[AADC, DDC, SNAT, AANAT, ASMT, VMAT2, SVMT, SLC18A2, SYB2, VAMP2, SYT, SVP65, SYT1, RAB3A, STX1, STX1A, RIMS1, RIM1, Nbla00761, RAB3IP2, KIAA0340, UNC13, UNC13B, RIMBP1, KIAA0612, BZRAP1, LIP1, PPFIA1, KIAA0654, PPFIA3, KIAA0897, PPFIA4, PPFIA2, CPLX1, SNAP, SNAP25, UNC18A, STXBP1, SYN2, SYN3, SYN1, ADRBRL1, ADRB2RL1, HTR1A, HTR1EL, HTR1F, HTR5A, HTRL, HTR1DA, HTR1D, HTR1DB, HTR1B, HTR1E, GNGT4, …	1708
Pathway858	TAK1-dependent IKK and NF-kB activation	1	0.394863	0.838006	1	[Q9NYR9, Q9NYS0, Q04206, P19838, Q00653, P25963, Q15653, O15111, O14920, Q9Y6K9, P04271, P0DJI8, P09429, P05067, P80511, Q15109, Q08211, Q99836, Q9NYJ8, Q8N5C8, O43318, Q15750, Q9Y4K3, P61088, Q13404, P51617, O43187, O43353, Q9HC29, Q9Y239, Q8NFZ5, P41279, Q13616, P63208, Q9Y297, Q9UKB1, P0CG48, P62987, P62979, P0CG47, Q02750, P45985, P05231, P08887, P40189-1, P29597, O60674, P23458, P08887-2, Q0…	[KBRAS2, NKIRAS2, KBRAS1, NKIRAS1, NFKB3, RELA, NFKB1, LYT10, NFKB2, NFKBI, MAD3, IKBA, NFKBIA, TRIP9, IKBB, NFKBIB, TCF16, IKKA, CHUK, IKKB, IKBKB, NEMO, FIP3, IKBKG, S100B, SAA1, HMG1, HMGB1, AD1, A4, APP, S100A12, RAGE, AGER, NDH2, LKP, DDX9, DHX9, MYD88, MAP3K7IP2, KIAA0733, TAB2, MAP3K7IP3, TAB3, TAK1, MAP3K7, MAP3K7IP1, TAB1, RNF85, TRAF6, BLU, UBE2N, UEV1, UBE2V, P/OKcl.19, UBE2V1, IRAK, I…	1710
Pathway859	MAP kinase activation	1	0.395228	0.835135	1	[P45983, P45984, P53779, P45985, O14733, Q9NYJ8, Q8N5C8, O43318, Q15750, Q9Y4K3, P61088, Q13404, P51617, O43187, Q9Y6K9, O43353, Q9HC29, Q9Y239, P05412, P01100, O15054, P68431, P84243, Q71DI3, Q9BTM1, Q99878, Q6FI13, P0C0S5, P04908, Q93077, P16104, Q71UI9, P20671, Q16777, P0C5Y9, Q99879, P57053, P33778, Q16778, P62807, Q8N257, P06899, Q99880, Q93079, Q99877, Q96A08, P58876, O60814, P23527, P62805…	[JNK1, SAPK1, MAPK8, SAPK1C, PRKM8, SAPK1A, PRKM9, JNK2, MAPK9, MAPK10, PRKM10, JNK3, SAPK1B, JNK3A, MAP2K7, MKK7, JNKK2, MAP3K7IP2, KIAA0733, TAB2, MAP3K7IP3, TAB3, TAK1, MAP3K7, MAP3K7IP1, TAB1, RNF85, TRAF6, BLU, UBE2N, UEV1, UBE2V, P/OKcl.19, UBE2V1, IRAK, IRAK1, IRAK2, NEMO, FIP3, IKBKG, UNQ277/PRO314/PRO34092, CARDIAK, IBD1, CARD15, NOD2, CARD4, NOD1, JUN, G0S7, FOS, KIAA0346, JMJD3, KDM6B,…	1712
Pathway953	ALPK1 signaling pathway	1	0.395228	0.83152	1	[Q96CG3, Q96QP1, Q9Y4K3, P0CG48, P62987, P62979, P0CG47, O43318, Q9NYJ8, Q8N5C8, Q15750, P61088, Q13404, P51617, O43187, Q9Y6K9, O43353, Q9HC29, Q9Y239, O15111, O14920, Q8NFZ5, P19838, P41279, Q13616, P63208, Q9Y297, Q9UKB1, Q02750, P45985, P05231, P08887, P40189-1, P29597, O60674, P23458, P08887-2, Q06124, P27361, P28482, P35236, O60258-1, Q9NP95, Q9GZV9, P55075-1, P09038, P31371, P10767, P05230…	[T2BP, TIFA, LAK, KIAA1527, ALPK1, RNF85, TRAF6, UBC, UBCEP2, UBA52, UBCEP1, UBA80, RPS27A, UBB, TAK1, MAP3K7, MAP3K7IP2, KIAA0733, TAB2, MAP3K7IP3, TAB3, MAP3K7IP1, TAB1, BLU, UBE2N, UEV1, UBE2V, P/OKcl.19, UBE2V1, IRAK, IRAK1, IRAK2, NEMO, FIP3, IKBKG, UNQ277/PRO314/PRO34092, CARDIAK, IBD1, CARD15, NOD2, CARD4, NOD1, TCF16, IKKA, CHUK, IKKB, IKBKB, FLIP1, ABIN2, TNIP2, NFKB1, ESTF, COT, MAP3K8,…	1712
Pathway361	IRS-mediated signalling	1	0.395228	0.827935	1	[P35568, Q9Y4H2, Q07889, P62993-1, P01116-2, P01111, P01112, P01116-1, P27361, P28482, O76093, Q9NP95, P31371, P55075-1, P05230, O60258-1, P22607-2, P08620, Q9GZV9, O43320, P09038, P12034-1, P22607-1, P29353-2, P29353-3, Q8IV61, O95267, O43559, P10767, P11362-1, P11362-19, P11487, O15520, Q9HCT0, Q9UEF7-1, Q9UEF7-2, Q8WU20, P08581, P14210, Q96S59, P49771, P36888, P98077, P29353, Q92529, Q15303-1,…	[IRS1, IRS2, SOS1, ASH, GRB2, RASK2, KRAS2, KRAS, HRAS1, NRAS, HRAS, PRKM3, ERK1, MAPK3, PRKM2, PRKM1, ERK2, MAPK1, UNQ420/PRO856, FGF18, FGF20, FGF9, AIGF, FGF8, FGFA, FGF1, UNQ161/PRO187, FGF17, JTK4, FGFR3, KS3, HSTF1, HST, FGF4, UNQ3027/PRO9828, HYPF, FGF23, FGF16, FGFB, FGF2, FGF5, SHCA, SHC, SHC1, KIAA0846, GRP3, RASGRP3, RASGRP, RASGRP1, FRS3, HSTF2, HST2, FGF6, FLT2, FLG, CEK, HBGFR, FGFR…	1712
Pathway2328	NCAM signaling for neurite out-growth	1	0.395228	0.824382	1	[O60542, P39905, Q5T4W7, Q99748, O00451, Q9GZZ7, P56159, P13591, Q02246, Q08289, Q13936, Q01668, P54284, Q13698, Q02641, O00305, Q9P0X4, O43497, O95180, O00468, P12109, A8TX70, P12111, A6NMZ7, P12110, P53420, P29400, Q01955, P08572, P02462, Q14050, Q14055, P20849, P04156, O14594, Q92187, Q92186, Q07889, Q05397, P62993-1, P02549, Q13813, Q01082, Q9H254, P11277, O15020, Q9NRC6, P18433, P06241, P011…	[PSPN, GDNF, EVN, ARTN, NRTN, TRNR2, RETL2, GDNFRB, GFRA2, GFRA4, TRNR1, RETL1, GDNFRA, GFRA1, NCAM, NCAM1, TAX1, TAG1, AXT, CNTN2, MYSB, CACNLB2, CACNB2, CACN2, CACNL1A1, CCHL1A1, CACNA1C, CACNLB3, CACNB3, CACNL1A3, CACN1, CACH1, CACNA1S, CACNLB1, CACNB1, CACNLB4, CACNB4, KIAA1120, CACNA1I, KIAA1123, CACNA1G, CACNA1H, AGRIN, AGRN, COL6A1, VWA4, COL29A1, COL6A5, COL6A3, COL6A6, COL6A2, COL4A4, CO…	1712
Pathway897	Alternative complement activation	1	0.395411	0.821238	1	[P00751, P01024, P0C0L5, P0C0L4, P06681, P01031, P21730, P50150, P63215, Q9UBI6, P50151, P61952, P59768, O14610, Q9P2W3, O60262, Q9UK08, P63218, P63211, Q9HAV0, P62873, P16520, O14775, P62879, P63096, A8MTJ3, P08754, P04899, P35462, P21917, Q9ULZ1, P35414, P22362, P51685, P49019, Q99731, O00585, P32248, Q7RTX0, Q8TE23, P41145, P35372, P41143, P01189, P01210, P01213, P30939, P47898, P28221, P28222…	[BFD, BF, CFB, CPAMD1, C3, C4B_2, CPAMD3, CO4, C4B, CPAMD2, C4A, C2, CPAMD4, C5, C5R1, C5AR, C5AR1, GNGT4, GNG4, GNGT3, GNG3, GNG12, GNGT10, GNG10, GNGT11, GNG11, GNG2, GNGT8, GNG9, GNG8, GNGT2, GNG13, GNGT7, GNG7, GNGT9, GNGT5, GNG5, GNGT1, GNB4, GNB1, GNB3, GNB5, GNB2, GNAI1, GNAT3, GNAI3, GNAI2B, GNAI2, DRD3, DRD4, APEL, APLN, APJ, AGTRL1, APLNR, SCYA1, CCL1, CMKBRL2, CMKBR8, CKRL1, CCR8, HM74…	1713
Pathway1551	Activation of NMDA receptors and postsynaptic events	1	0.395411	0.817744	1	[P22612, P17612, P22694, P10644, P31323, P13861, P31321, Q08828, P40145, P0DP23, P16220, P51817, P05231, P22301, P24385, P42772, P55273, P42773, P42771, Q00534, P11802, P30279, P30281, Q13951, Q13950-2, Q13950-1, Q9UBN7, P38936, P06400, P02818, Q9GZV5, O15379, Q96K83, P46937, O75444, P46527, P49918, P51946, P50613, P51948, Q16254, Q14188, Q14186, P28749, P63151, Q9Y5P8, P62714, P67775, P30154, P3…	[PRKACG, PKACA, PRKACA, PRKACB, TSE1, PRKAR1, PKR1, PRKAR1A, PRKAR2B, PRKAR2, PKR2, PRKAR2A, PRKAR1B, ADCY1, ADCY8, CAM1, CAM, CALM, CALM1, CREB1, PKX1, PRKX, IFNB2, IL6, IL10, PRAD1, BCL1, CCND1, MTS2, CDKN2B, CDKN2D, CDKN6, CDKN2C, MTS1, CDKN2, CDKN2A, CDK6, CDK4, CCND2, CCND3, CBFB, AML3, CBFA1, JM21, KIAA0901, HDAC6, CAP20, PIC1, CDKN1, WAF1, CIP1, SDI1, MDA6, CDKN1A, RB1, BGLAP, TAZ, WWTR1, …	1713
Pathway1569	GABA receptor activation	1	0.395411	0.814279	1	[P50150, P63215, Q9UBI6, P50151, P61952, P59768, O14610, Q9P2W3, O60262, Q9UK08, P63218, P63211, Q9HAV0, P62873, P16520, O14775, P62879, O75899, Q9UBS5, P48051, P48544, P48549, Q92806, P63252, P48050, P78508, Q14500, Q9NPI9, Q99712, O95622, Q08828, O60266, Q08462, P40145, O43306, O60503, Q8NFM4, P51828, P63096, A8MTJ3, P08754, P04899, P38405, P35462, P21917, Q9ULZ1, P35414, P22362, P51685, P49019…	[GNGT4, GNG4, GNGT3, GNG3, GNG12, GNGT10, GNG10, GNGT11, GNG11, GNG2, GNGT8, GNG9, GNG8, GNGT2, GNG13, GNGT7, GNG7, GNGT9, GNGT5, GNG5, GNGT1, GNB4, GNB1, GNB3, GNB5, GNB2, GPRC3B, GPR51, GABBR2, GPRC3A, GABBR1, KCNJ7, KATP2, GIRK2, KCNJ6, GIRK4, KCNJ5, GIRK1, KCNJ3, GIRK3, KCNJ9, IRK1, KCNJ2, IRK3, KCNJ4, KCNJ10, KCNJN1, IRK2, KCNJ12, KCNJ16, KCNJ14, KCNJ15, ADCY5, ADCY1, KIAA0511, ADCY3, KIAA10…	1713
Pathway1524	Serotonin Neurotransmitter Release Cycle	1	0.395411	0.810843	1	[P63027, P21579, Q05940, P20336, Q16623, Q86UR5, O14795, O95153, Q13136, O75145, O75335, O75334, O14810, P60880, P61764-1, Q92777, O14994, P17600, P08908, P30939, P47898, P28221, P28222, P28566, P50150, P63215, Q9UBI6, P50151, P61952, P59768, O14610, Q9P2W3, O60262, Q9UK08, P63218, P63211, Q9HAV0, P62873, P16520, O14775, P62879, P63096, A8MTJ3, P08754, P04899, P35462, P21917, Q9ULZ1, P35414, P223…	[SYB2, VAMP2, SYT, SVP65, SYT1, VMAT2, SVMT, SLC18A2, RAB3A, STX1, STX1A, RIMS1, RIM1, Nbla00761, RAB3IP2, KIAA0340, UNC13, UNC13B, RIMBP1, KIAA0612, BZRAP1, LIP1, PPFIA1, KIAA0654, PPFIA3, KIAA0897, PPFIA4, PPFIA2, CPLX1, SNAP, SNAP25, UNC18A, STXBP1, SYN2, SYN3, SYN1, ADRBRL1, ADRB2RL1, HTR1A, HTR1EL, HTR1F, HTR5A, HTRL, HTR1DA, HTR1D, HTR1DB, HTR1B, HTR1E, GNGT4, GNG4, GNGT3, GNG3, GNG12, GNGT…	1713
Pathway1526	Dopamine Neurotransmitter Release Cycle	1	0.395411	0.807436	1	[Q05940, Q02410, Q9HAP6, Q9NUP9, O14910, O14936, O14810, P60880, Q86UR5, O14795, O95153, Q13136, O75145, O75335, O75334, Q92777, O14994, P17600, P20336, P21579, P63027, Q16623, P61764-1, O15245, O15244, P21397, P09172, P11086, P08908, P30939, P47898, P28221, P28222, P28566, P50150, P63215, Q9UBI6, P50151, P61952, P59768, O14610, Q9P2W3, O60262, Q9UK08, P63218, P63211, Q9HAV0, P62873, P16520, O147…	[VMAT2, SVMT, SLC18A2, X11, MINT1, APBA1, UNQ3116/PRO10200, VELI2, MALS2, LIN7B, VELI3, MALS3, LIN7C, VELI1, MALS1, LIN7A, LIN2, CASK, CPLX1, SNAP, SNAP25, RIMS1, RIM1, Nbla00761, RAB3IP2, KIAA0340, UNC13, UNC13B, RIMBP1, KIAA0612, BZRAP1, LIP1, PPFIA1, KIAA0654, PPFIA3, KIAA0897, PPFIA4, PPFIA2, SYN2, SYN3, SYN1, RAB3A, SYT, SVP65, SYT1, SYB2, VAMP2, STX1, STX1A, UNC18A, STXBP1, OCT1, SLC22A1, O…	1713
Pathway1523	Norepinephrine Neurotransmitter Release Cycle	1	0.395411	0.804058	1	[P21397, Q05940, Q02410, Q9HAP6, Q9NUP9, O14910, O14936, O14810, P60880, Q86UR5, O14795, O95153, Q13136, O75145, O75335, O75334, Q92777, O14994, P17600, P20336, P21579, P63027, Q16623, P61764-1, O15245, O15244, P09172, P11086, P08908, P30939, P47898, P28221, P28222, P28566, P50150, P63215, Q9UBI6, P50151, P61952, P59768, O14610, Q9P2W3, O60262, Q9UK08, P63218, P63211, Q9HAV0, P62873, P16520, O147…	[MAOA, VMAT2, SVMT, SLC18A2, X11, MINT1, APBA1, UNQ3116/PRO10200, VELI2, MALS2, LIN7B, VELI3, MALS3, LIN7C, VELI1, MALS1, LIN7A, LIN2, CASK, CPLX1, SNAP, SNAP25, RIMS1, RIM1, Nbla00761, RAB3IP2, KIAA0340, UNC13, UNC13B, RIMBP1, KIAA0612, BZRAP1, LIP1, PPFIA1, KIAA0654, PPFIA3, KIAA0897, PPFIA4, PPFIA2, SYN2, SYN3, SYN1, RAB3A, SYT, SVP65, SYT1, SYB2, VAMP2, STX1, STX1A, UNC18A, STXBP1, OCT1, SLC2…	1713
Pathway360	IRS activation	1	0.395411	0.800707	1	[P35568, Q9Y4H2, P01308, P06213, Q07889, P62993-1, P01116-2, P01111, P01112, P01116-1, P27361, P28482, O76093, Q9NP95, P31371, P55075-1, P05230, O60258-1, P22607-2, P08620, Q9GZV9, O43320, P09038, P12034-1, P22607-1, P29353-2, P29353-3, Q8IV61, O95267, O43559, P10767, P11362-1, P11362-19, P11487, O15520, Q9HCT0, Q9UEF7-1, Q9UEF7-2, Q8WU20, P08581, P14210, Q96S59, P49771, P36888, P98077, P29353, Q…	[IRS1, IRS2, INS, INSR, SOS1, ASH, GRB2, RASK2, KRAS2, KRAS, HRAS1, NRAS, HRAS, PRKM3, ERK1, MAPK3, PRKM2, PRKM1, ERK2, MAPK1, UNQ420/PRO856, FGF18, FGF20, FGF9, AIGF, FGF8, FGFA, FGF1, UNQ161/PRO187, FGF17, JTK4, FGFR3, KS3, HSTF1, HST, FGF4, UNQ3027/PRO9828, HYPF, FGF23, FGF16, FGFB, FGF2, FGF5, SHCA, SHC, SHC1, KIAA0846, GRP3, RASGRP3, RASGRP, RASGRP1, FRS3, HSTF2, HST2, FGF6, FLT2, FLG, CEK, …	1713
Pathway185	Transcriptional activation of mitochondrial biogenesis	1	0.395594	0.797753	1	[Q16656, Q86YN6, P06576, P11474, Q5VV67, Q06547-2, Q06547-3, Q06546, Q06547-4, Q06547-1, P51610, Q9UBK2, Q9H5Q4, Q9NTG7, P04179, P48735, Q9NR19, P49448, P00367, Q16566, P0DP23, P16220, P20393, O15379, O75376, Q6UUV9, Q53ET0, Q6UUV7, P15336, Q06413, Q14814, Q09472, P35398, P48552, Q96EB6, O00327, Q99743, O15516, P05121, Q8WYA1, Q9UIH9, P08709, P38435, P09958, Q9BQB6, P07225, P02818, P00742, P00740…	[NRF1, PGC1, PERC, PGC1B, PPARGC1B, ATPSB, ATPMB, ATP5B, ATP5F1B, NR3B1, ESRL1, ERR1, ESRRA, KIAA0595, PPRC1, GABPB2, GABPB, E4TF1B, GABPB1, E4TF1A, GABPA, HFC1, HCF1, HCFC1, LEM6, PGC1A, NS5ATP5, TFB2M, SIR2L3, SIRT3, SOD2, IDH2, ACAS2, ACSS2, GLUDP1, GLUD2, GLUD, GLUD1, CAMKIV, CAMK-GR, CAMK, CAMK4, CAM1, CAM, CALM, CALM1, CREB1, THRAL, HREV, EAR1, NR1D1, HDAC3, KIAA1047, NCOR1, MECT1, WAMTP1, …	1714
Pathway374	VEGFA-VEGFR2 Pathway	1	0.395959	0.79519	1	[P20936, P01116-2, P01111, P01112, P01116-1, Q9NYA1, P17252, Q05513, P05771, Q05655, P0DP23, Q14643, Q14571, Q14573, P35968, P15692-4, P19174, P12931-1, O43426, Q01968, Q15735, P49441, P29218, O14732, P32019, Q14642, P16298, Q08209, P63098, O95644, Q12968, Q13469, O43865, Q13586, P48995, P48454, P05129, P25098, Q16566, Q96RR4, Q8N5S9, P16220, Q9UBK2, P20393, O15379, O75376, Q6UUV9, Q53ET0, Q6UUV7…	[RASA, GAP, RASA1, RASK2, KRAS2, KRAS, HRAS1, NRAS, HRAS, SPK, SPHK, SK1, SPHK1, PRKACA, PKCA, PRKCA, PKC2, PRKCZ, PRKCB1, PKCB, PRKCB, PKCD, PRKCD, CAM1, CAM, CALM, CALM1, INSP3R1, ITPR1, ITPR2, ITPR3, VEGFR2, FLK1, KDR, VEGF, VEGFA, PLC1, PLCG1, SRC1, SRC, KIAA0910, SYNJ1, OCRL1, OCRL, PIPP, PIB5PA, INPP5J, INPP1, IMPA, IMPA1, IMP.18P, IMPA2, OCRL2, INPP5B, 5PTASE, INPP5A, CNA2, CALNB, CALNA2, …	1716
Pathway399	IRS-related events triggered by IGF1R	1	0.395959	0.791918	1	[P35568, Q9Y4H2, Q07889, P62993-1, P01116-2, P01111, P01112, P01116-1, P27361, P28482, O76093, Q9NP95, P31371, P55075-1, P05230, O60258-1, P22607-2, P08620, Q9GZV9, O43320, P09038, P12034-1, P22607-1, P29353-2, P29353-3, Q8IV61, O95267, O43559, P10767, P11362-1, P11362-19, P11487, O15520, Q9HCT0, Q9UEF7-1, Q9UEF7-2, Q8WU20, P08581, P14210, Q96S59, P49771, P36888, P98077, P29353, Q92529, Q15303-1,…	[IRS1, IRS2, SOS1, ASH, GRB2, RASK2, KRAS2, KRAS, HRAS1, NRAS, HRAS, PRKM3, ERK1, MAPK3, PRKM2, PRKM1, ERK2, MAPK1, UNQ420/PRO856, FGF18, FGF20, FGF9, AIGF, FGF8, FGFA, FGF1, UNQ161/PRO187, FGF17, JTK4, FGFR3, KS3, HSTF1, HST, FGF4, UNQ3027/PRO9828, HYPF, FGF23, FGF16, FGFB, FGF2, FGF5, SHCA, SHC, SHC1, KIAA0846, GRP3, RASGRP3, RASGRP, RASGRP1, FRS3, HSTF2, HST2, FGF6, FLT2, FLG, CEK, HBGFR, FGFR…	1716
Pathway857	IRAK2 mediated activation of TAK1 complex	1	0.396141	0.789036	1	[Q9Y4K3, O43187, P0CG48, P62987, P62979, P0CG47, Q9NYJ8, Q8N5C8, O43318, Q15750, P61088, Q13404, P51617, Q9Y6K9, O43353, Q9HC29, Q9Y239, P46734, P52564, P78356, Q8TBX8, P48426, Q13526, Q16644, P49137, Q16539, Q15759, P45983, P45984, P53779, P27361, P28482, P15336, O15379, Q8WUI4, Q9UQL6, Q92769, Q13547, O60341, Q9UKL0, Q13127, P54259, Q9Y466, P05412, Q9H063, P37231, Q9UJQ4, O95983, Q16576, O94776…	[RNF85, TRAF6, IRAK2, UBC, UBCEP2, UBA52, UBCEP1, UBA80, RPS27A, UBB, MAP3K7IP2, KIAA0733, TAB2, MAP3K7IP3, TAB3, TAK1, MAP3K7, MAP3K7IP1, TAB1, BLU, UBE2N, UEV1, UBE2V, P/OKcl.19, UBE2V1, IRAK, IRAK1, NEMO, FIP3, IKBKG, UNQ277/PRO314/PRO34092, CARDIAK, IBD1, CARD15, NOD2, CARD4, NOD1, MAP2K3, MEK3, MKK3, MEK6, SKK3, PRKMK6, MKK6, PIP5K2B, PIP4K2B, PIP5K2C, PIP4K2C, PIP5K2A, PIP5K2, PI5P4KA, PIP4…	1717
Pathway397	IGF1R signaling cascade	1	0.396141	0.785815	1	[P01116-2, P01111, P01112, P01116-1, P08069, P01344, P05019, P29353-3, P29353-1, P29353-2, Q07889, P62993-1, P35568, O14654, Q9Y4H2, P27361, P28482, O76093, Q9NP95, P31371, P55075-1, P05230, O60258-1, P22607-2, P08620, Q9GZV9, O43320, P09038, P12034-1, P22607-1, Q8IV61, O95267, O43559, P10767, P11362-1, P11362-19, P11487, O15520, Q9HCT0, Q9UEF7-1, Q9UEF7-2, Q8WU20, P08581, P14210, Q96S59, P49771,…	[RASK2, KRAS2, KRAS, HRAS1, NRAS, HRAS, IGF1R, PP1446, IGF2, IBP1, IGF1, SHCA, SHC, SHC1, SOS1, ASH, GRB2, IRS1, IRS4, IRS2, PRKM3, ERK1, MAPK3, PRKM2, PRKM1, ERK2, MAPK1, UNQ420/PRO856, FGF18, FGF20, FGF9, AIGF, FGF8, FGFA, FGF1, UNQ161/PRO187, FGF17, JTK4, FGFR3, KS3, HSTF1, HST, FGF4, UNQ3027/PRO9828, HYPF, FGF23, FGF16, FGFB, FGF2, FGF5, KIAA0846, GRP3, RASGRP3, RASGRP, RASGRP1, FRS3, HSTF2, …	1717
Pathway396	Signaling by Type 1 Insulin-like Growth Factor 1 Receptor (IGF1R)	1	0.396324	0.782981	1	[P01116-2, P01111, P01112, P01116-1, P08069, P01344, P05019, P29353-3, P29353-1, P29353-2, Q07889, P62993-1, P35568, O14654, Q9Y4H2, P27361, P28482, O76093, Q9NP95, P31371, P55075-1, P05230, O60258-1, P22607-2, P08620, Q9GZV9, O43320, P09038, P12034-1, P22607-1, Q8IV61, O95267, O43559, P10767, P11362-1, P11362-19, P11487, O15520, Q9HCT0, Q9UEF7-1, Q9UEF7-2, Q8WU20, P08581, P14210, Q96S59, P49771,…	[RASK2, KRAS2, KRAS, HRAS1, NRAS, HRAS, IGF1R, PP1446, IGF2, IBP1, IGF1, SHCA, SHC, SHC1, SOS1, ASH, GRB2, IRS1, IRS4, IRS2, PRKM3, ERK1, MAPK3, PRKM2, PRKM1, ERK2, MAPK1, UNQ420/PRO856, FGF18, FGF20, FGF9, AIGF, FGF8, FGFA, FGF1, UNQ161/PRO187, FGF17, JTK4, FGFR3, KS3, HSTF1, HST, FGF4, UNQ3027/PRO9828, HYPF, FGF23, FGF16, FGFB, FGF2, FGF5, KIAA0846, GRP3, RASGRP3, RASGRP, RASGRP1, FRS3, HSTF2, …	1718
Pathway869	TICAM1,TRAF6-dependent induction of TAK1 complex	1	0.396506	0.78017	1	[Q9Y4K3, Q8IUC6, O15455, Q9NYJ8, Q8N5C8, Q15750, O43318, P61088, Q13404, P51617, O43187, Q9Y6K9, O43353, Q9HC29, Q9Y239, P46734, P52564, P78356, Q8TBX8, P48426, Q13526, Q16644, P49137, Q16539, Q15759, P45983, P45984, P53779, P27361, P28482, P15336, O15379, Q8WUI4, Q9UQL6, Q92769, Q13547, O60341, Q9UKL0, Q13127, P54259, Q9Y466, P05412, Q9H063, P37231, Q9UJQ4, O95983, Q16576, O94776, Q13330, Q9BTC8…	[RNF85, TRAF6, TRIF, PRVTIRB, TICAM1, TLR3, MAP3K7IP2, KIAA0733, TAB2, MAP3K7IP3, TAB3, MAP3K7IP1, TAB1, TAK1, MAP3K7, BLU, UBE2N, UEV1, UBE2V, P/OKcl.19, UBE2V1, IRAK, IRAK1, IRAK2, NEMO, FIP3, IKBKG, UNQ277/PRO314/PRO34092, CARDIAK, IBD1, CARD15, NOD2, CARD4, NOD1, MAP2K3, MEK3, MKK3, MEK6, SKK3, PRKMK6, MKK6, PIP5K2B, PIP4K2B, PIP5K2C, PIP4K2C, PIP5K2A, PIP5K2, PI5P4KA, PIP4K2A, PIN1, MAPKAPK3…	1719
Pathway930	DAP12 interactions	1	0.396506	0.777024	1	[P63000, P06239, P06241, P26717, Q13241, P13747, P61769, P26718, Q9NZC2, O43914, P43405, P42336, P42338, O00459, P27986, P19174, P16885, P29353-2, Q07889, P62993-1, O43561-2, O75791, Q13094, Q06187, P52735, Q9UKW4, P01116-2, P01111, P01112, P01116-1, P07948, P01854, P01766, P01763, P01814, P01824, P01768, P01825, P01780, P01767, P01764, Q6PIL0, P01742, P23083, A2KUC3, P01772, P01762, P01782, P063…	[MIG5, TC25, RAC1, LCK, FYN, NKG2C, KLRC2, CD94, KLRD1, HLAE, HLA-6.2, HLA-E, HDCMA22P, CDABP0092, B2M, NKG2D, D12S2489E, KLRK1, TREM2, KARAP, DAP12, TYROBP, SYK, PIK3CA, PIK3C1, PIK3CB, PIK3R2, GRB1, PIK3R1, PLC1, PLCG1, PLCG2, SHCA, SHC, SHC1, SOS1, ASH, GRB2, LAT, GRID, GRB2L, GADS, GRAP2, LCP2, BPK, ATK, AGMX1, BTK, VAV2, VAV3, RASK2, KRAS2, KRAS, HRAS1, NRAS, HRAS, JTK8, LYN, IGHE, IGHV3-13,…	1719
Pathway359	Insulin receptor signalling cascade	1	0.396689	0.77426	1	[P01308, P06213, P35568, Q9Y4H2, Q07889, P62993-1, P01116-2, P01111, P01112, P01116-1, P27361, P28482, O76093, Q9NP95, P31371, P55075-1, P05230, O60258-1, P22607-2, P08620, Q9GZV9, O43320, P09038, P12034-1, P22607-1, P29353-2, P29353-3, Q8IV61, O95267, O43559, P10767, P11362-1, P11362-19, P11487, O15520, Q9HCT0, Q9UEF7-1, Q9UEF7-2, Q8WU20, P08581, P14210, Q96S59, P49771, P36888, P98077, P29353, Q…	[INS, INSR, IRS1, IRS2, SOS1, ASH, GRB2, RASK2, KRAS2, KRAS, HRAS1, NRAS, HRAS, PRKM3, ERK1, MAPK3, PRKM2, PRKM1, ERK2, MAPK1, UNQ420/PRO856, FGF18, FGF20, FGF9, AIGF, FGF8, FGFA, FGF1, UNQ161/PRO187, FGF17, JTK4, FGFR3, KS3, HSTF1, HST, FGF4, UNQ3027/PRO9828, HYPF, FGF23, FGF16, FGFB, FGF2, FGF5, SHCA, SHC, SHC1, KIAA0846, GRP3, RASGRP3, RASGRP, RASGRP1, FRS3, HSTF2, HST2, FGF6, FLT2, FLG, CEK, …	1720
Pathway369	Signaling by PDGF	1	0.396689	0.771162	1	[P01116-2, P01111, P01112, P01116-1, P19174, P09619, P16234, P04085-2, P04085-1, P01127, Q06124, O43639, P16333, P40763, P51692, P42226, P42229, P42224, Q07889, P62993-1, P12931, P56945, Q13905, P46108, P46109, P20936, P42336, P42338, O00459, P27986, Q14451, O76093, Q9NP95, P31371, P55075-1, P05230, O60258-1, P22607-2, P08620, Q9GZV9, O43320, P09038, P12034-1, P22607-1, P29353-2, P29353-3, Q8IV61…	[RASK2, KRAS2, KRAS, HRAS1, NRAS, HRAS, PLC1, PLCG1, PDGFR1, PDGFR, PDGFRB, RHEPDGFRA, PDGFR2, PDGFRA, PDGF1, PDGFA, SIS, PDGF2, PDGFB, SHPTP2, PTP2C, PTPN11, GRB4, NCK2, NCK, NCK1, APRF, STAT3, STAT5B, STAT6, STAT5, STAT5A, STAT1, SOS1, ASH, GRB2, SRC1, SRC, CRKAS, CASS1, CAS, BCAR1, GRF2, RAPGEF1, CRK, CRKL, RASA, GAP, RASA1, PIK3CA, PIK3C1, PIK3CB, PIK3R2, GRB1, PIK3R1, GRB7, UNQ420/PRO856, FG…	1720
Pathway2181	Cell recruitment (pro-inflammatory response)	1	0.396689	0.76809	1	[Q14116, P01584, P01583, Q9ULZ3, P29466, P10599, Q9H3M7, P08238, Q9Y2Z0, Q96P20, Q99571, Q99572, Q16581, P01024, O15553, O43586, P49961, O75356, P21589, P50150, P63215, Q9UBI6, P50151, P61952, P59768, O14610, Q9P2W3, O60262, Q9UK08, P63218, P63211, Q9HAV0, P62873, P16520, O14775, P62879, P63096, A8MTJ3, P08754, P04899, P35462, P21917, Q9ULZ1, P35414, P22362, P51685, P49019, Q99731, O00585, P32248…	[IL1F4, IGIF, IL18, IL1F2, IL1B, IL1F1, IL1A, TMS1, CARD5, ASC, PYCARD, IL1BCE, IL1BC, CASP1, TRX1, TRX, TRDX, TXN, VDUP1, TXNIP, HSPCB, HSPC2, HSP90B, HSP90AB1, SUGT1, CIAS1, PYPAF1, NLRP3, NALP3, C1orf7, P2RX4, P2RX7, HNFAG09, C3R1, AZ3B, C3AR1, CPAMD1, C3, TRIM20, MEF, MEFV, CD2BP1, PSTPIP1, CD39, ENTPD1, PCPH, CD39L4, ENTPD5, NTE, NT5, NT5E, GNGT4, GNG4, GNGT3, GNG3, GNG12, GNGT10, GNG10, GNG…	1720
Pathway2182	Purinergic signaling in leishmaniasis infection	1	0.396689	0.765042	1	[Q16581, P01024, Q99571, Q99572, P49961, O75356, P21589, P50150, P63215, Q9UBI6, P50151, P61952, P59768, O14610, Q9P2W3, O60262, Q9UK08, P63218, P63211, Q9HAV0, P62873, P16520, O14775, P62879, P63096, A8MTJ3, P08754, P04899, P35462, P21917, Q9ULZ1, P35414, P22362, P51685, P49019, Q99731, O00585, P32248, Q7RTX0, Q8TE23, P41145, P35372, P41143, P01189, P01210, P01213, P30939, P47898, P28221, P28222…	[HNFAG09, C3R1, AZ3B, C3AR1, CPAMD1, C3, P2RX4, P2RX7, CD39, ENTPD1, PCPH, CD39L4, ENTPD5, NTE, NT5, NT5E, GNGT4, GNG4, GNGT3, GNG3, GNG12, GNGT10, GNG10, GNGT11, GNG11, GNG2, GNGT8, GNG9, GNG8, GNGT2, GNG13, GNGT7, GNG7, GNGT9, GNGT5, GNG5, GNGT1, GNB4, GNB1, GNB3, GNB5, GNB2, GNAI1, GNAT3, GNAI3, GNAI2B, GNAI2, DRD3, DRD4, APEL, APLN, APJ, AGTRL1, APLNR, SCYA1, CCL1, CMKBRL2, CMKBR8, CKRL1, CCR…	1720
Pathway992	Interleukin-17 signaling	1	0.396689	0.762018	1	[P45983, P45984, P53779, P45985, O14733, Q9NYJ8, Q8N5C8, O43318, Q15750, Q9Y4K3, P61088, Q13404, P51617, O43187, Q9Y6K9, O43353, Q9HC29, Q9Y239, P05412, P01100, O15054, P68431, P84243, Q71DI3, Q9BTM1, Q99878, Q6FI13, P0C0S5, P04908, Q93077, P16104, Q71UI9, P20671, Q16777, P0C5Y9, Q99879, P57053, P33778, Q16778, P62807, Q8N257, P06899, Q99880, Q93079, Q99877, Q96A08, P58876, O60814, P23527, P62805…	[JNK1, SAPK1, MAPK8, SAPK1C, PRKM8, SAPK1A, PRKM9, JNK2, MAPK9, MAPK10, PRKM10, JNK3, SAPK1B, JNK3A, MAP2K7, MKK7, JNKK2, MAP3K7IP2, KIAA0733, TAB2, MAP3K7IP3, TAB3, TAK1, MAP3K7, MAP3K7IP1, TAB1, RNF85, TRAF6, BLU, UBE2N, UEV1, UBE2V, P/OKcl.19, UBE2V1, IRAK, IRAK1, IRAK2, NEMO, FIP3, IKBKG, UNQ277/PRO314/PRO34092, CARDIAK, IBD1, CARD15, NOD2, CARD4, NOD1, JUN, G0S7, FOS, KIAA0346, JMJD3, KDM6B,…	1720
Pathway287	Signaling by FGFR2	1	0.396871	0.759367	1	[Q13480, P62993-1, P27986, Q06124, Q8WU20, O43320, P05230, P08620, Q9NP95, P10767, P12034-1, P09038, Q9GZV9, P55075-1, O76093, O60258-1, P31371, P21802-1, P21802-5, P21802-18, O15520, P11487, P21781, Q9HCT0, P21802-3, P42336, Q9NPH3-1, Q01638, O95760, Q99836, P51617, Q9NWZ3, Q9Y4K3, O00329, P15391, P15498, P22607-2, P22607-1, Q15303-1, P35070, Q99075, O14944, Q02297, Q8WWG1, O14511, P56975, Q1530…	[GAB1, ASH, GRB2, GRB1, PIK3R1, SHPTP2, PTP2C, PTPN11, FRS2, FGF16, FGFA, FGF1, KS3, HSTF1, HST, FGF4, FGF20, HSTF2, HST2, FGF6, FGF5, FGFB, FGF2, UNQ3027/PRO9828, HYPF, FGF23, AIGF, FGF8, UNQ420/PRO856, FGF18, UNQ161/PRO187, FGF17, FGF9, KSAM, KGFR, BEK, FGFR2, FGF10, INT2, FGF3, KGF, FGF7, UNQ2500/PRO5800, FGF22, PIK3CA, IL1R3, C3orf13, IL1RAP, T1, ST2, DER4, IL1RL1, NFHEV, IL1F11, C9orf26, IL3…	1721
Pathway886	TRAF6-mediated induction of TAK1 complex within TLR4 complex	1	0.397235	0.757084	1	[Q9Y4K3, Q86XR7, P08571, O00206, Q9Y6Y9, Q8IUC6, Q15750, Q9NYJ8, Q8N5C8, O43318, P61088, Q13404, P51617, O43187, Q9Y6K9, O43353, Q9HC29, Q9Y239, P46734, P52564, P78356, Q8TBX8, P48426, Q13526, Q16644, P49137, Q16539, Q15759, P45983, P45984, P53779, P27361, P28482, P15336, O15379, Q8WUI4, Q9UQL6, Q92769, Q13547, O60341, Q9UKL0, Q13127, P54259, Q9Y466, P05412, Q9H063, P37231, Q9UJQ4, O95983, Q16576…	[RNF85, TRAF6, TRAM, TIRP, TIRAP3, TICAM2, CD14, TLR4, MD2, ESOP1, LY96, TRIF, PRVTIRB, TICAM1, MAP3K7IP1, TAB1, MAP3K7IP2, KIAA0733, TAB2, MAP3K7IP3, TAB3, TAK1, MAP3K7, BLU, UBE2N, UEV1, UBE2V, P/OKcl.19, UBE2V1, IRAK, IRAK1, IRAK2, NEMO, FIP3, IKBKG, UNQ277/PRO314/PRO34092, CARDIAK, IBD1, CARD15, NOD2, CARD4, NOD1, MAP2K3, MEK3, MKK3, MEK6, SKK3, PRKMK6, MKK6, PIP5K2B, PIP4K2B, PIP5K2C, PIP4K2…	1723
Pathway894	Lectin pathway of complement activation	1	0.397235	0.754126	1	[P48740, O75636, O00187-1, Q15485, O00602, P11226, Q9Y6Z7, Q9BWP8, P09871, P00736, P02745, P02746, P02747, P01766, P01763, P01814, P01824, P01768, P01825, P01780, P01767, P01764, Q6PIL0, P01742, P23083, A2KUC3, P01772, P01762, P01782, P06331, P01817, P01743, P01857, P01861, P01859, P01860, Q5NV80, P01715, P01705, P01701, P80748, Q5NV62, Q5NV83, Q5NV90, Q5NV79, P01718, Q5NV81, Q5NV66, P01704, Q5NV…	[PRSS5, CRARF1, CRARF, MASP1, HAKA1, FCNH, FCN3, MASP2, FCNL, FCN2, FCNM, FCN1, MBL, COLEC1, MBL2, UNQ366/PRO702, CLL1, COLEC10, UNQ596/PRO1182, COLEC11, C1S, C1R, C1QA, C1QB, C1QG, C1QC, IGHV3-13, IGHV3-48, IGHV2-70, IGHV4-39, IGHV3-30, IGHV4-59, IGHV3-7, IGHV3-53, IGHV3-23, IGHV7-81, IGHV1-69, IGHV1-2, IGHV, IGHV3-33, IGHV3-11, IGHV3-9, IGHV4-34, IGHV2-5, IGHV1-46, IGHG1, IGHG4, IGHG2, IGHG3, V…	1723
Pathway895	Ficolins bind to repetitive carbohydrate structures on the target cell surface	1	0.397235	0.751192	1	[P48740, O75636, O00187-1, O00602, P11226, Q15485, Q9Y6Z7, Q9BWP8, P09871, P00736, P02745, P02746, P02747, P01766, P01763, P01814, P01824, P01768, P01825, P01780, P01767, P01764, Q6PIL0, P01742, P23083, A2KUC3, P01772, P01762, P01782, P06331, P01817, P01743, P01857, P01861, P01859, P01860, Q5NV80, P01715, P01705, P01701, P80748, Q5NV62, Q5NV83, Q5NV90, Q5NV79, P01718, Q5NV81, Q5NV66, P01704, Q5NV…	[PRSS5, CRARF1, CRARF, MASP1, HAKA1, FCNH, FCN3, MASP2, FCNM, FCN1, MBL, COLEC1, MBL2, FCNL, FCN2, UNQ366/PRO702, CLL1, COLEC10, UNQ596/PRO1182, COLEC11, C1S, C1R, C1QA, C1QB, C1QG, C1QC, IGHV3-13, IGHV3-48, IGHV2-70, IGHV4-39, IGHV3-30, IGHV4-59, IGHV3-7, IGHV3-53, IGHV3-23, IGHV7-81, IGHV1-69, IGHV1-2, IGHV, IGHV3-33, IGHV3-11, IGHV3-9, IGHV4-34, IGHV2-5, IGHV1-46, IGHG1, IGHG4, IGHG2, IGHG3, V…	1723
Pathway893	Creation of C4 and C2 activators	1	0.3976	0.748967	1	[P09871, P00736, P02745, P02746, P02747, P01766, P01763, P01814, P01824, P01768, P01825, P01780, P01767, P01764, Q6PIL0, P01742, P23083, A2KUC3, P01772, P01762, P01782, P06331, P01817, P01743, P01857, P01861, P01859, P01860, Q5NV80, P01715, P01705, P01701, P80748, Q5NV62, Q5NV83, Q5NV90, Q5NV79, P01718, Q5NV81, Q5NV66, P01704, Q5NV67, P01706, P01700, Q5NV92, Q5NV85, Q5NV89, Q5NV82, Q5NV69, P01717…	[C1S, C1R, C1QA, C1QB, C1QG, C1QC, IGHV3-13, IGHV3-48, IGHV2-70, IGHV4-39, IGHV3-30, IGHV4-59, IGHV3-7, IGHV3-53, IGHV3-23, IGHV7-81, IGHV1-69, IGHV1-2, IGHV, IGHV3-33, IGHV3-11, IGHV3-9, IGHV4-34, IGHV2-5, IGHV1-46, IGHG1, IGHG4, IGHG2, IGHG3, V3-2, IGLV7-43, IGLV3-1, IGLV2-23, IGLV1-51, IGLV3-21, V3-4, IGLV8-61, V3-3, IGLV7-46, V2-17, IGLV3-25, V5-4, IGLV4-60, IGLV3-27, V1-16, IGLV1-44, V1-9, I…	1725
Pathway896	Classical antibody-mediated complement activation	1	0.3976	0.746075	1	[P02741, P02745, P02746, P02747, P00736, P09871, P01766, P01763, P01814, P01824, P01768, P01825, P01780, P01767, P01764, Q6PIL0, P01742, P23083, A2KUC3, P01772, P01762, P01782, P06331, P01817, P01743, P01857, P01861, P01859, P01860, Q5NV80, P01715, P01705, P01701, P80748, Q5NV62, Q5NV83, Q5NV90, Q5NV79, P01718, Q5NV81, Q5NV66, P01704, Q5NV67, P01706, P01700, Q5NV92, Q5NV85, Q5NV89, Q5NV82, Q5NV69…	[PTX1, CRP, C1QA, C1QB, C1QG, C1QC, C1R, C1S, IGHV3-13, IGHV3-48, IGHV2-70, IGHV4-39, IGHV3-30, IGHV4-59, IGHV3-7, IGHV3-53, IGHV3-23, IGHV7-81, IGHV1-69, IGHV1-2, IGHV, IGHV3-33, IGHV3-11, IGHV3-9, IGHV4-34, IGHV2-5, IGHV1-46, IGHG1, IGHG4, IGHG2, IGHG3, V3-2, IGLV7-43, IGLV3-1, IGLV2-23, IGLV1-51, IGLV3-21, V3-4, IGLV8-61, V3-3, IGLV7-46, V2-17, IGLV3-25, V5-4, IGLV4-60, IGLV3-27, V1-16, IGLV1-…	1725
Pathway705	Ion homeostasis	1	0.3976	0.743205	1	[P0DP23, Q13555, Q13557, Q9UQM7, Q13554, O00631, P30626, P26678, O14983, Q93084, P16615, O60706, Q14654, P57103, P32418, Q9UPR5, P23634, P29475, O00168, P59646, Q14802, P58549, P54710, Q9H0Q3, P54709, P05026, P14415, Q13733, P13637, P50993, P05023, O43865, Q14643, Q14571, Q14573, Q09013, P17612, Q13586, P48995, P48454, P16298, Q08209, P17252, P05129, Q05655, P25098, Q16566, Q96RR4, Q8N5S9, P16220…	[CAM1, CAM, CALM, CALM1, CAMKG, CAMK-II, CAMK, CAMK2G, CAMKD, CAMK2D, KIAA0968, CAMKA, CAMK2A, CAMKB, CAMK2, CAM2, CAMK2B, SLN, SRI, PLB, PLN, ATP2A1, ATP2A3, ATP2B, ATP2A2, SUR2, ABCC9, KCNJ11, NCX3, SLC8A3, NCX1, CNC, SLC8A1, NCX2, KIAA1087, SLC8A2, MXRA1, ATP2B2, ATP2B4, NOS1, PLM, FXYD1, UNQ526/PRO1069, FXYD4, PLML, MAT8, FXYD3, FXYD7, ATP1G1, ATP1C, FXYD2, UNQ521/PRO1056, FXYD6, ATP1B3, ATP1…	1725
Pathway563	RAF/MAP kinase cascade	1	0.3976	0.740358	1	[Q7Z699, Q7Z698, Q2MJR0, P21359, P01116-2, P01111, P01112, P01116-1, P20936, Q5VWQ8, Q15283, Q86YV0, Q14644, Q96PV0, O43374, O95294, Q9UJF2, P0CG48, P62987, P62979, P0CG47, Q8WVZ9, Q13618, P62877, P62191, P43686, Q92530, Q15008, P62195, P40306, Q13200, Q99436, P25786, Q99460, P49721, P25789, Q8TAA3, P28066, P60896, P28072, P62333, O00231, P61289, P48556, P25787, Q16401, Q06323, O14818, P49720, P2…	[SPRED1, SPRED2, EVE-3, SPRED3, NF1, RASK2, KRAS2, KRAS, HRAS1, NRAS, HRAS, RASA, GAP, RASA1, KIAA1743, AIP1, AF9Q34, DAB2IP, RASGAP, GAP1M, RASA2, RASAL3, RASA3, KIAA1938, SYNGAP1, KIAA0538, GAPL, CAPRI, RASA4, RASAL, RASAL1, NGAP, RASAL2, UBC, UBCEP2, UBA52, UBCEP1, UBA80, RPS27A, UBB, KBTBD7, KIAA0617, CUL3, ROC1, RNF75, RBX1, PSMC1, TBP7, MIP224, PSMC4, PSMF1, PFAAP4, KIAA0107, PSMD6, SUG1, P…	1725
Pathway854	Toll Like Receptor 10 (TLR10) Cascade	1	0.398146	0.738545	1	[P51617, Q99836, O60602, P04949, Q9BXR5, Q9NWZ3, Q9NYJ8, Q8N5C8, O43318, Q15750, Q9Y4K3, O43187, P0CG48, P62987, P62979, P0CG47, P61088, Q13404, Q9Y6K9, O43353, Q9HC29, Q9Y239, P46734, P52564, P78356, Q8TBX8, P48426, Q13526, Q16644, P49137, Q16539, Q15759, P45983, P45984, P53779, P27361, P28482, P15336, O15379, Q8WUI4, Q9UQL6, Q92769, Q13547, O60341, Q9UKL0, Q13127, P54259, Q9Y466, P05412, Q9H063…	[IRAK, IRAK1, MYD88, TIL3, TLR5, JW1908, UNQ315/PRO358, TLR10, IRAK4, MAP3K7IP2, KIAA0733, TAB2, MAP3K7IP3, TAB3, TAK1, MAP3K7, MAP3K7IP1, TAB1, RNF85, TRAF6, IRAK2, UBC, UBCEP2, UBA52, UBCEP1, UBA80, RPS27A, UBB, BLU, UBE2N, UEV1, UBE2V, P/OKcl.19, UBE2V1, NEMO, FIP3, IKBKG, UNQ277/PRO314/PRO34092, CARDIAK, IBD1, CARD15, NOD2, CARD4, NOD1, MAP2K3, MEK3, MKK3, MEK6, SKK3, PRKMK6, MKK6, PIP5K2B, P…	1728
Pathway855	MyD88 cascade initiated on plasma membrane	1	0.398146	0.735737	1	[Q9NYJ8, Q8N5C8, O43318, Q15750, Q9Y4K3, O43187, P0CG48, P62987, P62979, P0CG47, P61088, Q13404, P51617, Q9Y6K9, O43353, Q9HC29, Q9Y239, P46734, P52564, P78356, Q8TBX8, P48426, Q13526, Q16644, P49137, Q16539, Q15759, P45983, P45984, P53779, P27361, P28482, P15336, O15379, Q8WUI4, Q9UQL6, Q92769, Q13547, O60341, Q9UKL0, Q13127, P54259, Q9Y466, P05412, Q9H063, P37231, Q9UJQ4, O95983, Q16576, O94776…	[MAP3K7IP2, KIAA0733, TAB2, MAP3K7IP3, TAB3, TAK1, MAP3K7, MAP3K7IP1, TAB1, RNF85, TRAF6, IRAK2, UBC, UBCEP2, UBA52, UBCEP1, UBA80, RPS27A, UBB, BLU, UBE2N, UEV1, UBE2V, P/OKcl.19, UBE2V1, IRAK, IRAK1, NEMO, FIP3, IKBKG, UNQ277/PRO314/PRO34092, CARDIAK, IBD1, CARD15, NOD2, CARD4, NOD1, MAP2K3, MEK3, MKK3, MEK6, SKK3, PRKMK6, MKK6, PIP5K2B, PIP4K2B, PIP5K2C, PIP4K2C, PIP5K2A, PIP5K2, PI5P4KA, PIP4…	1728
Pathway870	Toll Like Receptor 5 (TLR5) Cascade	1	0.398146	0.73295	1	[P51617, Q99836, O60602, P04949, Q9BXR5, Q9NWZ3, Q9NYJ8, Q8N5C8, O43318, Q15750, Q9Y4K3, O43187, P0CG48, P62987, P62979, P0CG47, P61088, Q13404, Q9Y6K9, O43353, Q9HC29, Q9Y239, P46734, P52564, P78356, Q8TBX8, P48426, Q13526, Q16644, P49137, Q16539, Q15759, P45983, P45984, P53779, P27361, P28482, P15336, O15379, Q8WUI4, Q9UQL6, Q92769, Q13547, O60341, Q9UKL0, Q13127, P54259, Q9Y466, P05412, Q9H063…	[IRAK, IRAK1, MYD88, TIL3, TLR5, JW1908, UNQ315/PRO358, TLR10, IRAK4, MAP3K7IP2, KIAA0733, TAB2, MAP3K7IP3, TAB3, TAK1, MAP3K7, MAP3K7IP1, TAB1, RNF85, TRAF6, IRAK2, UBC, UBCEP2, UBA52, UBCEP1, UBA80, RPS27A, UBB, BLU, UBE2N, UEV1, UBE2V, P/OKcl.19, UBE2V1, NEMO, FIP3, IKBKG, UNQ277/PRO314/PRO34092, CARDIAK, IBD1, CARD15, NOD2, CARD4, NOD1, MAP2K3, MEK3, MKK3, MEK6, SKK3, PRKMK6, MKK6, PIP5K2B, P…	1728
Pathway892	Initial triggering of complement	1	0.398146	0.730184	1	[P09871, P00736, P02745, P02746, P02747, P01766, P01763, P01814, P01824, P01768, P01825, P01780, P01767, P01764, Q6PIL0, P01742, P23083, A2KUC3, P01772, P01762, P01782, P06331, P01817, P01743, P01857, P01861, P01859, P01860, Q5NV80, P01715, P01705, P01701, P80748, Q5NV62, Q5NV83, Q5NV90, Q5NV79, P01718, Q5NV81, Q5NV66, P01704, Q5NV67, P01706, P01700, Q5NV92, Q5NV85, Q5NV89, Q5NV82, Q5NV69, P01717…	[C1S, C1R, C1QA, C1QB, C1QG, C1QC, IGHV3-13, IGHV3-48, IGHV2-70, IGHV4-39, IGHV3-30, IGHV4-59, IGHV3-7, IGHV3-53, IGHV3-23, IGHV7-81, IGHV1-69, IGHV1-2, IGHV, IGHV3-33, IGHV3-11, IGHV3-9, IGHV4-34, IGHV2-5, IGHV1-46, IGHG1, IGHG4, IGHG2, IGHG3, V3-2, IGLV7-43, IGLV3-1, IGLV2-23, IGLV1-51, IGLV3-21, V3-4, IGLV8-61, V3-3, IGLV7-46, V2-17, IGLV3-25, V5-4, IGLV4-60, IGLV3-27, V1-16, IGLV1-44, V1-9, I…	1728
Pathway900	Regulation of Complement cascade	1	0.398327	0.727771	1	[P00751, P08603, Q02985, P01024, P04003, P20851, P0C0L5, P0C0L4, P05156, P05155, P09871, P00736, P02745, P02746, P02747, P01766, P01763, P01814, P01824, P01768, P01825, P01780, P01767, P01764, Q6PIL0, P01742, P23083, A2KUC3, P01772, P01762, P01782, P06331, P01817, P01743, P01857, P01861, P01859, P01860, Q5NV80, P01715, P01705, P01701, P80748, Q5NV62, Q5NV83, Q5NV90, Q5NV79, P01718, Q5NV81, Q5NV66…	[BFD, BF, CFB, HF2, HF1, HF, CFH, FHR3, CFHL3, CFHR3, CPAMD1, C3, C4BP, C4BPA, C4BPB, C4B_2, CPAMD3, CO4, C4B, CPAMD2, C4A, IF, CFI, C1NH, C1IN, SERPING1, C1S, C1R, C1QA, C1QB, C1QG, C1QC, IGHV3-13, IGHV3-48, IGHV2-70, IGHV4-39, IGHV3-30, IGHV4-59, IGHV3-7, IGHV3-53, IGHV3-23, IGHV7-81, IGHV1-69, IGHV1-2, IGHV, IGHV3-33, IGHV3-11, IGHV3-9, IGHV4-34, IGHV2-5, IGHV1-46, IGHG1, IGHG4, IGHG2, IGHG3, …	1729
Pathway825	Downstream TCR signaling	1	0.398327	0.725045	1	[O95999, O15530, Q9BXL7, O43353, Q9UDY8, Q9Y4K3, P61088, Q13404, Q9NYJ8, O43318, Q9Y6K9, O14920, O15111, P25963, P19838, Q04206, Q9UKB1, Q9Y297, P63208, Q13616, P62837, P51668, P49427, P0CG48, P62979, P0CG47, P62987, P62191, P43686, Q92530, Q15008, P62195, P40306, Q13200, Q99436, P25786, Q99460, P49721, P25789, Q8TAA3, P28066, P60896, P28072, P62333, O00231, P61289, P48556, P25787, Q16401, Q06323…	[CLAP, CIPER, BCL10, PDK1, PDPK1, CARMA1, CARD11, UNQ277/PRO314/PRO34092, CARDIAK, MLT, MALT1, RNF85, TRAF6, BLU, UBE2N, UEV1, UBE2V, P/OKcl.19, UBE2V1, MAP3K7IP2, KIAA0733, TAB2, TAK1, MAP3K7, NEMO, FIP3, IKBKG, IKKB, IKBKB, TCF16, IKKA, CHUK, NFKBI, MAD3, IKBA, NFKBIA, NFKB1, NFKB3, RELA, FBXW11, FBXW1B, FBXW1A, FBW1A, BTRCP, BTRC, OCP2, TCEB1L, SKP1, EMC19, SKP1A, CUL1, PUBC1, UBCH4, UBCH5B, U…	1729
Pathway273	Signaling by FGFR	1	0.398327	0.72234	1	[Q06124, O76093, Q9NP95, P31371, P55075-1, P05230, O60258-1, P22607-2, P08620, Q9GZV9, O43320, P09038, P12034-1, P22607-1, Q8WU20, P22681, P62993-1, P0CG48, P62987, P62979, P0CG47, O43597, P62714, P67775, P30153, P15056, Q9BUB5, P12931-1, P27361, P28482, P19174, Q05655, P17252, Q05513, P05771, Q9NYA1, P20936, P01116-2, P01111, P01112, P01116-1, O43426, Q01968, Q15735, P49441, P29218, O14732, P320…	[SHPTP2, PTP2C, PTPN11, UNQ420/PRO856, FGF18, FGF20, FGF9, AIGF, FGF8, FGFA, FGF1, UNQ161/PRO187, FGF17, JTK4, FGFR3, KS3, HSTF1, HST, FGF4, UNQ3027/PRO9828, HYPF, FGF23, FGF16, FGFB, FGF2, FGF5, FRS2, RNF55, CBL2, CBL, ASH, GRB2, UBC, UBCEP2, UBA52, UBCEP1, UBA80, RPS27A, UBB, SPRY2, PPP2CB, PPP2CA, PPP2R1A, RAFB1, BRAF1, BRAF, MNK1, MKNK1, SRC1, SRC, PRKM3, ERK1, MAPK3, PRKM2, PRKM1, ERK2, MAPK…	1729
Pathway562	ERK1/ERK2 pathway	1	0.398327	0.719655	1	[P27361, P28482, Q15121, P36507, P35236, O60258-1, Q9NP95, Q9GZV9, P55075-1, P09038, P31371, P10767, P05230, O95750, P08620, O76093, O43320, P22455, Q86Z14, Q8WU20, P22607-2, P12034-1, P22607-1, Q15418, Q9UK32, Q15349, P51812, O15530, P16220, Q14814, P11831, P11161, Q06889, P18146, Q7LC44, P17275, P17535, P15407, P01100, P53539, Q99963, P50570, P24385, P42772, P55273, P42773, P42771, Q00534, P118…	[PRKM3, ERK1, MAPK3, PRKM2, PRKM1, ERK2, MAPK1, PEA15, PRKMK2, MKK2, MEK2, MAP2K2, PTPN7, UNQ161/PRO187, FGF17, FGF20, UNQ3027/PRO9828, HYPF, FGF23, AIGF, FGF8, FGFB, FGF2, FGF9, HSTF2, HST2, FGF6, FGFA, FGF1, UNQ334/PRO533, FGF19, KS3, HSTF1, HST, FGF4, UNQ420/PRO856, FGF18, FGF16, TKF, JTK2, FGFR4, KLB, FRS2, JTK4, FGFR3, FGF5, RSK1, MAPKAPK1A, RPS6KA1, RSK4, RPS6KA6, RSK3, MAPKAPK1C, RPS6KA2, …	1729
Pathway1352	Metabolism of amine-derived hormones	1	0.398509	0.717317	1	[Q92813, P49895, P55073, Q9NRD8, Q9NRD9, P22079, P07202, P01222, P01215, Q6PHW0, Q92911, P20711, Q16613, P46597, Q05940, P63027, P21579, P20336, Q16623, Q86UR5, O14795, O95153, Q13136, O75145, O75335, O75334, O14810, P60880, P61764-1, Q92777, O14994, P17600, P08908, P30939, P47898, P28221, P28222, P28566, P50150, P63215, Q9UBI6, P50151, P61952, P59768, O14610, Q9P2W3, O60262, Q9UK08, P63218, P632…	[TXDI2, ITDI2, DIO2, TXDI1, ITDI1, DIO1, TXDI3, ITDI3, DIO3, THOX2, LNOX2, DUOX2, THOX1, LNOX1, DUOX, DUOX1, SAPX, LPO, TPO, TSHB, CGA, DEHAL1, C6orf71, IYD, NIS, SLC5A5, AADC, DDC, SNAT, AANAT, ASMT, VMAT2, SVMT, SLC18A2, SYB2, VAMP2, SYT, SVP65, SYT1, RAB3A, STX1, STX1A, RIMS1, RIM1, Nbla00761, RAB3IP2, KIAA0340, UNC13, UNC13B, RIMBP1, KIAA0612, BZRAP1, LIP1, PPFIA1, KIAA0654, PPFIA3, KIAA0897,…	1730
Pathway873	TRAF6 mediated induction of NFkB and MAP kinases upon TLR7/8 or 9 activation	1	0.398873	0.715322	1	[O43318, Q15750, Q9NYJ8, Q8N5C8, O43187, Q9Y4K3, P0CG48, P62987, P62979, P0CG47, Q86XR7, P08571, O00206, Q9Y6Y9, Q8IUC6, O15111, Q9Y6K9, O14920, P51617, Q9HAT8, Q8N2H9, Q96FA3, P61088, Q13404, Q15653, P25963, Q04206, P19838, Q00653, Q9NYR9, Q9NYS0, P04271, P0DJI8, P09429, P05067, P80511, Q15109, Q08211, Q99836, O43353, Q9HC29, Q9Y239, Q8NFZ5, P41279, Q13616, P63208, Q9Y297, Q9UKB1, Q02750, P45985…	[TAK1, MAP3K7, MAP3K7IP1, TAB1, MAP3K7IP2, KIAA0733, TAB2, MAP3K7IP3, TAB3, IRAK2, RNF85, TRAF6, UBC, UBCEP2, UBA52, UBCEP1, UBA80, RPS27A, UBB, TRAM, TIRP, TIRAP3, TICAM2, CD14, TLR4, MD2, ESOP1, LY96, TRIF, PRVTIRB, TICAM1, TCF16, IKKA, CHUK, NEMO, FIP3, IKBKG, IKKB, IKBKB, IRAK, IRAK1, PELI2, PELI3, PRISM, PELI1, BLU, UBE2N, UEV1, UBE2V, P/OKcl.19, UBE2V1, TRIP9, IKBB, NFKBIB, NFKBI, MAD3, IKB…	1732
Pathway401	MET Receptor Activation	1	0.398873	0.712692	1	[O43278, O43291, P14210, P05981, C113802, 7748, C119619, 8966, P08581, P05556, Q8IZW8, P22681, P62993-1, P0CG48, P62987, P62979, P0CG47, Q96B97, Q99963, Q99961, Q99962, O75886, Q92783, P42566, O14964, Q96JA1, Q13480, P46108, P46109, Q96N67, P63000, Q13905, P62834, P61224, Q9NZ52, P62330, P61018, P20338, P42336, P27986, Q06124, P18031, P17706, Q8N307, Q07889, P01116-2, P01111, P01112, P01116-1, O7…	[UNQ223/PRO256, HAI1, SPINT1, KOP, HAI2, SPINT2, HPTA, HGF, TMPRSS1, HPN, Anti-c-Met Monoclonal Antibody ARGX-111, ARGX-111, LY-2875358, LY2875358, LA480, emibetuzumab, Anti-C-met Monoclonal Antibody SAIT301, SAIT301, PRO 143966, OA-5D5, OA5D5, MetMAb, onartuzumab, MET, MSK12, MDF2, FNRB, ITGB1, PP14434, CTEN, TNS4, RNF55, CBL2, CBL, ASH, GRB2, UBC, UBCEP2, UBA52, UBCEP1, UBA80, RPS27A, UBB, CIN8…	1732
Pathway400	Signaling by MET	1	0.398873	0.710081	1	[P01116-2, P01111, P01112, P01116-1, P29353-2, P08581, P14210, Q8N307, Q07889, P62993-1, Q96S59, Q6VN20, O76093, Q9NP95, P31371, P55075-1, P05230, O60258-1, P22607-2, P08620, Q9GZV9, O43320, P09038, P12034-1, P22607-1, P29353-3, Q8IV61, O95267, O43559, P10767, P11362-1, P11362-19, P11487, O15520, Q9HCT0, Q9UEF7-1, Q9UEF7-2, Q8WU20, P35568, Q9Y4H2, P49771, P36888, P98077, P29353, Q92529, Q15303-1,…	[RASK2, KRAS2, KRAS, HRAS1, NRAS, HRAS, SHCA, SHC, SHC1, MET, HPTA, HGF, UNQ2782/PRO7170, KIAA1359, MUC20, SOS1, ASH, GRB2, RANBPM, RANBP9, KIAA1464, RANBP10, UNQ420/PRO856, FGF18, FGF20, FGF9, AIGF, FGF8, FGFA, FGF1, UNQ161/PRO187, FGF17, JTK4, FGFR3, KS3, HSTF1, HST, FGF4, UNQ3027/PRO9828, HYPF, FGF23, FGF16, FGFB, FGF2, FGF5, KIAA0846, GRP3, RASGRP3, RASGRP, RASGRP1, FRS3, HSTF2, HST2, FGF6, F…	1732
Pathway2400	Heme signaling	1	0.399055	0.707812	1	[Q96EB6, O00327, P20393, O15379, O75376, Q9UBK2, Q09472, P35398, P48552, Q99743, O15516, P05121, Q8WYA1, Q9UIH9, P08709, P38435, P09958, Q9BQB6, P07225, P02818, P00742, P00740, P00734, P04070, P22891, Q14393, Q9C0J9, P43490, Q96RS0, Q15788, Q15648, Q86X55, Q92793, Q6STE5, Q9BYK8, Q14686, Q15596, Q3L8U1, Q9BZK7, O60907, Q07869, P19793, O75182-1, Q9Y618, Q96ST3, P07148, P02652, O75509, Q6Q788, Q9NZ…	[SIR2L1, SIRT1, ARNTL, PASD3, THRAL, HREV, EAR1, NR1D1, HDAC3, KIAA1047, NCOR1, LEM6, PGC1A, P300, EP300, RZRA, NR1F1, RORA, NRIP1, PASD4, MOP4, BHLHE9, NPAS2, KIAA0334, BHLHE8, CLOCK, PLANH1, PAI1, SERPINE1, MOP9, KKLF, KLF15, F7, GC, GGCX, PCSK3, PACE, FUR, FURIN, UNQ308/PRO351, VKOR, PROS, PROS1, BGLAP, F10, F9, F2, PROC, PROZ, AXLLG, GAS6, SHARP1, DEC2, BHLHB3, BHLHE41, PBEF1, PBEF, NAMPT, PI…	1733
Pathway687	Inactivation, recovery and regulation of the phototransduction cascade	1	0.399055	0.705238	1	[P49356, P49354, P63211, P0DP23, P48454, P16298, Q08209, P17252, P05129, Q05655, P25098, Q16566, Q96RR4, Q8N5S9, P16220, Q9UBK2, P20393, O15379, O75376, Q6UUV9, Q53ET0, Q6UUV7, P15336, Q06413, Q14814, Q09472, P35398, P48552, Q96EB6, O00327, Q99743, O15516, P05121, Q8WYA1, Q9UIH9, P08709, P38435, P09958, Q9BQB6, P07225, P02818, P00742, P00740, P00734, P04070, P22891, Q14393, Q9C0J9, P43490, Q96RS0…	[FNTB, FNTA, GNGT1, CAM1, CAM, CALM, CALM1, CNA3, CALNA3, PPP3CC, CNA2, CALNB, CALNA2, PPP3CB, CNA, CALNA, PPP3CA, PRKACA, PKCA, PRKCA, PKCG, PRKCG, PKCD, PRKCD, BARK1, BARK, ADRBK1, GRK2, CAMKIV, CAMK-GR, CAMK, CAMK4, KIAA0787, CAMKKB, CAMKK2, CAMKKA, CAMKK1, CREB1, LEM6, PGC1A, THRAL, HREV, EAR1, NR1D1, HDAC3, KIAA1047, NCOR1, MECT1, WAMTP1, CRTC1, TORC1, TORC2, CRTC2, TORC3, CRTC3, CREBP1, CRE…	1733
Pathway934	FCERI mediated Ca+2 mobilization	1	0.399236	0.703003	1	[O43865, Q14643, Q14571, Q14573, Q13586, P48995, P0DP23, P48454, P16298, Q08209, P17252, P05129, Q05655, P25098, Q16566, Q96RR4, Q8N5S9, P16220, Q9UBK2, P20393, O15379, O75376, Q6UUV9, Q53ET0, Q6UUV7, P15336, Q06413, Q14814, Q09472, P35398, P48552, Q96EB6, O00327, Q99743, O15516, P05121, Q8WYA1, Q9UIH9, P08709, P38435, P09958, Q9BQB6, P07225, P02818, P00742, P00740, P00734, P04070, P22891, Q14393…	[XPVKONA, IRBIT, DCAL, AHCYL1, INSP3R1, ITPR1, ITPR2, ITPR3, GOK, STIM1, TRP1, TRPC1, CAM1, CAM, CALM, CALM1, CNA3, CALNA3, PPP3CC, CNA2, CALNB, CALNA2, PPP3CB, CNA, CALNA, PPP3CA, PRKACA, PKCA, PRKCA, PKCG, PRKCG, PKCD, PRKCD, BARK1, BARK, ADRBK1, GRK2, CAMKIV, CAMK-GR, CAMK, CAMK4, KIAA0787, CAMKKB, CAMKK2, CAMKKA, CAMKK1, CREB1, LEM6, PGC1A, THRAL, HREV, EAR1, NR1D1, HDAC3, KIAA1047, NCOR1, ME…	1734
Pathway685	The phototransduction cascade	1	0.399236	0.700465	1	[P08100, P10523, P29973, Q14028, P11488, P0DP23, P63211, O75916-3, Q6ZS82, O14775-1, Q15835, P35243, Q9UMX6, P43080, O95843, P62873, P16499, P18545, P35913, P49356, P49354, P48454, P16298, Q08209, P17252, P05129, Q05655, P25098, Q16566, Q96RR4, Q8N5S9, P16220, Q9UBK2, P20393, O15379, O75376, Q6UUV9, Q53ET0, Q6UUV7, P15336, Q06413, Q14814, Q09472, P35398, P48552, Q96EB6, O00327, Q99743, O15516, P0…	[OPN2, RHO, SAG, CNCG1, CNCG, CNGA1, RCNC2, CNCG4, CNGB1, CNCG3L, GNATR, GNAT1, CAM1, CAM, CALM, CALM1, GNGT1, RGS9, R9AP, RGS9BP, GNB5, RHOK, GRK1, RCV1, RCVRN, GCAP2, GUCA1B, GCAP3, GUCA1C, GNB1, PDEA, PDE6A, PDEG, PDE6G, PDEB, PDE6B, FNTB, FNTA, CNA3, CALNA3, PPP3CC, CNA2, CALNB, CALNA2, PPP3CB, CNA, CALNA, PPP3CA, PRKACA, PKCA, PRKCA, PKCG, PRKCG, PKCD, PRKCD, BARK1, BARK, ADRBK1, GRK2, CAMKI…	1734
Pathway2186	FCGR3A-mediated IL10 synthesis	1	0.399418	0.698263	1	[P17612, P22694, P22612, P51817, P16220, P05231, P22301, P24385, P42772, P55273, P42773, P42771, Q00534, P11802, P30279, P30281, Q13951, Q13950-2, Q13950-1, Q9UBN7, P38936, P06400, P02818, Q9GZV5, O15379, Q96K83, P46937, O75444, P46527, P49918, P51946, P50613, P51948, Q16254, Q14188, Q14186, P28749, P63151, Q9Y5P8, P62714, P67775, P30154, P30153, Q15329, Q08999, P63208, Q13309, Q13616, P61024, P6…	[PKACA, PRKACA, PRKACB, PRKACG, PKX1, PRKX, CREB1, IFNB2, IL6, IL10, PRAD1, BCL1, CCND1, MTS2, CDKN2B, CDKN2D, CDKN6, CDKN2C, MTS1, CDKN2, CDKN2A, CDK6, CDK4, CCND2, CCND3, CBFB, AML3, CBFA1, JM21, KIAA0901, HDAC6, CAP20, PIC1, CDKN1, WAF1, CIP1, SDI1, MDA6, CDKN1A, RB1, BGLAP, TAZ, WWTR1, HDAC3, LIP3, EHZF, ZNF521, YAP65, YAP1, MAF, KIP1, CDKN1B, KIP2, CDKN1C, CCNH, STK1, CAK, CDKN7, RNF66, MAT1…	1735
Pathway524	Beta-catenin independent WNT signaling	1	0.399418	0.69576	1	[P50150, P63215, Q9UBI6, P50151, P61952, P59768, O14610, Q9P2W3, O60262, Q9UK08, P63218, P63211, Q9HAV0, P62873, P16520, O14775, P62879, P19087, P09471, P41221, O96014, Q13467, Q9ULV1, O60353, Q9NPG1, Q14332, Q9UBE8, Q9UQM7, P0DP23, Q00722, Q9NQ66, Q01970, Q14643, Q14571, Q14573, P35222, Q9NQB0, Q9UJU2, O43318, Q13976, Q13237, P16298, Q08209, P63098, O95644, Q9HCS4, P36402, Q9HCE1, Q9UPQ9, Q8NDV7…	[GNGT4, GNG4, GNGT3, GNG3, GNG12, GNGT10, GNG10, GNGT11, GNG11, GNG2, GNGT8, GNG9, GNG8, GNGT2, GNG13, GNGT7, GNG7, GNGT9, GNGT5, GNG5, GNGT1, GNB4, GNB1, GNB3, GNB5, GNB2, GNATC, GNAT2, GNAO1, WNT5A, WNT11, C2orf31, FZD5, FZD4, FZD6, FZD3, FZD2, LAK1, NLK, KIAA0968, CAMKA, CAMK2A, CAM1, CAM, CALM, CALM1, PLCB2, KIAA0581, PLCB1, PLCB3, INSP3R1, ITPR1, ITPR2, ITPR3, PRO2286, OK/SW-cl.35, CTNNB, CT…	1735
Pathway880	MyD88:MAL(TIRAP) cascade initiated on plasma membrane	1	0.400144	0.694535	1	[Q9NYJ8, Q8N5C8, O43318, Q15750, Q9Y4K3, O43187, P0CG48, P62987, P62979, P0CG47, P61088, Q13404, P51617, Q9Y6K9, O43353, Q9HC29, Q9Y239, P46734, P52564, P78356, Q8TBX8, P48426, Q13526, Q16644, P49137, Q16539, Q15759, P45983, P45984, P53779, P27361, P28482, P15336, O15379, Q8WUI4, Q9UQL6, Q92769, Q13547, O60341, Q9UKL0, Q13127, P54259, Q9Y466, P05412, Q9H063, P37231, Q9UJQ4, O95983, Q16576, O94776…	[MAP3K7IP2, KIAA0733, TAB2, MAP3K7IP3, TAB3, TAK1, MAP3K7, MAP3K7IP1, TAB1, RNF85, TRAF6, IRAK2, UBC, UBCEP2, UBA52, UBCEP1, UBA80, RPS27A, UBB, BLU, UBE2N, UEV1, UBE2V, P/OKcl.19, UBE2V1, IRAK, IRAK1, NEMO, FIP3, IKBKG, UNQ277/PRO314/PRO34092, CARDIAK, IBD1, CARD15, NOD2, CARD4, NOD1, MAP2K3, MEK3, MKK3, MEK6, SKK3, PRKMK6, MKK6, PIP5K2B, PIP4K2B, PIP5K2C, PIP4K2C, PIP5K2A, PIP5K2, PI5P4KA, PIP4…	1739
Pathway887	Toll Like Receptor 2 (TLR2) Cascade	1	0.400144	0.692064	1	[P08571, P30690, Q9NWZ3, P58753, Q06187, O60603, Q15399, O00206, Q9Y6Y9, P06702, P05109, P09429, P23297, P02679, P02671, P02675, Q9Y2C9, P16671, P26623, Q99836, P51617, Q9NYJ8, Q8N5C8, O43318, Q15750, Q9Y4K3, O43187, P0CG48, P62987, P62979, P0CG47, P61088, Q13404, Q9Y6K9, O43353, Q9HC29, Q9Y239, P46734, P52564, P78356, Q8TBX8, P48426, Q13526, Q16644, P49137, Q16539, Q15759, P45983, P45984, P53779…	[CD14, NMB2039, porB, IRAK4, MAL, TIRAP, BPK, ATK, AGMX1, BTK, TIL4, TLR2, KIAA0012, TLR1, TLR4, MD2, ESOP1, LY96, MRP14, CFAG, CAGB, S100A9, MRP8, CAGA, S100A8, HMG1, HMGB1, S100A, S100A1, PRO2061, FGG, FGA, FGB, TLR6, GP4, GP3B, CD36, CT_541, mip, MYD88, IRAK, IRAK1, MAP3K7IP2, KIAA0733, TAB2, MAP3K7IP3, TAB3, TAK1, MAP3K7, MAP3K7IP1, TAB1, RNF85, TRAF6, IRAK2, UBC, UBCEP2, UBA52, UBCEP1, UBA80…	1739
[truncated: 290 more rows]

## Sheet: GSE16759-DownRegulatedEnr
Enrichment Results using the list of relevant Down Regulated DEGs from data set GSE16759
PathwayName	Pvalue	FDRCorrection	BonferroniCorrection
Synthesis of 5-eicosatetraenoic acids	0.00158639	0.0133546	0.734501
Synthesis of Leukotrienes (LT) and Eoxins (EX)	0.00164982	0.0136405	0.763869
HIV Transcription Initiation	0.00317153	0.0257617	1
RNA Polymerase II HIV Promoter Escape	0.00317153	0.0253176	1
Transcription of the HIV genome	0.00469208	0.0368209	1
[truncated: 435 more rows]

## Sheet: GSE9476-UpRegulatedEnr
Enrichment Results using the list of relevant Up Regulated DEGs from data set GSE9476
[truncated: 1,303 more rows]

[truncated: 5 more sheets: GSE9476-DownRegulatedEnr, GSE14924-UpRegulatedEnr, GSE14924-DownRegulatedEnr, GSE24739-UpRegulatedEnr, GSE24739-DownRegulatedEnr]
